# Supplementary material for: Obstructive sleep apnea mediates genetic risk of Diabetes Mellitus in Hispanic and Latino communities
Source: Commun Med (Lond). 2025 Sep 25;5:398. doi: 10.1038/s43856-025-01107-y (PMC12462445; doi:10.1038/s43856-025-01107-y)
Supplement: Supplementary file 4 — Supplementary Data 1 [file 43856_2025_1107_MOESM4_ESM.xlsx]

## Sheet: T2D_OSA_BMIadj_5x10-8
exposure	outcome	SNP	effect_allele.exposure	other_allele.exposure	effect_allele.outcome	other_allele.outcome	beta.exposure	beta.outcome	eaf.exposure	eaf.outcome	se.exposure	se.outcome
T2D_BMI_adj	OSA_BMI_adj	rs10184004	T	C	T	C	-0.08	-0.0162076	0.41	0.393042	0.0076	0.006385
T2D_BMI_adj	OSA_BMI_adj	rs10401969	T	C	T	C	-0.12	-0.00338128	0.92	0.923496	0.014	0.011641
T2D_BMI_adj	OSA_BMI_adj	rs10471048	C	G	C	G	-0.045	-0.00529197	0.65	0.643465	0.0078	0.006686
T2D_BMI_adj	OSA_BMI_adj	rs1076902	T	C	T	C	0.074	-0.000126008	0.12	0.103905	0.012	0.011657
T2D_BMI_adj	OSA_BMI_adj	rs10773051	T	C	T	C	-0.053	-0.0108749	0.23	0.232441	0.0089	0.007398
T2D_BMI_adj	OSA_BMI_adj	rs10811660	A	G	A	G	-0.18	0.00342812	0.17	0.170953	0.01	0.008291
T2D_BMI_adj	OSA_BMI_adj	rs10830963	C	G	C	G	-0.1	0.00383936	0.72	0.721176	0.0083	0.006883
T2D_BMI_adj	OSA_BMI_adj	rs10842994	T	C	T	C	-0.077	-0.00101251	0.2	0.196119	0.0094	0.007785
T2D_BMI_adj	OSA_BMI_adj	rs10893829	T	C	T	C	0.061	-0.00961265	0.85	0.847418	0.011	0.008732
T2D_BMI_adj	OSA_BMI_adj	rs10908278	A	T	A	T	-0.087	-0.00916091	0.52	0.523287	0.0075	0.006634
T2D_BMI_adj	OSA_BMI_adj	rs10974438	A	C	A	C	-0.059	-0.00294366	0.64	0.652851	0.0078	0.006673
T2D_BMI_adj	OSA_BMI_adj	rs11048447	T	G	T	G	0.044	0.0115145	0.33	0.316002	0.0079	0.00709
T2D_BMI_adj	OSA_BMI_adj	rs1108646	A	G	A	G	0.05	-0.00244098	0.33	0.33355	0.008	0.006792
T2D_BMI_adj	OSA_BMI_adj	rs11257655	T	C	T	C	0.095	0.00635377	0.21	0.211265	0.009	0.008838
T2D_BMI_adj	OSA_BMI_adj	rs113414093	A	G	A	G	0.12	0.038533	0.051	0.04587	0.02	0.019671
T2D_BMI_adj	OSA_BMI_adj	rs114863656	T	C	T	C	0.13	0.00846775	0.96	0.963505	0.02	0.016276
T2D_BMI_adj	OSA_BMI_adj	rs115505614	T	C	T	C	0.19	-0.0486127	0.05	0.043505	0.018	0.015017
T2D_BMI_adj	OSA_BMI_adj	rs115675705	A	G	A	G	-0.12	-0.0282045	0.96	0.968845	0.021	0.019782
T2D_BMI_adj	OSA_BMI_adj	rs11638890	T	G	T	G	0.047	-8e-06	0.35	0.349213	0.0079	0.0068
T2D_BMI_adj	OSA_BMI_adj	rs116425039	A	G	A	G	-0.31	-0.0172326	0.01	0.007552	0.04	0.038396
T2D_BMI_adj	OSA_BMI_adj	rs116843064	A	G	A	G	-0.16	-0.0122447	0.021	0.021645	0.027	0.024541
T2D_BMI_adj	OSA_BMI_adj	rs11688682	C	G	C	G	-0.065	-0.00936774	0.27	0.234233	0.0088	0.008748
T2D_BMI_adj	OSA_BMI_adj	rs1169299	T	C	T	C	-0.061	0.00341382	0.53	0.540724	0.0075	0.00629
T2D_BMI_adj	OSA_BMI_adj	rs116989257	A	G	A	G	0.1	-0.00208582	0.94	0.940414	0.017	0.013489
T2D_BMI_adj	OSA_BMI_adj	rs11708067	A	G	A	G	0.11	0.00158025	0.77	0.772714	0.0089	0.007347
T2D_BMI_adj	OSA_BMI_adj	rs11819995	T	C	T	C	0.055	0.00215069	0.22	0.225956	0.0089	0.007737
T2D_BMI_adj	OSA_BMI_adj	rs12454712	T	C	T	C	0.07	0.00364162	0.62	0.627546	0.0079	0.006483
T2D_BMI_adj	OSA_BMI_adj	rs1260326	T	C	T	C	-0.067	0.00162468	0.4	0.413519	0.0076	0.006317
T2D_BMI_adj	OSA_BMI_adj	rs12611068	T	C	T	C	0.055	-0.0015522	0.4	0.40608	0.0076	0.006643
T2D_BMI_adj	OSA_BMI_adj	rs12912777	T	C	T	C	0.085	0.00677003	0.12	0.116923	0.012	0.010626
T2D_BMI_adj	OSA_BMI_adj	rs13040225	A	T	A	T	0.056	0.000419088	0.53	0.540969	0.0075	0.006326
T2D_BMI_adj	OSA_BMI_adj	rs13195441	A	G	A	G	0.046	-0.00670644	0.28	0.275086	0.0084	0.006885
T2D_BMI_adj	OSA_BMI_adj	rs1320164	A	G	A	G	-0.051	-0.0110032	0.5	0.499986	0.0074	0.006321
T2D_BMI_adj	OSA_BMI_adj	rs13266634	T	C	T	C	-0.12	-0.00902561	0.31	0.301815	0.0081	0.006719
T2D_BMI_adj	OSA_BMI_adj	rs1359790	A	G	A	G	-0.091	0.000998501	0.28	0.279404	0.0083	0.006899
T2D_BMI_adj	OSA_BMI_adj	rs1426371	A	G	A	G	-0.051	-0.00277585	0.26	0.253449	0.0086	0.007383
T2D_BMI_adj	OSA_BMI_adj	rs1573090	T	G	T	G	0.055	-0.000688763	0.53	0.536271	0.0076	0.006316
T2D_BMI_adj	OSA_BMI_adj	rs17036160	T	C	T	C	-0.12	-0.01283	0.12	0.119257	0.011	0.009477
T2D_BMI_adj	OSA_BMI_adj	rs17091891	T	C	T	C	0.076	0.0149461	0.88	0.875693	0.012	0.009308
T2D_BMI_adj	OSA_BMI_adj	rs17122772	C	G	C	G	-0.052	-0.00582997	0.78	0.776761	0.0091	0.007509
T2D_BMI_adj	OSA_BMI_adj	rs17168486	T	C	T	C	0.073	0.0045576	0.17	0.173314	0.0098	0.008192
T2D_BMI_adj	OSA_BMI_adj	rs17772814	A	G	A	G	-0.082	0.0330237	0.082	0.071056	0.015	0.014796
T2D_BMI_adj	OSA_BMI_adj	rs17791513	A	G	A	G	0.1	0.0114179	0.93	0.942547	0.015	0.013858
T2D_BMI_adj	OSA_BMI_adj	rs1796330	C	G	C	G	-0.051	-0.0124745	0.43	0.423666	0.0075	0.006371
T2D_BMI_adj	OSA_BMI_adj	rs1800961	T	C	T	C	0.18	0.0213573	0.033	0.030537	0.021	0.018176
T2D_BMI_adj	OSA_BMI_adj	rs1801213	C	G	C	G	-0.094	0.010937	0.33	0.32559	0.0079	0.006753
T2D_BMI_adj	OSA_BMI_adj	rs1999536	C	G	C	G	-0.047	-0.0088864	0.57	0.558509	0.0075	0.006565
T2D_BMI_adj	OSA_BMI_adj	rs2080385	T	G	T	G	-0.052	-0.0118267	0.24	0.249916	0.0087	0.00714
T2D_BMI_adj	OSA_BMI_adj	rs2184061	A	C	A	C	0.056	0.00534224	0.6	0.593523	0.0076	0.006428
T2D_BMI_adj	OSA_BMI_adj	rs2215383	T	C	T	C	-0.071	0.00267642	0.46	0.466668	0.0075	0.006362
T2D_BMI_adj	OSA_BMI_adj	rs2237895	A	C	A	C	-0.11	-0.0158615	0.58	0.582493	0.0076	0.006385
T2D_BMI_adj	OSA_BMI_adj	rs2238689	T	C	T	C	-0.072	0.00217536	0.59	0.581217	0.0076	0.006311
T2D_BMI_adj	OSA_BMI_adj	rs2239526	A	G	A	G	0.059	0.010978	0.73	0.742445	0.0085	0.006989
T2D_BMI_adj	OSA_BMI_adj	rs2258238	A	T	A	T	-0.12	0.00677691	0.89	0.890216	0.012	0.010152
T2D_BMI_adj	OSA_BMI_adj	rs2278524	A	G	A	G	0.056	-0.00262645	0.3	0.289349	0.0081	0.007021
T2D_BMI_adj	OSA_BMI_adj	rs2292662	T	C	T	C	-0.067	-0.0111641	0.16	0.150071	0.01	0.008779
T2D_BMI_adj	OSA_BMI_adj	rs231360	T	C	T	C	0.07	-0.0119734	0.39	0.389518	0.0077	0.006483
T2D_BMI_adj	OSA_BMI_adj	rs2347252	T	C	T	C	-0.062	0.00201002	0.84	0.842492	0.01	0.008548
T2D_BMI_adj	OSA_BMI_adj	rs243019	T	C	T	C	-0.059	-0.00383563	0.54	0.539001	0.0075	0.006323
T2D_BMI_adj	OSA_BMI_adj	rs2494196	A	C	A	C	-0.061	-0.0115231	0.28	0.274834	0.0083	0.007021
T2D_BMI_adj	OSA_BMI_adj	rs2642596	T	C	T	C	0.046	-0.0152751	0.45	0.424754	0.0075	0.006427
T2D_BMI_adj	OSA_BMI_adj	rs2648731	A	G	A	G	0.051	0.000406917	0.22	0.220434	0.009	0.007723
T2D_BMI_adj	OSA_BMI_adj	rs2747567	A	G	A	G	-0.047	-0.0137582	0.43	0.416666	0.0078	0.006774
T2D_BMI_adj	OSA_BMI_adj	rs2793829	T	C	T	C	0.095	-0.00371589	0.11	0.102457	0.012	0.010183
T2D_BMI_adj	OSA_BMI_adj	rs2796441	A	G	A	G	-0.08	-0.00121273	0.41	0.407902	0.0076	0.006286
T2D_BMI_adj	OSA_BMI_adj	rs28429551	A	T	A	T	0.079	-0.0072169	0.75	0.735408	0.0088	0.007352
T2D_BMI_adj	OSA_BMI_adj	rs28661116	A	G	A	G	0.045	-0.00116968	0.44	0.450314	0.0075	0.006402
T2D_BMI_adj	OSA_BMI_adj	rs28678152	T	C	T	C	0.079	0.00665679	0.26	0.28775	0.0085	0.007648
T2D_BMI_adj	OSA_BMI_adj	rs28681372	A	G	A	G	-0.047	-0.00867724	0.6	0.592336	0.0078	0.00755
T2D_BMI_adj	OSA_BMI_adj	rs2972144	A	G	A	G	-0.1	-0.0201843	0.36	0.362034	0.0078	0.006418
T2D_BMI_adj	OSA_BMI_adj	rs2982521	A	T	A	T	0.044	0.00573254	0.38	0.381245	0.0077	0.006517
T2D_BMI_adj	OSA_BMI_adj	rs3019209	T	C	T	C	0.046	-0.00254077	0.68	0.672517	0.008	0.006694
T2D_BMI_adj	OSA_BMI_adj	rs3094515	T	C	T	C	-0.047	-0.00160128	0.36	0.382961	0.0085	0.008152
T2D_BMI_adj	OSA_BMI_adj	rs329124	A	G	A	G	-0.055	-0.0183948	0.58	0.580186	0.0075	0.006506
T2D_BMI_adj	OSA_BMI_adj	rs340874	T	C	T	C	-0.071	-0.00186073	0.45	0.450708	0.0075	0.006226
T2D_BMI_adj	OSA_BMI_adj	rs34584161	A	G	A	G	0.051	-0.00577827	0.76	0.760388	0.0088	0.007286
T2D_BMI_adj	OSA_BMI_adj	rs34744311	T	C	T	C	-0.12	-0.00359245	0.37	0.371087	0.0077	0.006466
T2D_BMI_adj	OSA_BMI_adj	rs348330	A	G	A	G	-0.052	0.00693902	0.64	0.60112	0.0078	0.006853
T2D_BMI_adj	OSA_BMI_adj	rs35011184	A	G	A	G	0.33	0.00365232	0.23	0.230087	0.0089	0.007659
T2D_BMI_adj	OSA_BMI_adj	rs35198330	T	G	T	G	-0.15	0.0130001	0.95	0.954905	0.017	0.016006
T2D_BMI_adj	OSA_BMI_adj	rs35352848	T	C	T	C	0.089	0.000699244	0.79	0.800964	0.0092	0.007777
T2D_BMI_adj	OSA_BMI_adj	rs35777422	A	G	A	G	-0.043	0.00755539	0.35	0.330826	0.0078	0.006841
T2D_BMI_adj	OSA_BMI_adj	rs3757971	T	C	T	C	-0.063	0.00307171	0.62	0.624744	0.0078	0.006474
T2D_BMI_adj	OSA_BMI_adj	rs3768321	T	G	T	G	0.075	0.014799	0.2	0.179385	0.0094	0.008663
T2D_BMI_adj	OSA_BMI_adj	rs3847343	A	G	A	G	0.045	-0.00336832	0.61	0.582952	0.0078	0.006935
T2D_BMI_adj	OSA_BMI_adj	rs3918296	C	G	C	G	0.14	0.0367439	0.97	0.96983	0.024	0.018811
T2D_BMI_adj	OSA_BMI_adj	rs3934712	T	C	T	C	-0.051	-0.00651871	0.79	0.791546	0.0092	0.007657
T2D_BMI_adj	OSA_BMI_adj	rs4132228	T	C	T	C	-0.068	-0.0189341	0.29	0.298149	0.0083	0.006808
T2D_BMI_adj	OSA_BMI_adj	rs4238013	T	C	T	C	-0.07	-0.0101236	0.79	0.767266	0.0093	0.007867
T2D_BMI_adj	OSA_BMI_adj	rs4457053	A	G	A	G	-0.069	-0.00217364	0.69	0.689596	0.0081	0.006713
T2D_BMI_adj	OSA_BMI_adj	rs465002	T	C	T	C	0.08	0.0055373	0.74	0.734081	0.0085	0.007167
T2D_BMI_adj	OSA_BMI_adj	rs4679370	T	C	T	C	-0.047	0.0035756	0.46	0.466573	0.0075	0.00624
T2D_BMI_adj	OSA_BMI_adj	rs4686471	T	C	T	C	-0.07	0.00378284	0.39	0.394992	0.0077	0.006576
T2D_BMI_adj	OSA_BMI_adj	rs4709746	T	C	T	C	-0.074	-0.00975139	0.13	0.123321	0.011	0.009799
T2D_BMI_adj	OSA_BMI_adj	rs4714704	A	G	A	G	0.05	-0.00354026	0.27	0.270276	0.0084	0.006997
T2D_BMI_adj	OSA_BMI_adj	rs474513	A	G	A	G	0.051	-0.00439035	0.52	0.515395	0.0075	0.006262
T2D_BMI_adj	OSA_BMI_adj	rs4804833	A	G	A	G	0.054	0.0119849	0.39	0.39969	0.0077	0.006399
T2D_BMI_adj	OSA_BMI_adj	rs4865436	C	G	C	G	-0.058	-0.0028958	0.71	0.699576	0.0088	0.007477
T2D_BMI_adj	OSA_BMI_adj	rs4865796	A	G	A	G	0.061	0.00390963	0.69	0.692068	0.0081	0.006669
T2D_BMI_adj	OSA_BMI_adj	rs4886876	T	C	T	C	0.076	-0.0194712	0.75	0.735595	0.0086	0.007278
T2D_BMI_adj	OSA_BMI_adj	rs4923543	A	G	A	G	0.043	0.0215325	0.33	0.323153	0.0079	0.006936
T2D_BMI_adj	OSA_BMI_adj	rs4929965	A	G	A	G	0.07	-0.00353524	0.38	0.384194	0.0078	0.006472
T2D_BMI_adj	OSA_BMI_adj	rs4937325	T	C	T	C	0.047	-0.000963464	0.28	0.296348	0.0083	0.007114
T2D_BMI_adj	OSA_BMI_adj	rs4976033	A	G	A	G	-0.047	-0.00646307	0.59	0.589171	0.0077	0.006348
T2D_BMI_adj	OSA_BMI_adj	rs515071	A	G	A	G	-0.097	0.013896	0.24	0.25233	0.0088	0.007404
T2D_BMI_adj	OSA_BMI_adj	rs5215	T	C	T	C	-0.079	-0.00955916	0.63	0.638209	0.0077	0.006495
T2D_BMI_adj	OSA_BMI_adj	rs56187241	T	C	T	C	0.13	-0.00129984	0.041	0.039674	0.019	0.016085
T2D_BMI_adj	OSA_BMI_adj	rs58432198	T	C	T	C	-0.073	0.00769234	0.12	0.112545	0.012	0.010057
T2D_BMI_adj	OSA_BMI_adj	rs591291	T	C	T	C	0.058	-0.00844254	0.3	0.304798	0.0081	0.006792
T2D_BMI_adj	OSA_BMI_adj	rs59944054	A	G	A	G	0.048	-0.0061056	0.24	0.232591	0.0088	0.007571
T2D_BMI_adj	OSA_BMI_adj	rs61462211	C	G	C	G	0.068	0.0166644	0.33	0.326466	0.0082	0.007136
T2D_BMI_adj	OSA_BMI_adj	rs62563593	A	G	A	G	-0.048	-0.000320948	0.61	0.615661	0.0076	0.006558
T2D_BMI_adj	OSA_BMI_adj	rs6459733	C	G	C	G	-0.062	-0.000204021	0.33	0.335287	0.008	0.006813
T2D_BMI_adj	OSA_BMI_adj	rs648795	A	T	A	T	0.048	-0.0170831	0.42	0.432946	0.0076	0.006369
T2D_BMI_adj	OSA_BMI_adj	rs6600191	T	C	T	C	0.065	-0.0117448	0.82	0.816834	0.0098	0.008175
T2D_BMI_adj	OSA_BMI_adj	rs6657819	C	G	C	G	-0.042	0.0088329	0.53	0.526826	0.0075	0.006205
T2D_BMI_adj	OSA_BMI_adj	rs6770420	A	G	A	G	-0.075	0.00465117	0.37	0.369383	0.0077	0.006694
T2D_BMI_adj	OSA_BMI_adj	rs6780171	A	T	A	T	0.12	0.00474174	0.31	0.309768	0.008	0.006822
T2D_BMI_adj	OSA_BMI_adj	rs6813195	T	C	T	C	-0.063	0.0106422	0.28	0.279513	0.0084	0.006994
T2D_BMI_adj	OSA_BMI_adj	rs6885132	C	G	C	G	0.095	0.00625955	0.9	0.900182	0.013	0.011138
T2D_BMI_adj	OSA_BMI_adj	rs7015203	T	C	T	C	0.044	0.0014851	0.55	0.556224	0.0075	0.006399
T2D_BMI_adj	OSA_BMI_adj	rs703967	A	C	A	C	0.08	0.00072126	0.54	0.55454	0.0075	0.006464
T2D_BMI_adj	OSA_BMI_adj	rs7132277	T	C	T	C	-0.053	-0.0112096	0.19	0.182143	0.0096	0.008103
T2D_BMI_adj	OSA_BMI_adj	rs719727	A	G	A	G	0.074	-0.00435251	0.76	0.774622	0.0087	0.007967
T2D_BMI_adj	OSA_BMI_adj	rs72631105	A	G	A	G	0.058	-0.000621193	0.19	0.192748	0.0098	0.009019
T2D_BMI_adj	OSA_BMI_adj	rs72802342	A	C	A	C	-0.16	0.00336433	0.078	0.08057	0.014	0.012203
T2D_BMI_adj	OSA_BMI_adj	rs736266	A	T	A	T	-0.051	-0.0010936	0.48	0.49001	0.0075	0.006374
T2D_BMI_adj	OSA_BMI_adj	rs738408	T	C	T	C	0.062	-0.00868359	0.22	0.222874	0.0089	0.007449
T2D_BMI_adj	OSA_BMI_adj	rs73875816	T	C	T	C	0.071	0.00932737	0.85	0.858754	0.011	0.00902
T2D_BMI_adj	OSA_BMI_adj	rs73883375	A	G	A	G	0.085	0.00949191	0.91	0.918439	0.013	0.01121
T2D_BMI_adj	OSA_BMI_adj	rs73927890	T	C	T	C	-0.053	-0.0209264	0.26	0.255733	0.0085	0.007202
T2D_BMI_adj	OSA_BMI_adj	rs7451008	T	C	T	C	-0.15	0.00556144	0.73	0.734149	0.0083	0.007004
T2D_BMI_adj	OSA_BMI_adj	rs7579654	T	C	T	C	-0.092	-0.0152873	0.064	0.062731	0.015	0.012635
T2D_BMI_adj	OSA_BMI_adj	rs76223293	C	G	C	G	0.055	0.00120428	0.19	0.185803	0.0096	0.008287
T2D_BMI_adj	OSA_BMI_adj	rs7640397	T	C	T	C	0.046	0.0130548	0.58	0.568193	0.0075	0.006383
T2D_BMI_adj	OSA_BMI_adj	rs7660000	T	C	T	C	-0.046	-0.0195794	0.29	0.280444	0.0083	0.006939
T2D_BMI_adj	OSA_BMI_adj	rs76895963	T	G	T	G	0.52	-0.0119039	0.98	0.982564	0.031	0.027905
T2D_BMI_adj	OSA_BMI_adj	rs77101426	A	G	A	G	-0.16	0.0358825	0.071	0.070371	0.015	0.012567
T2D_BMI_adj	OSA_BMI_adj	rs77464186	A	C	A	C	0.13	0.00847078	0.84	0.849692	0.01	0.008698
T2D_BMI_adj	OSA_BMI_adj	rs8017808	T	G	T	G	-0.048	-0.00239687	0.25	0.248542	0.0087	0.00749
T2D_BMI_adj	OSA_BMI_adj	rs8037137	T	C	T	C	-0.072	0.0113633	0.87	0.866619	0.011	0.009364
T2D_BMI_adj	OSA_BMI_adj	rs8037894	C	G	C	G	-0.047	-0.000589174	0.43	0.411287	0.0075	0.006387
T2D_BMI_adj	OSA_BMI_adj	rs8063007	A	C	A	C	-0.058	0.00562117	0.15	0.152066	0.011	0.008932
T2D_BMI_adj	OSA_BMI_adj	rs849135	A	G	A	G	-0.1	-0.00594765	0.49	0.491836	0.0075	0.006189
T2D_BMI_adj	OSA_BMI_adj	rs878521	A	G	A	G	0.062	0.00403086	0.25	0.255852	0.0087	0.00765
T2D_BMI_adj	OSA_BMI_adj	rs9275152	T	C	T	C	-0.12	-0.0119997	0.9	0.899062	0.013	0.010396
T2D_BMI_adj	OSA_BMI_adj	rs9379084	A	G	A	G	-0.12	-0.00782352	0.11	0.132693	0.012	0.009729
T2D_BMI_adj	OSA_BMI_adj	rs963740	A	T	A	T	0.046	-0.00341317	0.71	0.711313	0.0082	0.007026
T2D_BMI_adj	OSA_BMI_adj	rs9930501	A	G	A	G	-0.054	-0.0051915	0.56	0.569703	0.0075	0.00631
T2D_BMI_adj	OSA_BMI_adj	rs998584	A	C	A	C	0.055	0.0220951	0.48	0.477278	0.0075	0.006488

## Sheet: T2D_OSA_BMI_adj_10-7
exposure	outcome	SNP	effect_allele.exposure	other_allele.exposure	effect_allele.outcome	other_allele.outcome	beta.exposure	beta.outcome	eaf.exposure	eaf.outcome	se.exposure	se.outcome
T2D_BMI_adj	OSA_BMI_adj	rs10184004	T	C	T	C	-0.08	-0.0162076	0.41	0.393042	0.0076	0.006385
T2D_BMI_adj	OSA_BMI_adj	rs10401969	T	C	T	C	-0.12	-0.0033813	0.92	0.923496	0.014	0.011641
T2D_BMI_adj	OSA_BMI_adj	rs10471048	C	G	C	G	-0.045	-0.005292	0.65	0.643465	0.0078	0.006686
T2D_BMI_adj	OSA_BMI_adj	rs1076902	T	C	T	C	0.074	-0.000126	0.12	0.103905	0.012	0.011657
T2D_BMI_adj	OSA_BMI_adj	rs10773051	T	C	T	C	-0.053	-0.0108749	0.23	0.232441	0.0089	0.007398
T2D_BMI_adj	OSA_BMI_adj	rs10811660	A	G	A	G	-0.18	0.00342812	0.17	0.170953	0.01	0.008291
T2D_BMI_adj	OSA_BMI_adj	rs10830963	C	G	C	G	-0.1	0.00383936	0.72	0.721176	0.0083	0.006883
T2D_BMI_adj	OSA_BMI_adj	rs10842994	T	C	T	C	-0.077	-0.0010125	0.2	0.196119	0.0094	0.007785
T2D_BMI_adj	OSA_BMI_adj	rs10893829	T	C	T	C	0.061	-0.0096127	0.85	0.847418	0.011	0.008732
T2D_BMI_adj	OSA_BMI_adj	rs10908278	A	T	A	T	-0.087	-0.0091609	0.52	0.523287	0.0075	0.006634
T2D_BMI_adj	OSA_BMI_adj	rs10916784	C	G	C	G	-0.041	0.00020798	0.41	0.413835	0.0076	0.00639
T2D_BMI_adj	OSA_BMI_adj	rs10974438	A	C	A	C	-0.059	-0.0029437	0.64	0.652851	0.0078	0.006673
T2D_BMI_adj	OSA_BMI_adj	rs11048447	T	G	T	G	0.044	0.0115145	0.33	0.316002	0.0079	0.00709
T2D_BMI_adj	OSA_BMI_adj	rs1108646	A	G	A	G	0.05	-0.002441	0.33	0.33355	0.008	0.006792
T2D_BMI_adj	OSA_BMI_adj	rs1117610	A	T	A	T	-0.048	-0.0081051	0.77	0.774024	0.0089	0.007769
T2D_BMI_adj	OSA_BMI_adj	rs11257655	T	C	T	C	0.095	0.00635377	0.21	0.211265	0.009	0.008838
T2D_BMI_adj	OSA_BMI_adj	rs113414093	A	G	A	G	0.12	0.038533	0.051	0.04587	0.02	0.019671
T2D_BMI_adj	OSA_BMI_adj	rs114863656	T	C	T	C	0.13	0.00846775	0.96	0.963505	0.02	0.016276
T2D_BMI_adj	OSA_BMI_adj	rs115505614	T	C	T	C	0.19	-0.0486127	0.05	0.043505	0.018	0.015017
T2D_BMI_adj	OSA_BMI_adj	rs115675705	A	G	A	G	-0.12	-0.0282045	0.96	0.968845	0.021	0.019782
T2D_BMI_adj	OSA_BMI_adj	rs11638890	T	G	T	G	0.047	-8e-06	0.35	0.349213	0.0079	0.0068
T2D_BMI_adj	OSA_BMI_adj	rs116425039	A	G	A	G	-0.31	-0.0172326	0.01	0.007552	0.04	0.038396
T2D_BMI_adj	OSA_BMI_adj	rs116843064	A	G	A	G	-0.16	-0.0122447	0.021	0.021645	0.027	0.024541
T2D_BMI_adj	OSA_BMI_adj	rs11688682	C	G	C	G	-0.065	-0.0093677	0.27	0.234233	0.0088	0.008748
T2D_BMI_adj	OSA_BMI_adj	rs1169299	T	C	T	C	-0.061	0.00341382	0.53	0.540724	0.0075	0.00629
T2D_BMI_adj	OSA_BMI_adj	rs116989257	A	G	A	G	0.1	-0.0020858	0.94	0.940414	0.017	0.013489
T2D_BMI_adj	OSA_BMI_adj	rs11708067	A	G	A	G	0.11	0.00158025	0.77	0.772714	0.0089	0.007347
T2D_BMI_adj	OSA_BMI_adj	rs11819995	T	C	T	C	0.055	0.00215069	0.22	0.225956	0.0089	0.007737
T2D_BMI_adj	OSA_BMI_adj	rs12419690	A	G	A	G	-0.04	-0.0058548	0.56	0.555933	0.0075	0.0064
T2D_BMI_adj	OSA_BMI_adj	rs12454712	T	C	T	C	0.07	0.00364162	0.62	0.627546	0.0079	0.006483
T2D_BMI_adj	OSA_BMI_adj	rs1260326	T	C	T	C	-0.067	0.00162468	0.4	0.413519	0.0076	0.006317
T2D_BMI_adj	OSA_BMI_adj	rs12611068	T	C	T	C	0.055	-0.0015522	0.4	0.40608	0.0076	0.006643
T2D_BMI_adj	OSA_BMI_adj	rs12912777	T	C	T	C	0.085	0.00677003	0.12	0.116923	0.012	0.010626
T2D_BMI_adj	OSA_BMI_adj	rs13040225	A	T	A	T	0.056	0.00041909	0.53	0.540969	0.0075	0.006326
T2D_BMI_adj	OSA_BMI_adj	rs13195441	A	G	A	G	0.046	-0.0067064	0.28	0.275086	0.0084	0.006885
T2D_BMI_adj	OSA_BMI_adj	rs1320164	A	G	A	G	-0.051	-0.0110032	0.5	0.499986	0.0074	0.006321
T2D_BMI_adj	OSA_BMI_adj	rs13266634	T	C	T	C	-0.12	-0.0090256	0.31	0.301815	0.0081	0.006719
T2D_BMI_adj	OSA_BMI_adj	rs1359790	A	G	A	G	-0.091	0.0009985	0.28	0.279404	0.0083	0.006899
T2D_BMI_adj	OSA_BMI_adj	rs1426371	A	G	A	G	-0.051	-0.0027758	0.26	0.253449	0.0086	0.007383
T2D_BMI_adj	OSA_BMI_adj	rs1439287	A	G	A	G	-0.041	-0.0079737	0.48	0.471964	0.0075	0.006632
T2D_BMI_adj	OSA_BMI_adj	rs1573090	T	G	T	G	0.055	-0.0006888	0.53	0.536271	0.0076	0.006316
T2D_BMI_adj	OSA_BMI_adj	rs1627316	T	C	T	C	-0.042	0.00339722	0.35	0.339464	0.0078	0.006599
T2D_BMI_adj	OSA_BMI_adj	rs17036160	T	C	T	C	-0.12	-0.01283	0.12	0.119257	0.011	0.009477
T2D_BMI_adj	OSA_BMI_adj	rs17091891	T	C	T	C	0.076	0.0149461	0.88	0.875693	0.012	0.009308
T2D_BMI_adj	OSA_BMI_adj	rs17122772	C	G	C	G	-0.052	-0.00583	0.78	0.776761	0.0091	0.007509
T2D_BMI_adj	OSA_BMI_adj	rs17168486	T	C	T	C	0.073	0.0045576	0.17	0.173314	0.0098	0.008192
T2D_BMI_adj	OSA_BMI_adj	rs17772814	A	G	A	G	-0.082	0.0330237	0.082	0.071056	0.015	0.014796
T2D_BMI_adj	OSA_BMI_adj	rs17791513	A	G	A	G	0.1	0.0114179	0.93	0.942547	0.015	0.013858
T2D_BMI_adj	OSA_BMI_adj	rs1796330	C	G	C	G	-0.051	-0.0124745	0.43	0.423666	0.0075	0.006371
T2D_BMI_adj	OSA_BMI_adj	rs1800961	T	C	T	C	0.18	0.0213573	0.033	0.030537	0.021	0.018176
T2D_BMI_adj	OSA_BMI_adj	rs1801213	C	G	C	G	-0.094	0.010937	0.33	0.32559	0.0079	0.006753
T2D_BMI_adj	OSA_BMI_adj	rs1999536	C	G	C	G	-0.047	-0.0088864	0.57	0.558509	0.0075	0.006565
T2D_BMI_adj	OSA_BMI_adj	rs2080385	T	G	T	G	-0.052	-0.0118267	0.24	0.249916	0.0087	0.00714
T2D_BMI_adj	OSA_BMI_adj	rs2184061	A	C	A	C	0.056	0.00534224	0.6	0.593523	0.0076	0.006428
T2D_BMI_adj	OSA_BMI_adj	rs2215383	T	C	T	C	-0.071	0.00267642	0.46	0.466668	0.0075	0.006362
T2D_BMI_adj	OSA_BMI_adj	rs221781	A	G	A	G	-0.063	-0.0045292	0.11	0.114376	0.012	0.010018
T2D_BMI_adj	OSA_BMI_adj	rs2237895	A	C	A	C	-0.11	-0.0158615	0.58	0.582493	0.0076	0.006385
T2D_BMI_adj	OSA_BMI_adj	rs2238689	T	C	T	C	-0.072	0.00217536	0.59	0.581217	0.0076	0.006311
T2D_BMI_adj	OSA_BMI_adj	rs2239526	A	G	A	G	0.059	0.010978	0.73	0.742445	0.0085	0.006989
T2D_BMI_adj	OSA_BMI_adj	rs2258238	A	T	A	T	-0.12	0.00677691	0.89	0.890216	0.012	0.010152
T2D_BMI_adj	OSA_BMI_adj	rs2278524	A	G	A	G	0.056	-0.0026264	0.3	0.289349	0.0081	0.007021
T2D_BMI_adj	OSA_BMI_adj	rs2292662	T	C	T	C	-0.067	-0.0111641	0.16	0.150071	0.01	0.008779
T2D_BMI_adj	OSA_BMI_adj	rs231360	T	C	T	C	0.07	-0.0119734	0.39	0.389518	0.0077	0.006483
T2D_BMI_adj	OSA_BMI_adj	rs2347252	T	C	T	C	-0.062	0.00201002	0.84	0.842492	0.01	0.008548
T2D_BMI_adj	OSA_BMI_adj	rs243019	T	C	T	C	-0.059	-0.0038356	0.54	0.539001	0.0075	0.006323
T2D_BMI_adj	OSA_BMI_adj	rs2494196	A	C	A	C	-0.061	-0.0115231	0.28	0.274834	0.0083	0.007021
T2D_BMI_adj	OSA_BMI_adj	rs2642596	T	C	T	C	0.046	-0.0152751	0.45	0.424754	0.0075	0.006427
T2D_BMI_adj	OSA_BMI_adj	rs2648731	A	G	A	G	0.051	0.00040692	0.22	0.220434	0.009	0.007723
T2D_BMI_adj	OSA_BMI_adj	rs2747567	A	G	A	G	-0.047	-0.0137582	0.43	0.416666	0.0078	0.006774
T2D_BMI_adj	OSA_BMI_adj	rs2793829	T	C	T	C	0.095	-0.0037159	0.11	0.102457	0.012	0.010183
T2D_BMI_adj	OSA_BMI_adj	rs2796441	A	G	A	G	-0.08	-0.0012127	0.41	0.407902	0.0076	0.006286
T2D_BMI_adj	OSA_BMI_adj	rs28429551	A	T	A	T	0.079	-0.0072169	0.75	0.735408	0.0088	0.007352
T2D_BMI_adj	OSA_BMI_adj	rs28661116	A	G	A	G	0.045	-0.0011697	0.44	0.450314	0.0075	0.006402
T2D_BMI_adj	OSA_BMI_adj	rs28678152	T	C	T	C	0.079	0.00665679	0.26	0.28775	0.0085	0.007648
T2D_BMI_adj	OSA_BMI_adj	rs28681372	A	G	A	G	-0.047	-0.0086772	0.6	0.592336	0.0078	0.00755
T2D_BMI_adj	OSA_BMI_adj	rs2972144	A	G	A	G	-0.1	-0.0201843	0.36	0.362034	0.0078	0.006418
T2D_BMI_adj	OSA_BMI_adj	rs2982521	A	T	A	T	0.044	0.00573254	0.38	0.381245	0.0077	0.006517
T2D_BMI_adj	OSA_BMI_adj	rs3019209	T	C	T	C	0.046	-0.0025408	0.68	0.672517	0.008	0.006694
T2D_BMI_adj	OSA_BMI_adj	rs3094515	T	C	T	C	-0.047	-0.0016013	0.36	0.382961	0.0085	0.008152
T2D_BMI_adj	OSA_BMI_adj	rs329124	A	G	A	G	-0.055	-0.0183948	0.58	0.580186	0.0075	0.006506
T2D_BMI_adj	OSA_BMI_adj	rs340874	T	C	T	C	-0.071	-0.0018607	0.45	0.450708	0.0075	0.006226
T2D_BMI_adj	OSA_BMI_adj	rs34584161	A	G	A	G	0.051	-0.0057783	0.76	0.760388	0.0088	0.007286
T2D_BMI_adj	OSA_BMI_adj	rs34635462	T	C	T	C	-0.041	0.00581208	0.4	0.386497	0.0076	0.006552
T2D_BMI_adj	OSA_BMI_adj	rs34744311	T	C	T	C	-0.12	-0.0035924	0.37	0.371087	0.0077	0.006466
T2D_BMI_adj	OSA_BMI_adj	rs348330	A	G	A	G	-0.052	0.00693902	0.64	0.60112	0.0078	0.006853
T2D_BMI_adj	OSA_BMI_adj	rs35011184	A	G	A	G	0.33	0.00365232	0.23	0.230087	0.0089	0.007659
T2D_BMI_adj	OSA_BMI_adj	rs35198330	T	G	T	G	-0.15	0.0130001	0.95	0.954905	0.017	0.016006
T2D_BMI_adj	OSA_BMI_adj	rs35352848	T	C	T	C	0.089	0.00069924	0.79	0.800964	0.0092	0.007777
T2D_BMI_adj	OSA_BMI_adj	rs35777422	A	G	A	G	-0.043	0.00755539	0.35	0.330826	0.0078	0.006841
T2D_BMI_adj	OSA_BMI_adj	rs35833641	A	G	A	G	0.043	-0.0091569	0.69	0.696054	0.008	0.00679
T2D_BMI_adj	OSA_BMI_adj	rs3757971	T	C	T	C	-0.063	0.00307171	0.62	0.624744	0.0078	0.006474
T2D_BMI_adj	OSA_BMI_adj	rs3768321	T	G	T	G	0.075	0.0147989	0.2	0.179385	0.0094	0.008663
T2D_BMI_adj	OSA_BMI_adj	rs3847343	A	G	A	G	0.045	-0.0033683	0.61	0.582952	0.0078	0.006935
T2D_BMI_adj	OSA_BMI_adj	rs3918296	C	G	C	G	0.14	0.0367439	0.97	0.96983	0.024	0.018811
T2D_BMI_adj	OSA_BMI_adj	rs3934712	T	C	T	C	-0.051	-0.0065187	0.79	0.791546	0.0092	0.007657
T2D_BMI_adj	OSA_BMI_adj	rs4132228	T	C	T	C	-0.068	-0.0189341	0.29	0.298149	0.0083	0.006808
T2D_BMI_adj	OSA_BMI_adj	rs4238013	T	C	T	C	-0.07	-0.0101236	0.79	0.767266	0.0093	0.007867
T2D_BMI_adj	OSA_BMI_adj	rs4457053	A	G	A	G	-0.069	-0.0021736	0.69	0.689596	0.0081	0.006713
T2D_BMI_adj	OSA_BMI_adj	rs465002	T	C	T	C	0.08	0.0055373	0.74	0.734081	0.0085	0.007167
T2D_BMI_adj	OSA_BMI_adj	rs4679370	T	C	T	C	-0.047	0.0035756	0.46	0.466573	0.0075	0.00624
T2D_BMI_adj	OSA_BMI_adj	rs4686471	T	C	T	C	-0.07	0.00378284	0.39	0.394992	0.0077	0.006576
T2D_BMI_adj	OSA_BMI_adj	rs4709746	T	C	T	C	-0.074	-0.0097514	0.13	0.123321	0.011	0.009799
T2D_BMI_adj	OSA_BMI_adj	rs4714704	A	G	A	G	0.05	-0.0035403	0.27	0.270276	0.0084	0.006997
T2D_BMI_adj	OSA_BMI_adj	rs474513	A	G	A	G	0.051	-0.0043903	0.52	0.515395	0.0075	0.006262
T2D_BMI_adj	OSA_BMI_adj	rs4766578	A	T	A	T	-0.041	-0.0171207	0.5	0.495764	0.0075	0.006116
T2D_BMI_adj	OSA_BMI_adj	rs4804833	A	G	A	G	0.054	0.0119849	0.39	0.39969	0.0077	0.006399
T2D_BMI_adj	OSA_BMI_adj	rs4865436	C	G	C	G	-0.058	-0.0028958	0.71	0.699576	0.0088	0.007477
T2D_BMI_adj	OSA_BMI_adj	rs4865796	A	G	A	G	0.061	0.00390963	0.69	0.692068	0.0081	0.006669
T2D_BMI_adj	OSA_BMI_adj	rs4886876	T	C	T	C	0.076	-0.0194712	0.75	0.735595	0.0086	0.007278
T2D_BMI_adj	OSA_BMI_adj	rs4923543	A	G	A	G	0.043	0.0215325	0.33	0.323153	0.0079	0.006936
T2D_BMI_adj	OSA_BMI_adj	rs4929965	A	G	A	G	0.07	-0.0035352	0.38	0.384194	0.0078	0.006472
T2D_BMI_adj	OSA_BMI_adj	rs4937325	T	C	T	C	0.047	-0.0009635	0.28	0.296348	0.0083	0.007114
T2D_BMI_adj	OSA_BMI_adj	rs4976033	A	G	A	G	-0.047	-0.0064631	0.59	0.589171	0.0077	0.006348
T2D_BMI_adj	OSA_BMI_adj	rs515071	A	G	A	G	-0.097	0.013896	0.24	0.25233	0.0088	0.007404
T2D_BMI_adj	OSA_BMI_adj	rs5215	T	C	T	C	-0.079	-0.0095592	0.63	0.638209	0.0077	0.006495
T2D_BMI_adj	OSA_BMI_adj	rs529623	T	C	T	C	0.04	0.00336334	0.47	0.476241	0.0075	0.006255
T2D_BMI_adj	OSA_BMI_adj	rs56187241	T	C	T	C	0.13	-0.0012998	0.041	0.039674	0.019	0.016085
T2D_BMI_adj	OSA_BMI_adj	rs58432198	T	C	T	C	-0.073	0.00769234	0.12	0.112545	0.012	0.010057
T2D_BMI_adj	OSA_BMI_adj	rs591291	T	C	T	C	0.058	-0.0084425	0.3	0.304798	0.0081	0.006792
T2D_BMI_adj	OSA_BMI_adj	rs59944054	A	G	A	G	0.048	-0.0061056	0.24	0.232591	0.0088	0.007571
T2D_BMI_adj	OSA_BMI_adj	rs61462211	C	G	C	G	0.068	0.0166644	0.33	0.326466	0.0082	0.007136
T2D_BMI_adj	OSA_BMI_adj	rs62563593	A	G	A	G	-0.048	-0.0003209	0.61	0.615661	0.0076	0.006558
T2D_BMI_adj	OSA_BMI_adj	rs6459733	C	G	C	G	-0.062	-0.000204	0.33	0.335287	0.008	0.006813
T2D_BMI_adj	OSA_BMI_adj	rs648795	A	T	A	T	0.048	-0.0170831	0.42	0.432946	0.0076	0.006369
T2D_BMI_adj	OSA_BMI_adj	rs6600191	T	C	T	C	0.065	-0.0117448	0.82	0.816834	0.0098	0.008175
T2D_BMI_adj	OSA_BMI_adj	rs6657819	C	G	C	G	-0.042	0.0088329	0.53	0.526826	0.0075	0.006205
T2D_BMI_adj	OSA_BMI_adj	rs6770420	A	G	A	G	-0.075	0.00465117	0.37	0.369383	0.0077	0.006694
T2D_BMI_adj	OSA_BMI_adj	rs6780171	A	T	A	T	0.12	0.00474174	0.31	0.309768	0.008	0.006822
T2D_BMI_adj	OSA_BMI_adj	rs6813195	T	C	T	C	-0.063	0.0106422	0.28	0.279513	0.0084	0.006994
T2D_BMI_adj	OSA_BMI_adj	rs6885132	C	G	C	G	0.095	0.00625955	0.9	0.900182	0.013	0.011138
T2D_BMI_adj	OSA_BMI_adj	rs7015203	T	C	T	C	0.044	0.0014851	0.55	0.556224	0.0075	0.006399
T2D_BMI_adj	OSA_BMI_adj	rs703967	A	C	A	C	0.08	0.00072126	0.54	0.55454	0.0075	0.006464
T2D_BMI_adj	OSA_BMI_adj	rs7132277	T	C	T	C	-0.053	-0.0112096	0.19	0.182143	0.0096	0.008103
T2D_BMI_adj	OSA_BMI_adj	rs719727	A	G	A	G	0.074	-0.0043525	0.76	0.774622	0.0087	0.007967
T2D_BMI_adj	OSA_BMI_adj	rs72631105	A	G	A	G	0.058	-0.0006212	0.19	0.192748	0.0098	0.009019
T2D_BMI_adj	OSA_BMI_adj	rs72802342	A	C	A	C	-0.16	0.00336433	0.078	0.08057	0.014	0.012203
T2D_BMI_adj	OSA_BMI_adj	rs736266	A	T	A	T	-0.051	-0.0010936	0.48	0.49001	0.0075	0.006374
T2D_BMI_adj	OSA_BMI_adj	rs738408	T	C	T	C	0.062	-0.0086836	0.22	0.222874	0.0089	0.007449
T2D_BMI_adj	OSA_BMI_adj	rs73875816	T	C	T	C	0.071	0.00932737	0.85	0.858754	0.011	0.00902
T2D_BMI_adj	OSA_BMI_adj	rs73883375	A	G	A	G	0.085	0.00949191	0.91	0.918439	0.013	0.01121
T2D_BMI_adj	OSA_BMI_adj	rs73927890	T	C	T	C	-0.053	-0.0209264	0.26	0.255733	0.0085	0.007202
T2D_BMI_adj	OSA_BMI_adj	rs7451008	T	C	T	C	-0.15	0.00556144	0.73	0.734149	0.0083	0.007004
T2D_BMI_adj	OSA_BMI_adj	rs7579654	T	C	T	C	-0.092	-0.0152873	0.064	0.062731	0.015	0.012635
T2D_BMI_adj	OSA_BMI_adj	rs76223293	C	G	C	G	0.055	0.00120428	0.19	0.185803	0.0096	0.008287
T2D_BMI_adj	OSA_BMI_adj	rs7640397	T	C	T	C	0.046	0.0130548	0.58	0.568193	0.0075	0.006383
T2D_BMI_adj	OSA_BMI_adj	rs7660000	T	C	T	C	-0.046	-0.0195794	0.29	0.280444	0.0083	0.006939
T2D_BMI_adj	OSA_BMI_adj	rs76895963	T	G	T	G	0.52	-0.0119039	0.98	0.982564	0.031	0.027905
T2D_BMI_adj	OSA_BMI_adj	rs77101426	A	G	A	G	-0.16	0.0358825	0.071	0.070371	0.015	0.012567
T2D_BMI_adj	OSA_BMI_adj	rs77464186	A	C	A	C	0.13	0.00847078	0.84	0.849692	0.01	0.008698
T2D_BMI_adj	OSA_BMI_adj	rs8017808	T	G	T	G	-0.048	-0.0023969	0.25	0.248542	0.0087	0.00749
T2D_BMI_adj	OSA_BMI_adj	rs8037137	T	C	T	C	-0.072	0.0113633	0.87	0.866619	0.011	0.009364
T2D_BMI_adj	OSA_BMI_adj	rs8037894	C	G	C	G	-0.047	-0.0005892	0.43	0.411287	0.0075	0.006387
T2D_BMI_adj	OSA_BMI_adj	rs8063007	A	C	A	C	-0.058	0.00562117	0.15	0.152066	0.011	0.008932
T2D_BMI_adj	OSA_BMI_adj	rs849135	A	G	A	G	-0.1	-0.0059477	0.49	0.491836	0.0075	0.006189
T2D_BMI_adj	OSA_BMI_adj	rs878521	A	G	A	G	0.062	0.00403087	0.25	0.255852	0.0087	0.00765
T2D_BMI_adj	OSA_BMI_adj	rs9275152	T	C	T	C	-0.12	-0.0119997	0.9	0.899062	0.013	0.010396
T2D_BMI_adj	OSA_BMI_adj	rs9379084	A	G	A	G	-0.12	-0.0078235	0.11	0.132693	0.012	0.009729
T2D_BMI_adj	OSA_BMI_adj	rs963740	A	T	A	T	0.046	-0.0034132	0.71	0.711313	0.0082	0.007026
T2D_BMI_adj	OSA_BMI_adj	rs9814673	T	C	T	C	0.045	-0.0089035	0.28	0.275966	0.0083	0.007049
T2D_BMI_adj	OSA_BMI_adj	rs9930501	A	G	A	G	-0.054	-0.0051915	0.56	0.569703	0.0075	0.00631
T2D_BMI_adj	OSA_BMI_adj	rs998584	A	C	A	C	0.055	0.0220951	0.48	0.477278	0.0075	0.006488

## Sheet: T2D_OSA_BMI_adj_10-5
exposure	outcome	SNP	effect_allele.exposure	other_allele.exposure	effect_allele.outcome	other_allele.outcome	beta.exposure	beta.outcome	eaf.exposure	eaf.outcome	se.exposure	se.outcome
T2D_BMI_adj	OSA_BMI_adj	rs1010053	A	G	A	G	0.042	0.0281711	0.7	0.701075	0.0082	0.00674
T2D_BMI_adj	OSA_BMI_adj	rs10184004	T	C	T	C	-0.08	-0.0162076	0.41	0.393042	0.0076	0.006385
T2D_BMI_adj	OSA_BMI_adj	rs10254710	A	G	A	G	0.047	-0.0205293	0.2	0.208861	0.0094	0.007762
T2D_BMI_adj	OSA_BMI_adj	rs10401969	T	C	T	C	-0.12	-0.0033813	0.92	0.923496	0.014	0.011641
T2D_BMI_adj	OSA_BMI_adj	rs10471048	C	G	C	G	-0.045	-0.005292	0.65	0.643465	0.0078	0.006686
T2D_BMI_adj	OSA_BMI_adj	rs10761368	T	G	T	G	0.061	-0.0083262	0.89	0.87586	0.012	0.010205
T2D_BMI_adj	OSA_BMI_adj	rs1076902	T	C	T	C	0.074	-0.000126	0.12	0.103905	0.012	0.011657
T2D_BMI_adj	OSA_BMI_adj	rs10773051	T	C	T	C	-0.053	-0.0108749	0.23	0.232441	0.0089	0.007398
T2D_BMI_adj	OSA_BMI_adj	rs10811660	A	G	A	G	-0.18	0.00342812	0.17	0.170953	0.01	0.008291
T2D_BMI_adj	OSA_BMI_adj	rs10830963	C	G	C	G	-0.1	0.00383936	0.72	0.721176	0.0083	0.006883
T2D_BMI_adj	OSA_BMI_adj	rs10842994	T	C	T	C	-0.077	-0.0010125	0.2	0.196119	0.0094	0.007785
T2D_BMI_adj	OSA_BMI_adj	rs10880333	A	G	A	G	-0.039	-0.0041928	0.27	0.271056	0.0084	0.006991
T2D_BMI_adj	OSA_BMI_adj	rs10893829	T	C	T	C	0.061	-0.0096127	0.85	0.847418	0.011	0.008732
T2D_BMI_adj	OSA_BMI_adj	rs10906396	T	C	T	C	0.041	-0.0179827	0.34	0.341518	0.0079	0.006715
T2D_BMI_adj	OSA_BMI_adj	rs10908278	A	T	A	T	-0.087	-0.0091609	0.52	0.523287	0.0075	0.006634
T2D_BMI_adj	OSA_BMI_adj	rs10916784	C	G	C	G	-0.041	0.00020798	0.41	0.413835	0.0076	0.00639
T2D_BMI_adj	OSA_BMI_adj	rs10925635	A	C	A	C	-0.037	0.00031795	0.35	0.362802	0.0078	0.006558
T2D_BMI_adj	OSA_BMI_adj	rs10974438	A	C	A	C	-0.059	-0.0029437	0.64	0.652851	0.0078	0.006673
T2D_BMI_adj	OSA_BMI_adj	rs1104730	A	G	A	G	-0.041	0.00556345	0.66	0.66249	0.0079	0.006803
T2D_BMI_adj	OSA_BMI_adj	rs11048447	T	G	T	G	0.044	0.0115145	0.33	0.316002	0.0079	0.00709
T2D_BMI_adj	OSA_BMI_adj	rs11063029	T	C	T	C	0.085	-0.0086644	0.056	0.054472	0.017	0.013956
T2D_BMI_adj	OSA_BMI_adj	rs1108646	A	G	A	G	0.05	-0.002441	0.33	0.33355	0.008	0.006792
T2D_BMI_adj	OSA_BMI_adj	rs11128592	T	G	T	G	-0.05	-0.0022315	0.87	0.86969	0.011	0.009193
T2D_BMI_adj	OSA_BMI_adj	rs111494834	T	C	T	C	0.11	-0.0420436	0.037	0.032361	0.02	0.019905
T2D_BMI_adj	OSA_BMI_adj	rs1117610	A	T	A	T	-0.048	-0.0081051	0.77	0.774024	0.0089	0.007769
T2D_BMI_adj	OSA_BMI_adj	rs11257655	T	C	T	C	0.095	0.00635377	0.21	0.211265	0.009	0.008838
T2D_BMI_adj	OSA_BMI_adj	rs113051151	A	G	A	G	0.056	-0.0070629	0.1	0.098287	0.013	0.010296
T2D_BMI_adj	OSA_BMI_adj	rs113386193	T	C	T	C	-0.054	0.0241734	0.13	0.126674	0.011	0.009881
T2D_BMI_adj	OSA_BMI_adj	rs113414093	A	G	A	G	0.12	0.038533	0.051	0.04587	0.02	0.019671
T2D_BMI_adj	OSA_BMI_adj	rs114863656	T	C	T	C	0.13	0.00846775	0.96	0.963505	0.02	0.016276
T2D_BMI_adj	OSA_BMI_adj	rs11496066	T	C	T	C	0.05	-0.0115036	0.81	0.813552	0.0096	0.008106
T2D_BMI_adj	OSA_BMI_adj	rs115505614	T	C	T	C	0.19	-0.0486127	0.05	0.043505	0.018	0.015017
T2D_BMI_adj	OSA_BMI_adj	rs115675705	A	G	A	G	-0.12	-0.0282045	0.96	0.968845	0.021	0.019782
T2D_BMI_adj	OSA_BMI_adj	rs11638890	T	G	T	G	0.047	-8e-06	0.35	0.349213	0.0079	0.0068
T2D_BMI_adj	OSA_BMI_adj	rs116425039	A	G	A	G	-0.31	-0.0172326	0.01	0.007552	0.04	0.038396
T2D_BMI_adj	OSA_BMI_adj	rs11663079	A	T	A	T	-0.039	0.00657054	0.61	0.614416	0.0076	0.00644
T2D_BMI_adj	OSA_BMI_adj	rs11675437	T	G	T	G	-0.039	0.00242494	0.53	0.529695	0.0075	0.006386
T2D_BMI_adj	OSA_BMI_adj	rs116783184	T	C	T	C	-0.075	0.0327515	0.94	0.941236	0.017	0.014562
T2D_BMI_adj	OSA_BMI_adj	rs116843064	A	G	A	G	-0.16	-0.0122447	0.021	0.021645	0.027	0.024541
T2D_BMI_adj	OSA_BMI_adj	rs11688682	C	G	C	G	-0.065	-0.0093677	0.27	0.234233	0.0088	0.008748
T2D_BMI_adj	OSA_BMI_adj	rs1169299	T	C	T	C	-0.061	0.00341382	0.53	0.540724	0.0075	0.00629
T2D_BMI_adj	OSA_BMI_adj	rs11696198	A	G	A	G	0.035	0.00842739	0.52	0.4968	0.0077	0.006979
T2D_BMI_adj	OSA_BMI_adj	rs116989257	A	G	A	G	0.1	-0.0020858	0.94	0.940414	0.017	0.013489
T2D_BMI_adj	OSA_BMI_adj	rs117056317	T	C	T	C	0.14	0.00280905	0.021	0.021905	0.027	0.023068
T2D_BMI_adj	OSA_BMI_adj	rs11708067	A	G	A	G	0.11	0.00158025	0.77	0.772714	0.0089	0.007347
T2D_BMI_adj	OSA_BMI_adj	rs11708895	T	C	T	C	0.035	-0.0007557	0.64	0.632472	0.0078	0.006462
T2D_BMI_adj	OSA_BMI_adj	rs117877419	T	C	T	C	-0.16	-0.0139512	0.98	0.984318	0.03	0.025167
T2D_BMI_adj	OSA_BMI_adj	rs11809740	A	G	A	G	0.039	-0.0083457	0.26	0.246456	0.0085	0.00722
T2D_BMI_adj	OSA_BMI_adj	rs11819995	T	C	T	C	0.055	0.00215069	0.22	0.225956	0.0089	0.007737
T2D_BMI_adj	OSA_BMI_adj	rs11870735	T	C	T	C	0.048	0.0141297	0.18	0.180927	0.0098	0.008334
T2D_BMI_adj	OSA_BMI_adj	rs12334481	T	G	T	G	-0.067	-0.000256	0.93	0.92643	0.014	0.011868
T2D_BMI_adj	OSA_BMI_adj	rs12356897	T	C	T	C	-0.074	0.00751469	0.066	0.062283	0.015	0.013768
T2D_BMI_adj	OSA_BMI_adj	rs12414527	A	T	A	T	-0.053	0.0107945	0.12	0.11459	0.011	0.009781
T2D_BMI_adj	OSA_BMI_adj	rs12419690	A	G	A	G	-0.04	-0.0058548	0.56	0.555933	0.0075	0.0064
T2D_BMI_adj	OSA_BMI_adj	rs12454712	T	C	T	C	0.07	0.00364162	0.62	0.627546	0.0079	0.006483
T2D_BMI_adj	OSA_BMI_adj	rs1260326	T	C	T	C	-0.067	0.00162468	0.4	0.413519	0.0076	0.006317
T2D_BMI_adj	OSA_BMI_adj	rs12611068	T	C	T	C	0.055	-0.0015522	0.4	0.40608	0.0076	0.006643
T2D_BMI_adj	OSA_BMI_adj	rs12680692	A	T	A	T	0.044	0.00127619	0.32	0.281876	0.0083	0.007708
T2D_BMI_adj	OSA_BMI_adj	rs12732666	T	G	T	G	0.035	0.00229463	0.58	0.578993	0.0075	0.006612
T2D_BMI_adj	OSA_BMI_adj	rs12813389	A	T	A	T	-0.035	0.0160653	0.47	0.469005	0.0075	0.006411
T2D_BMI_adj	OSA_BMI_adj	rs1286112	C	G	C	G	0.042	-0.0015292	0.27	0.283657	0.0084	0.007141
T2D_BMI_adj	OSA_BMI_adj	rs12905780	A	G	A	G	-0.05	0.00549004	0.84	0.837561	0.01	0.008978
T2D_BMI_adj	OSA_BMI_adj	rs12912777	T	C	T	C	0.085	0.00677003	0.12	0.116923	0.012	0.010626
T2D_BMI_adj	OSA_BMI_adj	rs13040225	A	T	A	T	0.056	0.00041909	0.53	0.540969	0.0075	0.006326
T2D_BMI_adj	OSA_BMI_adj	rs13055114	T	C	T	C	0.036	0.013141	0.54	0.533303	0.0075	0.006336
T2D_BMI_adj	OSA_BMI_adj	rs13195441	A	G	A	G	0.046	-0.0067064	0.28	0.275086	0.0084	0.006885
T2D_BMI_adj	OSA_BMI_adj	rs1320164	A	G	A	G	-0.051	-0.0110032	0.5	0.499986	0.0074	0.006321
T2D_BMI_adj	OSA_BMI_adj	rs13266634	T	C	T	C	-0.12	-0.0090256	0.31	0.301815	0.0081	0.006719
T2D_BMI_adj	OSA_BMI_adj	rs1359790	A	G	A	G	-0.091	0.0009985	0.28	0.279404	0.0083	0.006899
T2D_BMI_adj	OSA_BMI_adj	rs139976445	A	G	A	G	0.23	0.0215971	0.018	0.003787	0.051	0.060611
T2D_BMI_adj	OSA_BMI_adj	rs140135791	C	G	C	G	0.12	0.00592342	0.028	0.026392	0.025	0.022544
T2D_BMI_adj	OSA_BMI_adj	rs141521721	A	C	A	C	0.13	-0.0288399	0.023	0.018621	0.025	0.024112
T2D_BMI_adj	OSA_BMI_adj	rs1426371	A	G	A	G	-0.051	-0.0027758	0.26	0.253449	0.0086	0.007383
T2D_BMI_adj	OSA_BMI_adj	rs1439287	A	G	A	G	-0.041	-0.0079737	0.48	0.471964	0.0075	0.006632
T2D_BMI_adj	OSA_BMI_adj	rs145904381	T	C	T	C	0.19	0.0586498	0.99	0.989733	0.036	0.03207
T2D_BMI_adj	OSA_BMI_adj	rs145932525	A	G	A	G	-0.19	-0.000261	0.99	0.989346	0.038	0.034746
T2D_BMI_adj	OSA_BMI_adj	rs146385050	A	C	A	C	0.052	0.00382468	0.18	0.157872	0.01	0.009851
T2D_BMI_adj	OSA_BMI_adj	rs146987102	A	G	A	G	0.12	0.0120521	0.031	0.025633	0.025	0.027024
T2D_BMI_adj	OSA_BMI_adj	rs1479011	A	C	A	C	-0.034	-0.0035547	0.58	0.563429	0.0076	0.006486
T2D_BMI_adj	OSA_BMI_adj	rs148169099	C	G	C	G	0.11	0.0163743	0.96	0.965118	0.02	0.017095
T2D_BMI_adj	OSA_BMI_adj	rs148194384	T	C	T	C	0.14	0.0204818	0.019	0.016234	0.029	0.027325
T2D_BMI_adj	OSA_BMI_adj	rs1499919	C	G	C	G	0.049	-0.0153594	0.15	0.147918	0.01	0.008624
T2D_BMI_adj	OSA_BMI_adj	rs1516977	A	G	A	G	-0.059	-0.0012362	0.89	0.887922	0.012	0.009823
T2D_BMI_adj	OSA_BMI_adj	rs1545001	A	T	A	T	0.046	0.00772577	0.79	0.782673	0.0091	0.0075
T2D_BMI_adj	OSA_BMI_adj	rs1573090	T	G	T	G	0.055	-0.0006888	0.53	0.536271	0.0076	0.006316
T2D_BMI_adj	OSA_BMI_adj	rs1580278	A	C	A	C	-0.038	0.00773181	0.53	0.52491	0.0076	0.006597
T2D_BMI_adj	OSA_BMI_adj	rs1627316	T	C	T	C	-0.042	0.00339722	0.35	0.339464	0.0078	0.006599
T2D_BMI_adj	OSA_BMI_adj	rs169098	T	C	T	C	-0.039	-0.0019639	0.37	0.377884	0.0077	0.006769
T2D_BMI_adj	OSA_BMI_adj	rs17036160	T	C	T	C	-0.12	-0.01283	0.12	0.119257	0.011	0.009477
T2D_BMI_adj	OSA_BMI_adj	rs17091891	T	C	T	C	0.076	0.0149461	0.88	0.875693	0.012	0.009308
T2D_BMI_adj	OSA_BMI_adj	rs17122772	C	G	C	G	-0.052	-0.00583	0.78	0.776761	0.0091	0.007509
T2D_BMI_adj	OSA_BMI_adj	rs17168486	T	C	T	C	0.073	0.0045576	0.17	0.173314	0.0098	0.008192
T2D_BMI_adj	OSA_BMI_adj	rs17442878	T	C	T	C	0.053	-0.0045584	0.15	0.145565	0.011	0.008753
T2D_BMI_adj	OSA_BMI_adj	rs17648992	A	G	A	G	0.048	0.0149852	0.18	0.169265	0.0097	0.008618
T2D_BMI_adj	OSA_BMI_adj	rs17772814	A	G	A	G	-0.082	0.0330237	0.082	0.071056	0.015	0.014796
T2D_BMI_adj	OSA_BMI_adj	rs17791513	A	G	A	G	0.1	0.0114179	0.93	0.942547	0.015	0.013858
T2D_BMI_adj	OSA_BMI_adj	rs1796330	C	G	C	G	-0.051	-0.0124745	0.43	0.423666	0.0075	0.006371
T2D_BMI_adj	OSA_BMI_adj	rs1800961	T	C	T	C	0.18	0.0213573	0.033	0.030537	0.021	0.018176
T2D_BMI_adj	OSA_BMI_adj	rs1801213	C	G	C	G	-0.094	0.010937	0.33	0.32559	0.0079	0.006753
T2D_BMI_adj	OSA_BMI_adj	rs1805097	T	C	T	C	-0.037	0.0171471	0.34	0.328563	0.0079	0.006956
T2D_BMI_adj	OSA_BMI_adj	rs1864001	T	G	T	G	0.052	0.021419	0.13	0.1188	0.011	0.010468
T2D_BMI_adj	OSA_BMI_adj	rs186541200	T	C	T	C	0.12	0.00835178	0.97	0.973542	0.024	0.022544
T2D_BMI_adj	OSA_BMI_adj	rs1866051	T	C	T	C	-0.034	0.00426489	0.49	0.498083	0.0074	0.006246
T2D_BMI_adj	OSA_BMI_adj	rs187799739	A	C	A	C	-0.17	-0.02076	0.013	0.011502	0.036	0.031151
T2D_BMI_adj	OSA_BMI_adj	rs1927406	A	G	A	G	-0.035	-0.0094789	0.66	0.651781	0.0079	0.006665
T2D_BMI_adj	OSA_BMI_adj	rs1991158	T	C	T	C	-0.035	0.00188422	0.38	0.416719	0.0077	0.006856
T2D_BMI_adj	OSA_BMI_adj	rs1999536	C	G	C	G	-0.047	-0.0088864	0.57	0.558509	0.0075	0.006565
T2D_BMI_adj	OSA_BMI_adj	rs2034126	A	G	A	G	0.043	-0.0016267	0.75	0.75103	0.0089	0.00717
T2D_BMI_adj	OSA_BMI_adj	rs2051821	T	C	T	C	0.042	-0.0201261	0.79	0.789185	0.0091	0.007788
T2D_BMI_adj	OSA_BMI_adj	rs2080385	T	G	T	G	-0.052	-0.0118267	0.24	0.249916	0.0087	0.00714
T2D_BMI_adj	OSA_BMI_adj	rs2082363	A	G	A	G	0.11	-0.018874	0.029	0.023409	0.024	0.020743
T2D_BMI_adj	OSA_BMI_adj	rs2167259	A	G	A	G	-0.055	0.00135592	0.89	0.897542	0.012	0.011266
T2D_BMI_adj	OSA_BMI_adj	rs2184061	A	C	A	C	0.056	0.00534224	0.6	0.593523	0.0076	0.006428
T2D_BMI_adj	OSA_BMI_adj	rs2215383	T	C	T	C	-0.071	0.00267642	0.46	0.466668	0.0075	0.006362
T2D_BMI_adj	OSA_BMI_adj	rs221781	A	G	A	G	-0.063	-0.0045292	0.11	0.114376	0.012	0.010018
T2D_BMI_adj	OSA_BMI_adj	rs2237895	A	C	A	C	-0.11	-0.0158615	0.58	0.582493	0.0076	0.006385
T2D_BMI_adj	OSA_BMI_adj	rs2238689	T	C	T	C	-0.072	0.00217536	0.59	0.581217	0.0076	0.006311
T2D_BMI_adj	OSA_BMI_adj	rs2239526	A	G	A	G	0.059	0.010978	0.73	0.742445	0.0085	0.006989
T2D_BMI_adj	OSA_BMI_adj	rs2258238	A	T	A	T	-0.12	0.00677691	0.89	0.890216	0.012	0.010152
T2D_BMI_adj	OSA_BMI_adj	rs2269247	T	C	T	C	-0.046	0.0060606	0.19	0.178617	0.0096	0.008446
T2D_BMI_adj	OSA_BMI_adj	rs2278524	A	G	A	G	0.056	-0.0026264	0.3	0.289349	0.0081	0.007021
T2D_BMI_adj	OSA_BMI_adj	rs2292662	T	C	T	C	-0.067	-0.0111641	0.16	0.150071	0.01	0.008779
T2D_BMI_adj	OSA_BMI_adj	rs2300094	T	C	T	C	0.042	0.0130184	0.7	0.681835	0.0082	0.007035
T2D_BMI_adj	OSA_BMI_adj	rs2306272	T	C	T	C	0.042	-0.0024061	0.72	0.71675	0.0083	0.006875
T2D_BMI_adj	OSA_BMI_adj	rs231360	T	C	T	C	0.07	-0.0119734	0.39	0.389518	0.0077	0.006483
T2D_BMI_adj	OSA_BMI_adj	rs2347252	T	C	T	C	-0.062	0.00201002	0.84	0.842492	0.01	0.008548
T2D_BMI_adj	OSA_BMI_adj	rs2363293	T	C	T	C	-0.038	-0.0112238	0.64	0.653053	0.0078	0.006739
T2D_BMI_adj	OSA_BMI_adj	rs243019	T	C	T	C	-0.059	-0.0038356	0.54	0.539001	0.0075	0.006323
T2D_BMI_adj	OSA_BMI_adj	rs2494196	A	C	A	C	-0.061	-0.0115231	0.28	0.274834	0.0083	0.007021
T2D_BMI_adj	OSA_BMI_adj	rs2642596	T	C	T	C	0.046	-0.0152751	0.45	0.424754	0.0075	0.006427
T2D_BMI_adj	OSA_BMI_adj	rs2648731	A	G	A	G	0.051	0.00040692	0.22	0.220434	0.009	0.007723
T2D_BMI_adj	OSA_BMI_adj	rs2722885	T	C	T	C	0.038	0.0153837	0.52	0.511457	0.0074	0.006186
T2D_BMI_adj	OSA_BMI_adj	rs2747567	A	G	A	G	-0.047	-0.0137582	0.43	0.416666	0.0078	0.006774
T2D_BMI_adj	OSA_BMI_adj	rs2793829	T	C	T	C	0.095	-0.0037159	0.11	0.102457	0.012	0.010183
T2D_BMI_adj	OSA_BMI_adj	rs2796441	A	G	A	G	-0.08	-0.0012127	0.41	0.407902	0.0076	0.006286
T2D_BMI_adj	OSA_BMI_adj	rs28429551	A	T	A	T	0.079	-0.0072169	0.75	0.735408	0.0088	0.007352
T2D_BMI_adj	OSA_BMI_adj	rs28661116	A	G	A	G	0.045	-0.0011697	0.44	0.450314	0.0075	0.006402
T2D_BMI_adj	OSA_BMI_adj	rs28678152	T	C	T	C	0.079	0.00665679	0.26	0.28775	0.0085	0.007648
T2D_BMI_adj	OSA_BMI_adj	rs28681372	A	G	A	G	-0.047	-0.0086772	0.6	0.592336	0.0078	0.00755
T2D_BMI_adj	OSA_BMI_adj	rs2868426	A	C	A	C	0.042	-0.0055021	0.23	0.218426	0.0089	0.007887
T2D_BMI_adj	OSA_BMI_adj	rs28714142	A	C	A	C	0.036	-0.0091406	0.37	0.37569	0.0077	0.00634
T2D_BMI_adj	OSA_BMI_adj	rs2894536	T	C	T	C	-0.045	0.0117326	0.84	0.831137	0.01	0.008594
T2D_BMI_adj	OSA_BMI_adj	rs2972144	A	G	A	G	-0.1	-0.0201843	0.36	0.362034	0.0078	0.006418
T2D_BMI_adj	OSA_BMI_adj	rs2982521	A	T	A	T	0.044	0.00573254	0.38	0.381245	0.0077	0.006517
T2D_BMI_adj	OSA_BMI_adj	rs3001253	T	C	T	C	0.04	0.0122408	0.46	0.476332	0.0078	0.006696
T2D_BMI_adj	OSA_BMI_adj	rs3012043	T	C	T	C	-0.049	-0.0068127	0.87	0.852215	0.011	0.009327
T2D_BMI_adj	OSA_BMI_adj	rs3019209	T	C	T	C	0.046	-0.0025408	0.68	0.672517	0.008	0.006694
T2D_BMI_adj	OSA_BMI_adj	rs3094515	T	C	T	C	-0.047	-0.0016013	0.36	0.382961	0.0085	0.008152
T2D_BMI_adj	OSA_BMI_adj	rs3123725	A	G	A	G	0.038	0.00343088	0.63	0.622178	0.0077	0.006528
T2D_BMI_adj	OSA_BMI_adj	rs329124	A	G	A	G	-0.055	-0.0183948	0.58	0.580186	0.0075	0.006506
T2D_BMI_adj	OSA_BMI_adj	rs340874	T	C	T	C	-0.071	-0.0018607	0.45	0.450708	0.0075	0.006226
T2D_BMI_adj	OSA_BMI_adj	rs34584161	A	G	A	G	0.051	-0.0057783	0.76	0.760388	0.0088	0.007286
T2D_BMI_adj	OSA_BMI_adj	rs34635462	T	C	T	C	-0.041	0.00581208	0.4	0.386497	0.0076	0.006552
T2D_BMI_adj	OSA_BMI_adj	rs34744311	T	C	T	C	-0.12	-0.0035924	0.37	0.371087	0.0077	0.006466
T2D_BMI_adj	OSA_BMI_adj	rs348330	A	G	A	G	-0.052	0.00693902	0.64	0.60112	0.0078	0.006853
T2D_BMI_adj	OSA_BMI_adj	rs35011184	A	G	A	G	0.33	0.00365232	0.23	0.230087	0.0089	0.007659
T2D_BMI_adj	OSA_BMI_adj	rs35198330	T	G	T	G	-0.15	0.0130001	0.95	0.954905	0.017	0.016006
T2D_BMI_adj	OSA_BMI_adj	rs35352848	T	C	T	C	0.089	0.00069924	0.79	0.800964	0.0092	0.007777
T2D_BMI_adj	OSA_BMI_adj	rs35777422	A	G	A	G	-0.043	0.00755539	0.35	0.330826	0.0078	0.006841
T2D_BMI_adj	OSA_BMI_adj	rs35833641	A	G	A	G	0.043	-0.0091569	0.69	0.696054	0.008	0.00679
T2D_BMI_adj	OSA_BMI_adj	rs35895680	A	C	A	C	-0.043	0.00203493	0.33	0.302368	0.0081	0.007009
T2D_BMI_adj	OSA_BMI_adj	rs3757971	T	C	T	C	-0.063	0.00307171	0.62	0.624744	0.0078	0.006474
T2D_BMI_adj	OSA_BMI_adj	rs3764049	C	G	C	G	-0.043	0.00392068	0.68	0.688832	0.0082	0.006822
T2D_BMI_adj	OSA_BMI_adj	rs3768321	T	G	T	G	0.075	0.0147989	0.2	0.179385	0.0094	0.008663
T2D_BMI_adj	OSA_BMI_adj	rs3810027	C	G	C	G	-0.04	-0.0090668	0.66	0.690343	0.0079	0.007119
T2D_BMI_adj	OSA_BMI_adj	rs3847343	A	G	A	G	0.045	-0.0033683	0.61	0.582952	0.0078	0.006935
T2D_BMI_adj	OSA_BMI_adj	rs3918296	C	G	C	G	0.14	0.0367439	0.97	0.96983	0.024	0.018811
T2D_BMI_adj	OSA_BMI_adj	rs3934712	T	C	T	C	-0.051	-0.0065187	0.79	0.791546	0.0092	0.007657
T2D_BMI_adj	OSA_BMI_adj	rs4132228	T	C	T	C	-0.068	-0.0189341	0.29	0.298149	0.0083	0.006808
T2D_BMI_adj	OSA_BMI_adj	rs4238013	T	C	T	C	-0.07	-0.0101236	0.79	0.767266	0.0093	0.007867
T2D_BMI_adj	OSA_BMI_adj	rs4281707	A	G	A	G	-0.034	0.00849878	0.45	0.461468	0.0075	0.006265
T2D_BMI_adj	OSA_BMI_adj	rs4282043	A	G	A	G	0.036	0.00087262	0.33	0.350617	0.0079	0.007251
T2D_BMI_adj	OSA_BMI_adj	rs4457053	A	G	A	G	-0.069	-0.0021736	0.69	0.689596	0.0081	0.006713
T2D_BMI_adj	OSA_BMI_adj	rs4511740	A	G	A	G	0.041	0.00027204	0.77	0.769792	0.0088	0.007454
T2D_BMI_adj	OSA_BMI_adj	rs465002	T	C	T	C	0.08	0.0055373	0.74	0.734081	0.0085	0.007167
T2D_BMI_adj	OSA_BMI_adj	rs4671994	T	G	T	G	-0.048	-0.0272376	0.15	0.149938	0.011	0.008508
T2D_BMI_adj	OSA_BMI_adj	rs4679370	T	C	T	C	-0.047	0.0035756	0.46	0.466573	0.0075	0.00624
T2D_BMI_adj	OSA_BMI_adj	rs4686471	T	C	T	C	-0.07	0.00378284	0.39	0.394992	0.0077	0.006576
T2D_BMI_adj	OSA_BMI_adj	rs4709746	T	C	T	C	-0.074	-0.0097514	0.13	0.123321	0.011	0.009799
T2D_BMI_adj	OSA_BMI_adj	rs4714704	A	G	A	G	0.05	-0.0035403	0.27	0.270276	0.0084	0.006997
T2D_BMI_adj	OSA_BMI_adj	rs4734193	A	C	A	C	-0.033	-0.0059104	0.46	0.461092	0.0075	0.006475
T2D_BMI_adj	OSA_BMI_adj	rs474513	A	G	A	G	0.051	-0.0043903	0.52	0.515395	0.0075	0.006262
T2D_BMI_adj	OSA_BMI_adj	rs475883	C	G	C	G	-0.058	-0.0122062	0.096	0.099774	0.013	0.011004
T2D_BMI_adj	OSA_BMI_adj	rs4766578	A	T	A	T	-0.041	-0.0171207	0.5	0.495764	0.0075	0.006116
T2D_BMI_adj	OSA_BMI_adj	rs4804833	A	G	A	G	0.054	0.0119849	0.39	0.39969	0.0077	0.006399
T2D_BMI_adj	OSA_BMI_adj	rs4865436	C	G	C	G	-0.058	-0.0028958	0.71	0.699576	0.0088	0.007477
T2D_BMI_adj	OSA_BMI_adj	rs4865796	A	G	A	G	0.061	0.00390963	0.69	0.692068	0.0081	0.006669
T2D_BMI_adj	OSA_BMI_adj	rs4886876	T	C	T	C	0.076	-0.0194712	0.75	0.735595	0.0086	0.007278
T2D_BMI_adj	OSA_BMI_adj	rs4923543	A	G	A	G	0.043	0.0215325	0.33	0.323153	0.0079	0.006936
T2D_BMI_adj	OSA_BMI_adj	rs4929965	A	G	A	G	0.07	-0.0035352	0.38	0.384194	0.0078	0.006472
T2D_BMI_adj	OSA_BMI_adj	rs4937325	T	C	T	C	0.047	-0.0009635	0.28	0.296348	0.0083	0.007114
T2D_BMI_adj	OSA_BMI_adj	rs4976033	A	G	A	G	-0.047	-0.0064631	0.59	0.589171	0.0077	0.006348
T2D_BMI_adj	OSA_BMI_adj	rs4984741	A	G	A	G	0.039	0.00029696	0.25	0.258695	0.0086	0.007056
T2D_BMI_adj	OSA_BMI_adj	rs505922	T	C	T	C	-0.04	0.023025	0.66	0.663391	0.0079	0.00641
T2D_BMI_adj	OSA_BMI_adj	rs515071	A	G	A	G	-0.097	0.013896	0.24	0.25233	0.0088	0.007404
T2D_BMI_adj	OSA_BMI_adj	rs5215	T	C	T	C	-0.079	-0.0095592	0.63	0.638209	0.0077	0.006495
T2D_BMI_adj	OSA_BMI_adj	rs529623	T	C	T	C	0.04	0.00336334	0.47	0.476241	0.0075	0.006255
T2D_BMI_adj	OSA_BMI_adj	rs56187241	T	C	T	C	0.13	-0.0012998	0.041	0.039674	0.019	0.016085
T2D_BMI_adj	OSA_BMI_adj	rs58432198	T	C	T	C	-0.073	0.00769234	0.12	0.112545	0.012	0.010057
T2D_BMI_adj	OSA_BMI_adj	rs58642235	T	C	T	C	-0.051	0.00314996	0.86	0.856342	0.011	0.009897
T2D_BMI_adj	OSA_BMI_adj	rs58786391	A	G	A	G	0.04	-0.0054541	0.68	0.680496	0.008	0.006817
T2D_BMI_adj	OSA_BMI_adj	rs591291	T	C	T	C	0.058	-0.0084425	0.3	0.304798	0.0081	0.006792
T2D_BMI_adj	OSA_BMI_adj	rs59944054	A	G	A	G	0.048	-0.0061056	0.24	0.232591	0.0088	0.007571
T2D_BMI_adj	OSA_BMI_adj	rs59987487	A	C	A	C	0.073	-0.0058823	0.068	0.061721	0.015	0.012911
T2D_BMI_adj	OSA_BMI_adj	rs60237682	T	C	T	C	0.038	-0.0030842	0.67	0.693642	0.008	0.006962
T2D_BMI_adj	OSA_BMI_adj	rs60950793	T	C	T	C	0.037	0.00181364	0.6	0.618118	0.0077	0.006591
T2D_BMI_adj	OSA_BMI_adj	rs61462211	C	G	C	G	0.068	0.0166644	0.33	0.326466	0.0082	0.007136
T2D_BMI_adj	OSA_BMI_adj	rs62370472	T	C	T	C	-0.048	-0.0027572	0.79	0.790871	0.0091	0.007729
T2D_BMI_adj	OSA_BMI_adj	rs62563593	A	G	A	G	-0.048	-0.0003209	0.61	0.615661	0.0076	0.006558
T2D_BMI_adj	OSA_BMI_adj	rs62578804	T	C	T	C	-0.042	-0.0021223	0.27	0.264836	0.0084	0.007642
T2D_BMI_adj	OSA_BMI_adj	rs6459733	C	G	C	G	-0.062	-0.000204	0.33	0.335287	0.008	0.006813
T2D_BMI_adj	OSA_BMI_adj	rs648795	A	T	A	T	0.048	-0.0170831	0.42	0.432946	0.0076	0.006369
T2D_BMI_adj	OSA_BMI_adj	rs6600191	T	C	T	C	0.065	-0.0117448	0.82	0.816834	0.0098	0.008175
T2D_BMI_adj	OSA_BMI_adj	rs6657819	C	G	C	G	-0.042	0.0088329	0.53	0.526826	0.0075	0.006205
T2D_BMI_adj	OSA_BMI_adj	rs67436520	A	G	A	G	-0.075	0.00050213	0.94	0.938257	0.017	0.014083
T2D_BMI_adj	OSA_BMI_adj	rs6744269	A	T	A	T	0.039	-0.0068967	0.38	0.361341	0.0077	0.006761
T2D_BMI_adj	OSA_BMI_adj	rs6770420	A	G	A	G	-0.075	0.00465117	0.37	0.369383	0.0077	0.006694
T2D_BMI_adj	OSA_BMI_adj	rs6780171	A	T	A	T	0.12	0.00474174	0.31	0.309768	0.008	0.006822
T2D_BMI_adj	OSA_BMI_adj	rs6813195	T	C	T	C	-0.063	0.0106422	0.28	0.279513	0.0084	0.006994
T2D_BMI_adj	OSA_BMI_adj	rs6860245	C	G	C	G	-0.04	-0.0062726	0.24	0.230409	0.0088	0.00765
T2D_BMI_adj	OSA_BMI_adj	rs6885132	C	G	C	G	0.095	0.00625955	0.9	0.900182	0.013	0.011138
T2D_BMI_adj	OSA_BMI_adj	rs6888463	C	G	C	G	-0.04	-0.011466	0.69	0.68729	0.0081	0.006896
T2D_BMI_adj	OSA_BMI_adj	rs6976111	A	C	A	C	0.037	-0.0086574	0.31	0.294442	0.0081	0.006999
T2D_BMI_adj	OSA_BMI_adj	rs7015203	T	C	T	C	0.044	0.0014851	0.55	0.556224	0.0075	0.006399
T2D_BMI_adj	OSA_BMI_adj	rs703967	A	C	A	C	0.08	0.00072126	0.54	0.55454	0.0075	0.006464
T2D_BMI_adj	OSA_BMI_adj	rs7079477	C	G	C	G	-0.038	0.00781647	0.73	0.733292	0.0084	0.007131
T2D_BMI_adj	OSA_BMI_adj	rs7132277	T	C	T	C	-0.053	-0.0112096	0.19	0.182143	0.0096	0.008103
T2D_BMI_adj	OSA_BMI_adj	rs71372253	T	C	T	C	-0.073	-0.018754	0.93	0.938272	0.016	0.015268
T2D_BMI_adj	OSA_BMI_adj	rs7196842	T	C	T	C	-0.037	0.00886955	0.43	0.428881	0.0076	0.006475
T2D_BMI_adj	OSA_BMI_adj	rs719727	A	G	A	G	0.074	-0.0043525	0.76	0.774622	0.0087	0.007967
T2D_BMI_adj	OSA_BMI_adj	rs7252150	A	G	A	G	0.042	-0.004685	0.7	0.666524	0.0081	0.00699
T2D_BMI_adj	OSA_BMI_adj	rs72631105	A	G	A	G	0.058	-0.0006212	0.19	0.192748	0.0098	0.009019
T2D_BMI_adj	OSA_BMI_adj	rs72802342	A	C	A	C	-0.16	0.00336433	0.078	0.08057	0.014	0.012203
T2D_BMI_adj	OSA_BMI_adj	rs72940580	A	G	A	G	-0.094	-0.0413646	0.95	0.962108	0.018	0.016874
T2D_BMI_adj	OSA_BMI_adj	rs73151051	C	G	C	G	-0.062	0.0125757	0.92	0.924366	0.014	0.012203
T2D_BMI_adj	OSA_BMI_adj	rs736266	A	T	A	T	-0.051	-0.0010936	0.48	0.49001	0.0075	0.006374
T2D_BMI_adj	OSA_BMI_adj	rs738408	T	C	T	C	0.062	-0.0086836	0.22	0.222874	0.0089	0.007449
T2D_BMI_adj	OSA_BMI_adj	rs73875816	T	C	T	C	0.071	0.00932737	0.85	0.858754	0.011	0.00902
T2D_BMI_adj	OSA_BMI_adj	rs73883375	A	G	A	G	0.085	0.00949191	0.91	0.918439	0.013	0.01121
T2D_BMI_adj	OSA_BMI_adj	rs73927890	T	C	T	C	-0.053	-0.0209264	0.26	0.255733	0.0085	0.007202
T2D_BMI_adj	OSA_BMI_adj	rs7451008	T	C	T	C	-0.15	0.00556144	0.73	0.734149	0.0083	0.007004
T2D_BMI_adj	OSA_BMI_adj	rs7538328	T	C	T	C	-0.042	-0.0067124	0.76	0.767699	0.0087	0.007414
T2D_BMI_adj	OSA_BMI_adj	rs75693095	C	G	C	G	0.13	0.0530696	0.023	0.017848	0.026	0.027132
T2D_BMI_adj	OSA_BMI_adj	rs75780407	A	G	A	G	0.092	-0.0073261	0.95	0.954584	0.018	0.016689
T2D_BMI_adj	OSA_BMI_adj	rs7579654	T	C	T	C	-0.092	-0.0152873	0.064	0.062731	0.015	0.012635
T2D_BMI_adj	OSA_BMI_adj	rs76223293	C	G	C	G	0.055	0.00120428	0.19	0.185803	0.0096	0.008287
T2D_BMI_adj	OSA_BMI_adj	rs7631500	T	C	T	C	-0.033	0.0093314	0.57	0.563319	0.0075	0.006505
T2D_BMI_adj	OSA_BMI_adj	rs7640397	T	C	T	C	0.046	0.0130548	0.58	0.568193	0.0075	0.006383
T2D_BMI_adj	OSA_BMI_adj	rs7642311	A	G	A	G	0.051	0.00911239	0.87	0.875756	0.011	0.009442
T2D_BMI_adj	OSA_BMI_adj	rs7660000	T	C	T	C	-0.046	-0.0195794	0.29	0.280444	0.0083	0.006939
T2D_BMI_adj	OSA_BMI_adj	rs76895963	T	G	T	G	0.52	-0.0119039	0.98	0.982564	0.031	0.027905
T2D_BMI_adj	OSA_BMI_adj	rs77101426	A	G	A	G	-0.16	0.0358825	0.071	0.070371	0.015	0.012567
T2D_BMI_adj	OSA_BMI_adj	rs77464186	A	C	A	C	0.13	0.00847078	0.84	0.849692	0.01	0.008698
T2D_BMI_adj	OSA_BMI_adj	rs777358	A	C	A	C	-0.033	0.00833715	0.49	0.480151	0.0074	0.006465
T2D_BMI_adj	OSA_BMI_adj	rs77864822	A	G	A	G	0.077	0.00659973	0.93	0.926941	0.015	0.012119
T2D_BMI_adj	OSA_BMI_adj	rs77874294	T	C	T	C	-0.044	0.00661986	0.75	0.745578	0.0085	0.007058
T2D_BMI_adj	OSA_BMI_adj	rs78114781	A	G	A	G	0.1	0.0207767	0.04	0.034951	0.019	0.017377
T2D_BMI_adj	OSA_BMI_adj	rs7813865	T	C	T	C	-0.042	-0.0027672	0.71	0.713838	0.0083	0.007405
T2D_BMI_adj	OSA_BMI_adj	rs7873658	T	C	T	C	0.054	0.00047089	0.12	0.123627	0.011	0.009919
T2D_BMI_adj	OSA_BMI_adj	rs7959830	T	G	T	G	0.04	0.00066278	0.41	0.413855	0.0076	0.00654
T2D_BMI_adj	OSA_BMI_adj	rs79791749	T	C	T	C	-0.14	0.00936774	0.98	0.971087	0.031	0.02693
T2D_BMI_adj	OSA_BMI_adj	rs8017808	T	G	T	G	-0.048	-0.0023969	0.25	0.248542	0.0087	0.00749
T2D_BMI_adj	OSA_BMI_adj	rs8037137	T	C	T	C	-0.072	0.0113633	0.87	0.866619	0.011	0.009364
T2D_BMI_adj	OSA_BMI_adj	rs8037894	C	G	C	G	-0.047	-0.0005892	0.43	0.411287	0.0075	0.006387
T2D_BMI_adj	OSA_BMI_adj	rs8063007	A	C	A	C	-0.058	0.00562117	0.15	0.152066	0.011	0.008932
T2D_BMI_adj	OSA_BMI_adj	rs8121708	A	G	A	G	0.039	-0.0057236	0.72	0.718621	0.0084	0.007401
T2D_BMI_adj	OSA_BMI_adj	rs849135	A	G	A	G	-0.1	-0.0059477	0.49	0.491836	0.0075	0.006189
T2D_BMI_adj	OSA_BMI_adj	rs878521	A	G	A	G	0.062	0.00403087	0.25	0.255852	0.0087	0.00765
T2D_BMI_adj	OSA_BMI_adj	rs907547	T	G	T	G	0.043	-6e-06	0.79	0.773109	0.0092	0.007823
T2D_BMI_adj	OSA_BMI_adj	rs911610	T	C	T	C	-0.038	-0.0026214	0.41	0.399863	0.0076	0.006575
T2D_BMI_adj	OSA_BMI_adj	rs9275152	T	C	T	C	-0.12	-0.0119997	0.9	0.899062	0.013	0.010396
T2D_BMI_adj	OSA_BMI_adj	rs9379084	A	G	A	G	-0.12	-0.0078235	0.11	0.132693	0.012	0.009729
T2D_BMI_adj	OSA_BMI_adj	rs9492438	A	C	A	C	0.06	0.00060482	0.09	0.093025	0.013	0.010627
T2D_BMI_adj	OSA_BMI_adj	rs952489	A	G	A	G	-0.043	0.00970292	0.72	0.71123	0.0083	0.006979
T2D_BMI_adj	OSA_BMI_adj	rs963740	A	T	A	T	0.046	-0.0034132	0.71	0.711313	0.0082	0.007026
T2D_BMI_adj	OSA_BMI_adj	rs9814673	T	C	T	C	0.045	-0.0089035	0.28	0.275966	0.0083	0.007049
T2D_BMI_adj	OSA_BMI_adj	rs983309	T	G	T	G	0.054	-0.0109275	0.12	0.111931	0.012	0.009702
T2D_BMI_adj	OSA_BMI_adj	rs9892297	A	G	A	G	-0.037	-0.0334909	0.67	0.667814	0.0079	0.007146
T2D_BMI_adj	OSA_BMI_adj	rs9930501	A	G	A	G	-0.054	-0.0051915	0.56	0.569703	0.0075	0.00631
T2D_BMI_adj	OSA_BMI_adj	rs9966842	A	G	A	G	0.04	0.00476364	0.38	0.37898	0.0077	0.00779
T2D_BMI_adj	OSA_BMI_adj	rs998584	A	C	A	C	0.055	0.0220951	0.48	0.477278	0.0075	0.006488
T2D_BMI_adj	OSA_BMI_adj	rs9992452	A	G	A	G	-0.048	-0.0038087	0.84	0.835544	0.011	0.008475

## Sheet: T2D_OSA_5x10-8
exposure	outcome	SNP	effect_allele.exposure	other_allele.exposure	effect_allele.outcome	other_allele.outcome	beta.exposure	beta.outcome	eaf.exposure	eaf.outcome	se.exposure	se.outcome
T2D_BMI_UNadj	OSA_BMI_UNadj	rs1007090	T	C	T	C	-0.044	0.00929566	0.3316	0.336033	0.0068	0.00653
T2D_BMI_UNadj	OSA_BMI_UNadj	rs10097617	T	C	T	C	0.0487	0.00823698	0.485	0.482908	0.0064	0.006062
T2D_BMI_UNadj	OSA_BMI_UNadj	rs10406431	A	G	A	G	0.0603	0.0120108	0.5626	0.568659	0.0065	0.005991
T2D_BMI_UNadj	OSA_BMI_UNadj	rs10419627	A	G	A	G	0.0431	-0.0066339	0.591	0.578962	0.0065	0.006235
T2D_BMI_UNadj	OSA_BMI_UNadj	rs10516495	A	T	A	T	-0.0418	-0.0027377	0.3128	0.310396	0.0069	0.006702
T2D_BMI_UNadj	OSA_BMI_UNadj	rs1061810	A	C	A	C	0.0502	0.0157415	0.2867	0.296095	0.007	0.006602
T2D_BMI_UNadj	OSA_BMI_UNadj	rs10750397	A	G	A	G	0.0394	0.00383763	0.2829	0.29413	0.0071	0.00699
T2D_BMI_UNadj	OSA_BMI_UNadj	rs10811660	A	G	A	G	-0.1598	0.0152176	0.1704	0.170953	0.0086	0.008041
T2D_BMI_UNadj	OSA_BMI_UNadj	rs10830963	C	G	C	G	-0.101	0.0054267	0.7208	0.721227	0.0071	0.006586
T2D_BMI_UNadj	OSA_BMI_UNadj	rs10882099	T	C	T	C	0.1095	-0.0100998	0.5879	0.600184	0.0065	0.006175
T2D_BMI_UNadj	OSA_BMI_UNadj	rs10908278	A	T	A	T	-0.0749	0.00270265	0.5174	0.523265	0.0067	0.006286
T2D_BMI_UNadj	OSA_BMI_UNadj	rs10937721	C	G	C	G	0.085	-0.0096523	0.5893	0.594636	0.0066	0.006205
T2D_BMI_UNadj	OSA_BMI_UNadj	rs10974438	A	C	A	C	-0.0514	-0.0066916	0.6416	0.65286	0.0067	0.006418
T2D_BMI_UNadj	OSA_BMI_UNadj	rs11048456	T	C	T	C	-0.0454	-0.0054044	0.7407	0.737317	0.0072	0.00702
T2D_BMI_UNadj	OSA_BMI_UNadj	rs11063029	T	C	T	C	0.0858	-0.0145179	0.0581	0.054466	0.0138	0.013298
T2D_BMI_UNadj	OSA_BMI_UNadj	rs11063069	A	G	A	G	-0.056	-0.0020609	0.7868	0.787488	0.0079	0.00729
T2D_BMI_UNadj	OSA_BMI_UNadj	rs1117610	A	T	A	T	-0.0423	-0.0068366	0.7737	0.773944	0.0076	0.007438
T2D_BMI_UNadj	OSA_BMI_UNadj	rs11257655	T	C	T	C	0.0859	-0.0041466	0.2169	0.211231	0.0077	0.008386
T2D_BMI_UNadj	OSA_BMI_UNadj	rs1127215	T	C	T	C	-0.0491	0.0184723	0.4153	0.408492	0.0065	0.006229
T2D_BMI_UNadj	OSA_BMI_UNadj	rs11496066	T	C	T	C	0.0508	-0.0106016	0.8173	0.813572	0.0083	0.007758
T2D_BMI_UNadj	OSA_BMI_UNadj	rs115505614	T	C	T	C	0.1657	-0.0639627	0.0502	0.043506	0.0149	0.014201
T2D_BMI_UNadj	OSA_BMI_UNadj	rs116425039	A	G	A	G	-0.272	-0.0174026	0.012	0.007546	0.0348	0.036834
T2D_BMI_UNadj	OSA_BMI_UNadj	rs11680058	A	G	A	G	0.0581	2e-06	0.8648	0.822477	0.0104	0.009438
T2D_BMI_UNadj	OSA_BMI_UNadj	rs11688682	C	G	C	G	-0.0581	-0.0107728	0.2721	0.234273	0.0076	0.008371
T2D_BMI_UNadj	OSA_BMI_UNadj	rs11699802	T	C	T	C	-0.0443	0.00929368	0.4649	0.460165	0.0065	0.006122
T2D_BMI_UNadj	OSA_BMI_UNadj	rs11708067	A	G	A	G	0.0882	-0.0129389	0.775	0.772513	0.0077	0.007134
T2D_BMI_UNadj	OSA_BMI_UNadj	rs11709077	A	G	A	G	-0.104	0.0142598	0.1264	0.120251	0.0097	0.009267
T2D_BMI_UNadj	OSA_BMI_UNadj	rs11759026	A	G	A	G	-0.066	0.00891159	0.768	0.770808	0.0075	0.007457
T2D_BMI_UNadj	OSA_BMI_UNadj	rs11842871	T	G	T	G	-0.04	-0.0045885	0.2669	0.239674	0.0073	0.007151
T2D_BMI_UNadj	OSA_BMI_UNadj	rs11856307	A	C	A	C	0.047	0.00230064	0.5706	0.592232	0.0065	0.006108
T2D_BMI_UNadj	OSA_BMI_UNadj	rs11958808	C	G	C	G	0.0403	-0.0208907	0.3999	0.399285	0.0066	0.00609
T2D_BMI_UNadj	OSA_BMI_UNadj	rs12001437	T	C	T	C	-0.0402	-0.0019491	0.6309	0.624126	0.0066	0.00623
T2D_BMI_UNadj	OSA_BMI_UNadj	rs12140153	T	G	T	G	-0.0645	-0.0246544	0.0953	0.085158	0.0113	0.011268
T2D_BMI_UNadj	OSA_BMI_UNadj	rs12325539	T	C	T	C	-0.041	-0.0130426	0.5998	0.599283	0.0065	0.006282
T2D_BMI_UNadj	OSA_BMI_UNadj	rs1260326	T	C	T	C	-0.0644	-0.0105181	0.3931	0.413613	0.0066	0.005981
T2D_BMI_UNadj	OSA_BMI_UNadj	rs12680692	A	T	A	T	0.0413	0.00162967	0.3206	0.281876	0.0071	0.007391
T2D_BMI_UNadj	OSA_BMI_UNadj	rs12719778	T	C	T	C	0.0381	-0.0127958	0.5365	0.54183	0.0065	0.006187
T2D_BMI_UNadj	OSA_BMI_UNadj	rs12910361	A	G	A	G	-0.0814	0.0141307	0.2926	0.301475	0.007	0.006786
T2D_BMI_UNadj	OSA_BMI_UNadj	rs12920022	A	T	A	T	0.0528	0.00624744	0.1582	0.159174	0.0092	0.008605
T2D_BMI_UNadj	OSA_BMI_UNadj	rs13022337	A	G	A	G	-0.0519	-0.0227754	0.1715	0.186174	0.0088	0.007947
T2D_BMI_UNadj	OSA_BMI_UNadj	rs13130484	T	C	T	C	0.0435	0.0339163	0.4296	0.427849	0.0067	0.006252
T2D_BMI_UNadj	OSA_BMI_UNadj	rs13330951	A	G	A	G	0.0361	0.00237382	0.5043	0.521975	0.0064	0.006277
T2D_BMI_UNadj	OSA_BMI_UNadj	rs13385171	T	C	T	C	0.0357	0.00128617	0.4149	0.428294	0.0065	0.006047
T2D_BMI_UNadj	OSA_BMI_UNadj	rs13389219	T	C	T	C	-0.0605	-0.0012858	0.4014	0.392992	0.0065	0.006066
T2D_BMI_UNadj	OSA_BMI_UNadj	rs1359790	A	G	A	G	-0.0817	0.00428381	0.2791	0.279415	0.0071	0.006625
T2D_BMI_UNadj	OSA_BMI_UNadj	rs1381937	A	C	A	C	0.0442	-0.0130903	0.462	0.432939	0.0064	0.006269
T2D_BMI_UNadj	OSA_BMI_UNadj	rs139688524	T	C	T	C	0.1739	-0.0477291	0.0226	0.018608	0.0216	0.023035
T2D_BMI_UNadj	OSA_BMI_UNadj	rs1412234	T	C	T	C	-0.0393	-0.0130031	0.6739	0.68882	0.0068	0.006676
T2D_BMI_UNadj	OSA_BMI_UNadj	rs141521721	A	C	A	C	0.1212	-0.0358998	0.0233	0.018594	0.0214	0.022998
T2D_BMI_UNadj	OSA_BMI_UNadj	rs1426371	A	G	A	G	-0.0517	-0.000285	0.2659	0.253523	0.0073	0.007091
T2D_BMI_UNadj	OSA_BMI_UNadj	rs1431841	T	G	T	G	0.0429	0.00627527	0.2113	0.205867	0.0077	0.007423
T2D_BMI_UNadj	OSA_BMI_UNadj	rs145678014	T	G	T	G	-0.1048	-0.0040693	0.0426	0.03982	0.0163	0.016441
T2D_BMI_UNadj	OSA_BMI_UNadj	rs1468906	A	G	A	G	0.0388	-0.0022934	0.6442	0.650646	0.0067	0.006386
T2D_BMI_UNadj	OSA_BMI_UNadj	rs1493694	T	C	T	C	0.08	-0.0122892	0.1096	0.101619	0.0102	0.009813
T2D_BMI_UNadj	OSA_BMI_UNadj	rs1496653	A	G	A	G	0.0665	-0.0089221	0.7887	0.800795	0.0079	0.007521
T2D_BMI_UNadj	OSA_BMI_UNadj	rs1517037	T	C	T	C	-0.0451	-0.0330574	0.1935	0.184806	0.0082	0.007729
T2D_BMI_UNadj	OSA_BMI_UNadj	rs1561927	T	C	T	C	-0.042	0.0069652	0.7328	0.716816	0.0072	0.006897
T2D_BMI_UNadj	OSA_BMI_UNadj	rs1562396	A	G	A	G	-0.0555	-0.0079424	0.6796	0.672696	0.0069	0.006747
T2D_BMI_UNadj	OSA_BMI_UNadj	rs1573090	T	G	T	G	0.0458	-0.0054511	0.5328	0.536201	0.0065	0.006081
T2D_BMI_UNadj	OSA_BMI_UNadj	rs1665901	A	T	A	T	0.0398	-0.0050323	0.6576	0.685388	0.0068	0.006652
T2D_BMI_UNadj	OSA_BMI_UNadj	rs17030845	T	C	T	C	-0.1191	0.0515435	0.1007	0.100388	0.0108	0.010409
T2D_BMI_UNadj	OSA_BMI_UNadj	rs1705263	A	C	A	C	-0.0484	-0.0049201	0.4367	0.429113	0.0064	0.006127
T2D_BMI_UNadj	OSA_BMI_UNadj	rs1708302	T	C	T	C	-0.0909	0.00977804	0.4885	0.49055	0.0064	0.006033
T2D_BMI_UNadj	OSA_BMI_UNadj	rs17122772	C	G	C	G	-0.0428	-0.0026734	0.7736	0.776648	0.0077	0.007177
T2D_BMI_UNadj	OSA_BMI_UNadj	rs17168486	T	C	T	C	0.0672	0.00561719	0.1802	0.17318	0.0083	0.007858
T2D_BMI_UNadj	OSA_BMI_UNadj	rs17522122	T	G	T	G	0.0356	0.0125539	0.474	0.483273	0.0064	0.006121
T2D_BMI_UNadj	OSA_BMI_UNadj	rs17744783	A	T	A	T	0.0577	-0.0053593	0.1073	0.099997	0.0103	0.010377
T2D_BMI_UNadj	OSA_BMI_UNadj	rs17772814	A	G	A	G	-0.0746	0.031518	0.0857	0.07102	0.0125	0.014163
T2D_BMI_UNadj	OSA_BMI_UNadj	rs17791513	A	G	A	G	0.1016	0.0130944	0.9323	0.942607	0.0132	0.013254
T2D_BMI_UNadj	OSA_BMI_UNadj	rs1783541	T	C	T	C	0.0608	-0.009179	0.201	0.200765	0.0081	0.007576
T2D_BMI_UNadj	OSA_BMI_UNadj	rs1800961	T	C	T	C	0.1602	0.0189572	0.0349	0.030524	0.0175	0.017384
T2D_BMI_UNadj	OSA_BMI_UNadj	rs1999536	C	G	C	G	-0.0404	-0.0047995	0.5732	0.558634	0.0065	0.006268
T2D_BMI_UNadj	OSA_BMI_UNadj	rs2023681	A	G	A	G	-0.0826	0.00099051	0.087	0.093067	0.0115	0.010902
T2D_BMI_UNadj	OSA_BMI_UNadj	rs2062213	C	G	C	G	-0.0743	-0.0003689	0.924	0.924756	0.012	0.011391
T2D_BMI_UNadj	OSA_BMI_UNadj	rs2080385	T	G	T	G	-0.0551	-0.0098968	0.2489	0.25006	0.0074	0.006856
T2D_BMI_UNadj	OSA_BMI_UNadj	rs2107133	A	G	A	G	0.0643	0.0104555	0.8727	0.869898	0.0097	0.008759
T2D_BMI_UNadj	OSA_BMI_UNadj	rs2215383	T	C	T	C	-0.0641	0.00557543	0.4625	0.466715	0.0064	0.006112
T2D_BMI_UNadj	OSA_BMI_UNadj	rs2237895	A	C	A	C	-0.0892	-0.0025717	0.573	0.582448	0.0066	0.006034
T2D_BMI_UNadj	OSA_BMI_UNadj	rs2258238	A	T	A	T	-0.102	0.0218081	0.8963	0.890192	0.0106	0.009592
T2D_BMI_UNadj	OSA_BMI_UNadj	rs2277536	T	C	T	C	-0.0429	0.00474424	0.7011	0.702051	0.007	0.006569
T2D_BMI_UNadj	OSA_BMI_UNadj	rs2290202	T	G	T	G	0.0666	-0.0153634	0.1393	0.127495	0.0092	0.009075
T2D_BMI_UNadj	OSA_BMI_UNadj	rs2292662	T	C	T	C	-0.0645	-0.0098978	0.16	0.150111	0.0088	0.008421
T2D_BMI_UNadj	OSA_BMI_UNadj	rs231360	T	C	T	C	0.0576	-0.0179888	0.3963	0.389515	0.0067	0.006175
T2D_BMI_UNadj	OSA_BMI_UNadj	rs2351707	T	C	T	C	-0.0644	0.00106657	0.7178	0.711405	0.007	0.006688
T2D_BMI_UNadj	OSA_BMI_UNadj	rs2383205	A	G	A	G	-0.0533	0.00297756	0.4015	0.40221	0.0065	0.006218
T2D_BMI_UNadj	OSA_BMI_UNadj	rs243019	T	C	T	C	-0.0588	-0.0034371	0.5359	0.538891	0.0064	0.006057
T2D_BMI_UNadj	OSA_BMI_UNadj	rs2767036	A	C	A	C	-0.0389	0.00900745	0.7086	0.697637	0.007	0.006506
T2D_BMI_UNadj	OSA_BMI_UNadj	rs2796441	A	G	A	G	-0.0674	0.0109281	0.406	0.408039	0.0065	0.006097
T2D_BMI_UNadj	OSA_BMI_UNadj	rs2812545	A	G	A	G	0.0413	-0.0029796	0.5206	0.519418	0.0065	0.006384
T2D_BMI_UNadj	OSA_BMI_UNadj	rs2820441	A	C	A	C	0.0556	-0.0045128	0.6893	0.705489	0.0069	0.00661
T2D_BMI_UNadj	OSA_BMI_UNadj	rs28533815	T	C	T	C	-0.0748	0.0115006	0.2507	0.265676	0.008	0.007072
T2D_BMI_UNadj	OSA_BMI_UNadj	rs28663084	A	G	A	G	-0.0376	-0.0032218	0.673	0.665417	0.0068	0.006513
T2D_BMI_UNadj	OSA_BMI_UNadj	rs2896177	A	G	A	G	-0.0367	-9e-05	0.5413	0.556312	0.0064	0.006061
T2D_BMI_UNadj	OSA_BMI_UNadj	rs2925979	T	C	T	C	0.0546	-0.0062334	0.2987	0.298598	0.007	0.006447
T2D_BMI_UNadj	OSA_BMI_UNadj	rs2972144	A	G	A	G	-0.0911	0.0036573	0.3618	0.362087	0.0066	0.006295
T2D_BMI_UNadj	OSA_BMI_UNadj	rs3019208	A	G	A	G	0.0397	0.00030805	0.6847	0.672557	0.0068	0.006397
T2D_BMI_UNadj	OSA_BMI_UNadj	rs3094682	A	C	A	C	-0.0619	-0.0042731	0.1926	0.176458	0.0082	0.007739
T2D_BMI_UNadj	OSA_BMI_UNadj	rs320369	A	G	A	G	0.0372	0.0130505	0.3232	0.316635	0.0068	0.006921
T2D_BMI_UNadj	OSA_BMI_UNadj	rs329122	A	G	A	G	0.0366	0.00884576	0.4292	0.418617	0.0065	0.006181
T2D_BMI_UNadj	OSA_BMI_UNadj	rs340874	T	C	T	C	-0.0678	0.00079468	0.449	0.450535	0.0065	0.005983
T2D_BMI_UNadj	OSA_BMI_UNadj	rs34341	A	T	A	T	-0.044	-0.025086	0.4259	0.432217	0.0065	0.005948
T2D_BMI_UNadj	OSA_BMI_UNadj	rs34715063	T	C	T	C	-0.0772	-0.0068018	0.8778	0.872597	0.0099	0.009663
T2D_BMI_UNadj	OSA_BMI_UNadj	rs348330	A	G	A	G	-0.0492	0.0123439	0.6399	0.601201	0.0067	0.006528
T2D_BMI_UNadj	OSA_BMI_UNadj	rs34990153	A	G	A	G	0.0476	0.00534426	0.5601	0.565293	0.0065	0.006093
T2D_BMI_UNadj	OSA_BMI_UNadj	rs35011184	A	G	A	G	0.2822	-0.0289099	0.2306	0.230053	0.0075	0.007105
T2D_BMI_UNadj	OSA_BMI_UNadj	rs35318451	A	G	A	G	0.0478	-1.7e-05	0.331	0.313532	0.007	0.006448
T2D_BMI_UNadj	OSA_BMI_UNadj	rs35777422	A	G	A	G	-0.0381	0.0136405	0.3559	0.330831	0.0067	0.006601
T2D_BMI_UNadj	OSA_BMI_UNadj	rs35895680	A	C	A	C	-0.0554	-0.0098827	0.323	0.302611	0.0069	0.006639
T2D_BMI_UNadj	OSA_BMI_UNadj	rs36138276	A	G	A	G	-0.0431	0.00759409	0.4992	0.499241	0.0066	0.006109
T2D_BMI_UNadj	OSA_BMI_UNadj	rs3768321	T	G	T	G	0.084	0.0275033	0.1993	0.179353	0.008	0.0084
T2D_BMI_UNadj	OSA_BMI_UNadj	rs3783394	A	G	A	G	-0.038	0.0120896	0.3477	0.349719	0.0067	0.006366
T2D_BMI_UNadj	OSA_BMI_UNadj	rs3786900	A	G	A	G	0.0434	0.0115545	0.7307	0.740077	0.0072	0.0069
T2D_BMI_UNadj	OSA_BMI_UNadj	rs3798519	A	C	A	C	-0.0616	-0.022101	0.811	0.819942	0.0082	0.007885
T2D_BMI_UNadj	OSA_BMI_UNadj	rs3802177	A	G	A	G	-0.1077	0.00052886	0.3154	0.305193	0.0069	0.006433
T2D_BMI_UNadj	OSA_BMI_UNadj	rs429358	T	C	T	C	0.0746	0.0534704	0.8473	0.860037	0.0091	0.008116
T2D_BMI_UNadj	OSA_BMI_UNadj	rs4368494	A	G	A	G	-0.054	-0.0054277	0.2976	0.303118	0.007	0.006562
T2D_BMI_UNadj	OSA_BMI_UNadj	rs459193	A	G	A	G	-0.0722	0.00345104	0.2594	0.254865	0.0073	0.006839
T2D_BMI_UNadj	OSA_BMI_UNadj	rs4686471	T	C	T	C	-0.0608	0.00627129	0.3887	0.394996	0.0066	0.006318
T2D_BMI_UNadj	OSA_BMI_UNadj	rs4688760	T	C	T	C	0.042	0.0065494	0.6828	0.680712	0.007	0.006494
T2D_BMI_UNadj	OSA_BMI_UNadj	rs4709746	T	C	T	C	-0.0567	0.00737176	0.1313	0.123336	0.0096	0.009557
T2D_BMI_UNadj	OSA_BMI_UNadj	rs474513	A	G	A	G	0.0399	-0.006318	0.5162	0.515564	0.0064	0.006013
T2D_BMI_UNadj	OSA_BMI_UNadj	rs4804833	A	G	A	G	0.048	0.00685048	0.3912	0.399793	0.0066	0.006103
T2D_BMI_UNadj	OSA_BMI_UNadj	rs4812034	T	G	T	G	0.0416	-0.0021926	0.5465	0.521185	0.0064	0.006129
T2D_BMI_UNadj	OSA_BMI_UNadj	rs4865436	C	G	C	G	-0.049	-0.0029995	0.7004	0.69961	0.0075	0.007159
T2D_BMI_UNadj	OSA_BMI_UNadj	rs490689	A	G	A	G	0.0543	-0.0014511	0.2002	0.197354	0.008	0.007456
T2D_BMI_UNadj	OSA_BMI_UNadj	rs4925109	A	G	A	G	0.0476	-0.0115049	0.3177	0.3344	0.0069	0.006486
T2D_BMI_UNadj	OSA_BMI_UNadj	rs4929965	A	G	A	G	0.0668	-0.0037039	0.3813	0.384294	0.0068	0.0062
T2D_BMI_UNadj	OSA_BMI_UNadj	rs4977213	T	C	T	C	-0.0507	0.0110599	0.6281	0.597435	0.0069	0.006255
T2D_BMI_UNadj	OSA_BMI_UNadj	rs505922	T	C	T	C	-0.0473	0.0185255	0.6634	0.663408	0.0068	0.00617
T2D_BMI_UNadj	OSA_BMI_UNadj	rs508419	A	G	A	G	-0.0811	0.0136258	0.2356	0.258335	0.0075	0.007156
T2D_BMI_UNadj	OSA_BMI_UNadj	rs5215	T	C	T	C	-0.0706	0.00350112	0.6272	0.638281	0.0066	0.006146
T2D_BMI_UNadj	OSA_BMI_UNadj	rs55653563	A	C	A	C	0.0435	0.00398192	0.7333	0.735262	0.0072	0.007301
T2D_BMI_UNadj	OSA_BMI_UNadj	rs55872725	T	C	T	C	0.122	0.0797673	0.4175	0.403877	0.0065	0.006577
T2D_BMI_UNadj	OSA_BMI_UNadj	rs56187241	T	C	T	C	0.1014	-0.0246801	0.0451	0.039713	0.0157	0.015068
T2D_BMI_UNadj	OSA_BMI_UNadj	rs56348580	C	G	C	G	-0.0617	0.0120827	0.3082	0.297124	0.0069	0.006658
T2D_BMI_UNadj	OSA_BMI_UNadj	rs5758223	A	G	A	G	0.0401	0.015335	0.7134	0.7069	0.0071	0.00672
T2D_BMI_UNadj	OSA_BMI_UNadj	rs576674	A	G	A	G	-0.0538	-0.0005558	0.8313	0.829079	0.0086	0.007873
T2D_BMI_UNadj	OSA_BMI_UNadj	rs58432198	T	C	T	C	-0.0636	0.024678	0.1172	0.112447	0.0103	0.009797
T2D_BMI_UNadj	OSA_BMI_UNadj	rs58642235	T	C	T	C	-0.0566	-0.0045725	0.8612	0.85635	0.0094	0.009549
T2D_BMI_UNadj	OSA_BMI_UNadj	rs59147390	T	C	T	C	0.0648	0.00873302	0.8922	0.884304	0.0105	0.009313
T2D_BMI_UNadj	OSA_BMI_UNadj	rs601945	A	G	A	G	-0.0849	0.00073527	0.8259	0.828996	0.0086	0.007851
T2D_BMI_UNadj	OSA_BMI_UNadj	rs61676547	C	G	C	G	0.0525	-0.0101524	0.1937	0.203553	0.0081	0.007454
T2D_BMI_UNadj	OSA_BMI_UNadj	rs62107261	T	C	T	C	0.1019	0.0296791	0.9541	0.953684	0.0161	0.013863
T2D_BMI_UNadj	OSA_BMI_UNadj	rs62271373	A	T	A	T	0.0882	0.0156312	0.0547	0.053403	0.0144	0.014574
T2D_BMI_UNadj	OSA_BMI_UNadj	rs62563593	A	G	A	G	-0.0394	-0.0026684	0.6063	0.615788	0.0065	0.006298
T2D_BMI_UNadj	OSA_BMI_UNadj	rs6444809	T	C	T	C	0.0544	0.0109659	0.8723	0.87624	0.0096	0.009116
T2D_BMI_UNadj	OSA_BMI_UNadj	rs6459737	A	G	A	G	-0.0583	-0.0039096	0.338	0.345361	0.0067	0.00625
T2D_BMI_UNadj	OSA_BMI_UNadj	rs648795	A	T	A	T	0.0391	-0.017193	0.4146	0.432944	0.0065	0.006105
T2D_BMI_UNadj	OSA_BMI_UNadj	rs6545714	A	G	A	G	-0.0363	-0.0105234	0.6081	0.594017	0.0065	0.006292
T2D_BMI_UNadj	OSA_BMI_UNadj	rs6600191	T	C	T	C	0.0587	-0.0139266	0.8246	0.816749	0.0085	0.007859
T2D_BMI_UNadj	OSA_BMI_UNadj	rs6687271	A	C	A	C	-0.0402	-0.0075296	0.7521	0.762975	0.0073	0.007082
T2D_BMI_UNadj	OSA_BMI_UNadj	rs672271	T	C	T	C	-0.06	0.00076729	0.9062	0.886516	0.011	0.01091
T2D_BMI_UNadj	OSA_BMI_UNadj	rs67232546	T	C	T	C	0.0531	0.00268539	0.2047	0.207108	0.008	0.007689
T2D_BMI_UNadj	OSA_BMI_UNadj	rs6821438	A	G	A	G	0.0397	0.00546993	0.5342	0.541431	0.0064	0.006096
T2D_BMI_UNadj	OSA_BMI_UNadj	rs6885132	C	G	C	G	0.077	0.00156122	0.9036	0.900195	0.011	0.010719
T2D_BMI_UNadj	OSA_BMI_UNadj	rs6937438	A	G	A	G	-0.0514	0.00339777	0.7112	0.699428	0.007	0.006637
T2D_BMI_UNadj	OSA_BMI_UNadj	rs702634	A	G	A	G	0.0503	-0.009361	0.689	0.681892	0.0069	0.006566
T2D_BMI_UNadj	OSA_BMI_UNadj	rs703972	C	G	C	G	-0.0698	0.00369815	0.4676	0.445822	0.0065	0.006216
T2D_BMI_UNadj	OSA_BMI_UNadj	rs7178762	T	C	T	C	-0.0387	0.0041255	0.5364	0.537415	0.0064	0.006108
T2D_BMI_UNadj	OSA_BMI_UNadj	rs7240767	T	C	T	C	-0.0372	0.00293631	0.626	0.607755	0.0066	0.006669
T2D_BMI_UNadj	OSA_BMI_UNadj	rs72802358	C	G	C	G	-0.1135	0.00096553	0.1032	0.111507	0.0107	0.00981
T2D_BMI_UNadj	OSA_BMI_UNadj	rs7313918	T	C	T	C	-0.0559	0.0012618	0.8635	0.878202	0.0094	0.009923
T2D_BMI_UNadj	OSA_BMI_UNadj	rs7325671	T	C	T	C	0.0545	0.0026086	0.1264	0.110401	0.0096	0.01022
T2D_BMI_UNadj	OSA_BMI_UNadj	rs739846	A	G	A	G	0.0877	-0.018552	0.0761	0.076054	0.0119	0.010988
T2D_BMI_UNadj	OSA_BMI_UNadj	rs745805	A	T	A	T	0.0632	-0.0014499	0.82	0.820337	0.0084	0.007842
T2D_BMI_UNadj	OSA_BMI_UNadj	rs7568172	A	G	A	G	-0.0827	-0.012514	0.0614	0.057303	0.0135	0.012818
T2D_BMI_UNadj	OSA_BMI_UNadj	rs7572970	A	G	A	G	-0.0447	0.00765165	0.2659	0.28347	0.0072	0.007108
T2D_BMI_UNadj	OSA_BMI_UNadj	rs7633675	T	G	T	G	-0.1085	0.00981602	0.6837	0.682197	0.0068	0.006306
T2D_BMI_UNadj	OSA_BMI_UNadj	rs7667864	A	C	A	C	-0.0402	-0.0226168	0.2838	0.276574	0.0071	0.006657
T2D_BMI_UNadj	OSA_BMI_UNadj	rs7669833	A	T	A	T	-0.0572	0.0130347	0.2951	0.28195	0.007	0.006882
T2D_BMI_UNadj	OSA_BMI_UNadj	rs76895963	T	G	T	G	0.4826	-0.0777616	0.9801	0.982582	0.0275	0.028529
T2D_BMI_UNadj	OSA_BMI_UNadj	rs7732130	A	G	A	G	-0.0606	0.00406525	0.6992	0.679576	0.007	0.006547
T2D_BMI_UNadj	OSA_BMI_UNadj	rs77464186	A	C	A	C	0.1002	-0.0110982	0.8357	0.849706	0.0087	0.008493
T2D_BMI_UNadj	OSA_BMI_UNadj	rs77864822	A	G	A	G	0.0753	0.00363761	0.9295	0.926924	0.0129	0.011647
T2D_BMI_UNadj	OSA_BMI_UNadj	rs7966976	A	G	A	G	-0.0751	0.00040592	0.1964	0.197452	0.0081	0.007565
T2D_BMI_UNadj	OSA_BMI_UNadj	rs79920718	A	G	A	G	0.0389	0.00480444	0.3385	0.353847	0.0067	0.006415
T2D_BMI_UNadj	OSA_BMI_UNadj	rs8008910	A	G	A	G	0.0554	0.0185136	0.2192	0.212358	0.0076	0.007421
T2D_BMI_UNadj	OSA_BMI_UNadj	rs8071043	T	C	T	C	-0.0523	-0.0075316	0.6738	0.673922	0.0068	0.006521
T2D_BMI_UNadj	OSA_BMI_UNadj	rs8097210	T	G	T	G	-0.0537	-0.013537	0.7325	0.740081	0.0072	0.006968
T2D_BMI_UNadj	OSA_BMI_UNadj	rs8192675	T	C	T	C	0.0659	-0.0191377	0.7121	0.702159	0.007	0.006774
T2D_BMI_UNadj	OSA_BMI_UNadj	rs878521	A	G	A	G	0.0618	-0.0032874	0.2434	0.255791	0.0074	0.007275
T2D_BMI_UNadj	OSA_BMI_UNadj	rs9304665	A	T	A	T	0.0418	0.0139732	0.7595	0.755528	0.0076	0.007144
T2D_BMI_UNadj	OSA_BMI_UNadj	rs9368222	A	C	A	C	0.1379	-0.0184502	0.2717	0.267015	0.0071	0.006583
T2D_BMI_UNadj	OSA_BMI_UNadj	rs9379084	A	G	A	G	-0.0994	-0.0008644	0.1121	0.132658	0.0106	0.009392
T2D_BMI_UNadj	OSA_BMI_UNadj	rs9563615	A	T	A	T	0.0408	0.00609453	0.7092	0.713868	0.0072	0.006627
T2D_BMI_UNadj	OSA_BMI_UNadj	rs9665898	T	C	T	C	-0.0525	0.0162925	0.1361	0.138782	0.0094	0.008816
T2D_BMI_UNadj	OSA_BMI_UNadj	rs9873519	T	C	T	C	0.0371	-0.008118	0.5384	0.52368	0.0064	0.006103

## Sheet: T2D_OSA_10-7
exposure	outcome	SNP	effect_allele.exposure	other_allele.exposure	effect_allele.outcome	other_allele.outcome	beta.exposure	beta.outcome	eaf.exposure	eaf.outcome	se.exposure	se.outcome
T2D_BMI_UNadj	OSA_BMI_UNadj	rs1007090	T	C	T	C	-0.044	0.00929566	0.3316	0.336033	0.0068	0.00653
T2D_BMI_UNadj	OSA_BMI_UNadj	rs10097617	T	C	T	C	0.0487	0.00823698	0.485	0.482908	0.0064	0.006062
T2D_BMI_UNadj	OSA_BMI_UNadj	rs10406431	A	G	A	G	0.0603	0.0120108	0.5626	0.568659	0.0065	0.005991
T2D_BMI_UNadj	OSA_BMI_UNadj	rs10419627	A	G	A	G	0.0431	-0.0066339	0.591	0.578962	0.0065	0.006235
T2D_BMI_UNadj	OSA_BMI_UNadj	rs10516495	A	T	A	T	-0.0418	-0.0027377	0.3128	0.310396	0.0069	0.006702
T2D_BMI_UNadj	OSA_BMI_UNadj	rs1061810	A	C	A	C	0.0502	0.0157415	0.2867	0.296095	0.007	0.006602
T2D_BMI_UNadj	OSA_BMI_UNadj	rs10750397	A	G	A	G	0.0394	0.00383763	0.2829	0.29413	0.0071	0.00699
T2D_BMI_UNadj	OSA_BMI_UNadj	rs10811660	A	G	A	G	-0.1598	0.0152176	0.1704	0.170953	0.0086	0.008041
T2D_BMI_UNadj	OSA_BMI_UNadj	rs10830963	C	G	C	G	-0.101	0.0054267	0.7208	0.721227	0.0071	0.006586
T2D_BMI_UNadj	OSA_BMI_UNadj	rs10882099	T	C	T	C	0.1095	-0.0100998	0.5879	0.600184	0.0065	0.006175
T2D_BMI_UNadj	OSA_BMI_UNadj	rs10908278	A	T	A	T	-0.0749	0.00270265	0.5174	0.523265	0.0067	0.006286
T2D_BMI_UNadj	OSA_BMI_UNadj	rs10932228	A	G	A	G	0.035	0.00295762	0.3968	0.414389	0.0065	0.006213
T2D_BMI_UNadj	OSA_BMI_UNadj	rs10937721	C	G	C	G	0.085	-0.0096523	0.5893	0.594636	0.0066	0.006205
T2D_BMI_UNadj	OSA_BMI_UNadj	rs10954772	T	C	T	C	0.0375	0.00775188	0.3119	0.325596	0.0069	0.006901
T2D_BMI_UNadj	OSA_BMI_UNadj	rs10974438	A	C	A	C	-0.0514	-0.0066916	0.6416	0.65286	0.0067	0.006418
T2D_BMI_UNadj	OSA_BMI_UNadj	rs11039307	T	C	T	C	0.035	0.0170252	0.4109	0.407237	0.0065	0.006199
T2D_BMI_UNadj	OSA_BMI_UNadj	rs11048456	T	C	T	C	-0.0454	-0.0054044	0.7407	0.737317	0.0072	0.00702
T2D_BMI_UNadj	OSA_BMI_UNadj	rs11063029	T	C	T	C	0.0858	-0.0145179	0.0581	0.054466	0.0138	0.013298
T2D_BMI_UNadj	OSA_BMI_UNadj	rs11063069	A	G	A	G	-0.056	-0.0020609	0.7868	0.787488	0.0079	0.00729
T2D_BMI_UNadj	OSA_BMI_UNadj	rs11126026	T	C	T	C	-0.0355	-0.0009294	0.3661	0.368025	0.0066	0.006244
T2D_BMI_UNadj	OSA_BMI_UNadj	rs1117610	A	T	A	T	-0.0423	-0.0068366	0.7737	0.773944	0.0076	0.007438
T2D_BMI_UNadj	OSA_BMI_UNadj	rs11201997	A	C	A	C	0.0343	0.0248318	0.5368	0.543413	0.0064	0.005922
T2D_BMI_UNadj	OSA_BMI_UNadj	rs11257655	T	C	T	C	0.0859	-0.0041466	0.2169	0.211231	0.0077	0.008386
T2D_BMI_UNadj	OSA_BMI_UNadj	rs1127215	T	C	T	C	-0.0491	0.0184723	0.4153	0.408492	0.0065	0.006229
T2D_BMI_UNadj	OSA_BMI_UNadj	rs11496066	T	C	T	C	0.0508	-0.0106016	0.8173	0.813572	0.0083	0.007758
T2D_BMI_UNadj	OSA_BMI_UNadj	rs115505614	T	C	T	C	0.1657	-0.0639627	0.0502	0.043506	0.0149	0.014201
T2D_BMI_UNadj	OSA_BMI_UNadj	rs116425039	A	G	A	G	-0.272	-0.0174026	0.012	0.007546	0.0348	0.036834
T2D_BMI_UNadj	OSA_BMI_UNadj	rs11680058	A	G	A	G	0.0581	2e-06	0.8648	0.822477	0.0104	0.009438
T2D_BMI_UNadj	OSA_BMI_UNadj	rs11688682	C	G	C	G	-0.0581	-0.0107728	0.2721	0.234273	0.0076	0.008371
T2D_BMI_UNadj	OSA_BMI_UNadj	rs11699802	T	C	T	C	-0.0443	0.00929368	0.4649	0.460165	0.0065	0.006122
T2D_BMI_UNadj	OSA_BMI_UNadj	rs11708067	A	G	A	G	0.0882	-0.0129389	0.775	0.772513	0.0077	0.007134
T2D_BMI_UNadj	OSA_BMI_UNadj	rs11709077	A	G	A	G	-0.104	0.0142598	0.1264	0.120251	0.0097	0.009267
T2D_BMI_UNadj	OSA_BMI_UNadj	rs117430555	T	G	T	G	0.0951	0.0112159	0.0358	0.028479	0.0175	0.019257
T2D_BMI_UNadj	OSA_BMI_UNadj	rs11759026	A	G	A	G	-0.066	0.00891159	0.768	0.770808	0.0075	0.007457
T2D_BMI_UNadj	OSA_BMI_UNadj	rs11842871	T	G	T	G	-0.04	-0.0045885	0.2669	0.239674	0.0073	0.007151
T2D_BMI_UNadj	OSA_BMI_UNadj	rs11856307	A	C	A	C	0.047	0.00230064	0.5706	0.592232	0.0065	0.006108
T2D_BMI_UNadj	OSA_BMI_UNadj	rs11958808	C	G	C	G	0.0403	-0.0208907	0.3999	0.399285	0.0066	0.00609
T2D_BMI_UNadj	OSA_BMI_UNadj	rs12001437	T	C	T	C	-0.0402	-0.0019491	0.6309	0.624126	0.0066	0.00623
T2D_BMI_UNadj	OSA_BMI_UNadj	rs12140153	T	G	T	G	-0.0645	-0.0246544	0.0953	0.085158	0.0113	0.011268
T2D_BMI_UNadj	OSA_BMI_UNadj	rs12325539	T	C	T	C	-0.041	-0.0130426	0.5998	0.599283	0.0065	0.006282
T2D_BMI_UNadj	OSA_BMI_UNadj	rs1260326	T	C	T	C	-0.0644	-0.0105181	0.3931	0.413613	0.0066	0.005981
T2D_BMI_UNadj	OSA_BMI_UNadj	rs12680692	A	T	A	T	0.0413	0.00162967	0.3206	0.281876	0.0071	0.007391
T2D_BMI_UNadj	OSA_BMI_UNadj	rs12719778	T	C	T	C	0.0381	-0.0127958	0.5365	0.54183	0.0065	0.006187
T2D_BMI_UNadj	OSA_BMI_UNadj	rs12910361	A	G	A	G	-0.0814	0.0141307	0.2926	0.301475	0.007	0.006786
T2D_BMI_UNadj	OSA_BMI_UNadj	rs12920022	A	T	A	T	0.0528	0.00624744	0.1582	0.159174	0.0092	0.008605
T2D_BMI_UNadj	OSA_BMI_UNadj	rs1296328	A	C	A	C	0.0346	0.0181542	0.4474	0.460562	0.0065	0.006348
T2D_BMI_UNadj	OSA_BMI_UNadj	rs13022337	A	G	A	G	-0.0519	-0.0227754	0.1715	0.186174	0.0088	0.007947
T2D_BMI_UNadj	OSA_BMI_UNadj	rs13130484	T	C	T	C	0.0435	0.0339163	0.4296	0.427849	0.0067	0.006252
T2D_BMI_UNadj	OSA_BMI_UNadj	rs13330951	A	G	A	G	0.0361	0.00237382	0.5043	0.521975	0.0064	0.006277
T2D_BMI_UNadj	OSA_BMI_UNadj	rs13385171	T	C	T	C	0.0357	0.00128617	0.4149	0.428294	0.0065	0.006047
T2D_BMI_UNadj	OSA_BMI_UNadj	rs13389219	T	C	T	C	-0.0605	-0.0012858	0.4014	0.392992	0.0065	0.006066
T2D_BMI_UNadj	OSA_BMI_UNadj	rs1359790	A	G	A	G	-0.0817	0.00428381	0.2791	0.279415	0.0071	0.006625
T2D_BMI_UNadj	OSA_BMI_UNadj	rs1381937	A	C	A	C	0.0442	-0.0130903	0.462	0.432939	0.0064	0.006269
T2D_BMI_UNadj	OSA_BMI_UNadj	rs139688524	T	C	T	C	0.1739	-0.0477291	0.0226	0.018608	0.0216	0.023035
T2D_BMI_UNadj	OSA_BMI_UNadj	rs1412234	T	C	T	C	-0.0393	-0.0130031	0.6739	0.68882	0.0068	0.006676
T2D_BMI_UNadj	OSA_BMI_UNadj	rs141521721	A	C	A	C	0.1212	-0.0358998	0.0233	0.018594	0.0214	0.022998
T2D_BMI_UNadj	OSA_BMI_UNadj	rs1426371	A	G	A	G	-0.0517	-0.000285	0.2659	0.253523	0.0073	0.007091
T2D_BMI_UNadj	OSA_BMI_UNadj	rs1431841	T	G	T	G	0.0429	0.00627527	0.2113	0.205867	0.0077	0.007423
T2D_BMI_UNadj	OSA_BMI_UNadj	rs145678014	T	G	T	G	-0.1048	-0.0040693	0.0426	0.03982	0.0163	0.016441
T2D_BMI_UNadj	OSA_BMI_UNadj	rs145904381	T	C	T	C	0.1716	0.0420665	0.9869	0.989753	0.0316	0.031286
T2D_BMI_UNadj	OSA_BMI_UNadj	rs1468906	A	G	A	G	0.0388	-0.0022934	0.6442	0.650646	0.0067	0.006386
T2D_BMI_UNadj	OSA_BMI_UNadj	rs1493694	T	C	T	C	0.08	-0.0122892	0.1096	0.101619	0.0102	0.009813
T2D_BMI_UNadj	OSA_BMI_UNadj	rs1496653	A	G	A	G	0.0665	-0.0089221	0.7887	0.800795	0.0079	0.007521
T2D_BMI_UNadj	OSA_BMI_UNadj	rs1517037	T	C	T	C	-0.0451	-0.0330574	0.1935	0.184806	0.0082	0.007729
T2D_BMI_UNadj	OSA_BMI_UNadj	rs1561927	T	C	T	C	-0.042	0.0069652	0.7328	0.716816	0.0072	0.006897
T2D_BMI_UNadj	OSA_BMI_UNadj	rs1562396	A	G	A	G	-0.0555	-0.0079424	0.6796	0.672696	0.0069	0.006747
T2D_BMI_UNadj	OSA_BMI_UNadj	rs1573090	T	G	T	G	0.0458	-0.0054511	0.5328	0.536201	0.0065	0.006081
T2D_BMI_UNadj	OSA_BMI_UNadj	rs1665901	A	T	A	T	0.0398	-0.0050323	0.6576	0.685388	0.0068	0.006652
T2D_BMI_UNadj	OSA_BMI_UNadj	rs17030845	T	C	T	C	-0.1191	0.0515435	0.1007	0.100388	0.0108	0.010409
T2D_BMI_UNadj	OSA_BMI_UNadj	rs1705263	A	C	A	C	-0.0484	-0.0049201	0.4367	0.429113	0.0064	0.006127
T2D_BMI_UNadj	OSA_BMI_UNadj	rs1708302	T	C	T	C	-0.0909	0.00977804	0.4885	0.49055	0.0064	0.006033
T2D_BMI_UNadj	OSA_BMI_UNadj	rs17122772	C	G	C	G	-0.0428	-0.0026734	0.7736	0.776648	0.0077	0.007177
T2D_BMI_UNadj	OSA_BMI_UNadj	rs17168486	T	C	T	C	0.0672	0.00561719	0.1802	0.17318	0.0083	0.007858
T2D_BMI_UNadj	OSA_BMI_UNadj	rs17522122	T	G	T	G	0.0356	0.0125539	0.474	0.483273	0.0064	0.006121
T2D_BMI_UNadj	OSA_BMI_UNadj	rs17744783	A	T	A	T	0.0577	-0.0053593	0.1073	0.099997	0.0103	0.010377
T2D_BMI_UNadj	OSA_BMI_UNadj	rs17772814	A	G	A	G	-0.0746	0.031518	0.0857	0.07102	0.0125	0.014163
T2D_BMI_UNadj	OSA_BMI_UNadj	rs17791513	A	G	A	G	0.1016	0.0130944	0.9323	0.942607	0.0132	0.013254
T2D_BMI_UNadj	OSA_BMI_UNadj	rs1783541	T	C	T	C	0.0608	-0.009179	0.201	0.200765	0.0081	0.007576
T2D_BMI_UNadj	OSA_BMI_UNadj	rs1800961	T	C	T	C	0.1602	0.0189572	0.0349	0.030524	0.0175	0.017384
T2D_BMI_UNadj	OSA_BMI_UNadj	rs1861410	T	C	T	C	-0.0344	-0.0307542	0.5573	0.537266	0.0064	0.006368
T2D_BMI_UNadj	OSA_BMI_UNadj	rs1999536	C	G	C	G	-0.0404	-0.0047995	0.5732	0.558634	0.0065	0.006268
T2D_BMI_UNadj	OSA_BMI_UNadj	rs2023681	A	G	A	G	-0.0826	0.00099051	0.087	0.093067	0.0115	0.010902
T2D_BMI_UNadj	OSA_BMI_UNadj	rs2062213	C	G	C	G	-0.0743	-0.0003689	0.924	0.924756	0.012	0.011391
T2D_BMI_UNadj	OSA_BMI_UNadj	rs2080385	T	G	T	G	-0.0551	-0.0098968	0.2489	0.25006	0.0074	0.006856
T2D_BMI_UNadj	OSA_BMI_UNadj	rs2107133	A	G	A	G	0.0643	0.0104555	0.8727	0.869898	0.0097	0.008759
T2D_BMI_UNadj	OSA_BMI_UNadj	rs2190876	T	C	T	C	-0.0344	0.00249688	0.4384	0.435338	0.0064	0.00612
T2D_BMI_UNadj	OSA_BMI_UNadj	rs2215383	T	C	T	C	-0.0641	0.00557543	0.4625	0.466715	0.0064	0.006112
T2D_BMI_UNadj	OSA_BMI_UNadj	rs2237895	A	C	A	C	-0.0892	-0.0025717	0.573	0.582448	0.0066	0.006034
T2D_BMI_UNadj	OSA_BMI_UNadj	rs2258238	A	T	A	T	-0.102	0.0218081	0.8963	0.890192	0.0106	0.009592
T2D_BMI_UNadj	OSA_BMI_UNadj	rs2277536	T	C	T	C	-0.0429	0.00474424	0.7011	0.702051	0.007	0.006569
T2D_BMI_UNadj	OSA_BMI_UNadj	rs2290202	T	G	T	G	0.0666	-0.0153634	0.1393	0.127495	0.0092	0.009075
T2D_BMI_UNadj	OSA_BMI_UNadj	rs2292662	T	C	T	C	-0.0645	-0.0098978	0.16	0.150111	0.0088	0.008421
T2D_BMI_UNadj	OSA_BMI_UNadj	rs231360	T	C	T	C	0.0576	-0.0179888	0.3963	0.389515	0.0067	0.006175
T2D_BMI_UNadj	OSA_BMI_UNadj	rs2351707	T	C	T	C	-0.0644	0.00106657	0.7178	0.711405	0.007	0.006688
T2D_BMI_UNadj	OSA_BMI_UNadj	rs2383205	A	G	A	G	-0.0533	0.00297756	0.4015	0.40221	0.0065	0.006218
T2D_BMI_UNadj	OSA_BMI_UNadj	rs243019	T	C	T	C	-0.0588	-0.0034371	0.5359	0.538891	0.0064	0.006057
T2D_BMI_UNadj	OSA_BMI_UNadj	rs2440374	C	G	C	G	-0.0401	0.00091242	0.7538	0.741816	0.0074	0.00703
T2D_BMI_UNadj	OSA_BMI_UNadj	rs2454916	T	C	T	C	0.0392	0.00637226	0.7302	0.742403	0.0072	0.006906
T2D_BMI_UNadj	OSA_BMI_UNadj	rs2767036	A	C	A	C	-0.0389	0.00900745	0.7086	0.697637	0.007	0.006506
T2D_BMI_UNadj	OSA_BMI_UNadj	rs2796441	A	G	A	G	-0.0674	0.0109281	0.406	0.408039	0.0065	0.006097
T2D_BMI_UNadj	OSA_BMI_UNadj	rs2812545	A	G	A	G	0.0413	-0.0029796	0.5206	0.519418	0.0065	0.006384
T2D_BMI_UNadj	OSA_BMI_UNadj	rs2820441	A	C	A	C	0.0556	-0.0045128	0.6893	0.705489	0.0069	0.00661
T2D_BMI_UNadj	OSA_BMI_UNadj	rs28533815	T	C	T	C	-0.0748	0.0115006	0.2507	0.265676	0.008	0.007072
T2D_BMI_UNadj	OSA_BMI_UNadj	rs28663084	A	G	A	G	-0.0376	-0.0032218	0.673	0.665417	0.0068	0.006513
T2D_BMI_UNadj	OSA_BMI_UNadj	rs2896177	A	G	A	G	-0.0367	-9e-05	0.5413	0.556312	0.0064	0.006061
T2D_BMI_UNadj	OSA_BMI_UNadj	rs2925979	T	C	T	C	0.0546	-0.0062334	0.2987	0.298598	0.007	0.006447
T2D_BMI_UNadj	OSA_BMI_UNadj	rs2972144	A	G	A	G	-0.0911	0.0036573	0.3618	0.362087	0.0066	0.006295
T2D_BMI_UNadj	OSA_BMI_UNadj	rs3019208	A	G	A	G	0.0397	0.00030805	0.6847	0.672557	0.0068	0.006397
T2D_BMI_UNadj	OSA_BMI_UNadj	rs3094682	A	C	A	C	-0.0619	-0.0042731	0.1926	0.176458	0.0082	0.007739
T2D_BMI_UNadj	OSA_BMI_UNadj	rs320369	A	G	A	G	0.0372	0.0130505	0.3232	0.316635	0.0068	0.006921
T2D_BMI_UNadj	OSA_BMI_UNadj	rs329122	A	G	A	G	0.0366	0.00884576	0.4292	0.418617	0.0065	0.006181
T2D_BMI_UNadj	OSA_BMI_UNadj	rs340874	T	C	T	C	-0.0678	0.00079468	0.449	0.450535	0.0065	0.005983
T2D_BMI_UNadj	OSA_BMI_UNadj	rs34341	A	T	A	T	-0.044	-0.025086	0.4259	0.432217	0.0065	0.005948
T2D_BMI_UNadj	OSA_BMI_UNadj	rs34715063	T	C	T	C	-0.0772	-0.0068018	0.8778	0.872597	0.0099	0.009663
T2D_BMI_UNadj	OSA_BMI_UNadj	rs348330	A	G	A	G	-0.0492	0.0123439	0.6399	0.601201	0.0067	0.006528
T2D_BMI_UNadj	OSA_BMI_UNadj	rs34990153	A	G	A	G	0.0476	0.00534426	0.5601	0.565293	0.0065	0.006093
T2D_BMI_UNadj	OSA_BMI_UNadj	rs35011184	A	G	A	G	0.2822	-0.0289099	0.2306	0.230053	0.0075	0.007105
T2D_BMI_UNadj	OSA_BMI_UNadj	rs35318451	A	G	A	G	0.0478	-1.7e-05	0.331	0.313532	0.007	0.006448
T2D_BMI_UNadj	OSA_BMI_UNadj	rs35777422	A	G	A	G	-0.0381	0.0136405	0.3559	0.330831	0.0067	0.006601
T2D_BMI_UNadj	OSA_BMI_UNadj	rs35895680	A	C	A	C	-0.0554	-0.0098827	0.323	0.302611	0.0069	0.006639
T2D_BMI_UNadj	OSA_BMI_UNadj	rs36138276	A	G	A	G	-0.0431	0.00759409	0.4992	0.499241	0.0066	0.006109
T2D_BMI_UNadj	OSA_BMI_UNadj	rs3751837	T	C	T	C	0.0414	0.0165188	0.2211	0.206829	0.0077	0.007871
T2D_BMI_UNadj	OSA_BMI_UNadj	rs3768321	T	G	T	G	0.084	0.0275033	0.1993	0.179353	0.008	0.0084
T2D_BMI_UNadj	OSA_BMI_UNadj	rs3783394	A	G	A	G	-0.038	0.0120896	0.3477	0.349719	0.0067	0.006366
T2D_BMI_UNadj	OSA_BMI_UNadj	rs3786900	A	G	A	G	0.0434	0.0115545	0.7307	0.740077	0.0072	0.0069
T2D_BMI_UNadj	OSA_BMI_UNadj	rs3798519	A	C	A	C	-0.0616	-0.022101	0.811	0.819942	0.0082	0.007885
T2D_BMI_UNadj	OSA_BMI_UNadj	rs3802177	A	G	A	G	-0.1077	0.00052886	0.3154	0.305193	0.0069	0.006433
T2D_BMI_UNadj	OSA_BMI_UNadj	rs429358	T	C	T	C	0.0746	0.0534704	0.8473	0.860037	0.0091	0.008116
T2D_BMI_UNadj	OSA_BMI_UNadj	rs4368494	A	G	A	G	-0.054	-0.0054277	0.2976	0.303118	0.007	0.006562
T2D_BMI_UNadj	OSA_BMI_UNadj	rs459193	A	G	A	G	-0.0722	0.00345104	0.2594	0.254865	0.0073	0.006839
T2D_BMI_UNadj	OSA_BMI_UNadj	rs4686471	T	C	T	C	-0.0608	0.00627129	0.3887	0.394996	0.0066	0.006318
T2D_BMI_UNadj	OSA_BMI_UNadj	rs4688760	T	C	T	C	0.042	0.0065494	0.6828	0.680712	0.007	0.006494
T2D_BMI_UNadj	OSA_BMI_UNadj	rs4709746	T	C	T	C	-0.0567	0.00737176	0.1313	0.123336	0.0096	0.009557
T2D_BMI_UNadj	OSA_BMI_UNadj	rs474513	A	G	A	G	0.0399	-0.006318	0.5162	0.515564	0.0064	0.006013
T2D_BMI_UNadj	OSA_BMI_UNadj	rs4804833	A	G	A	G	0.048	0.00685048	0.3912	0.399793	0.0066	0.006103
T2D_BMI_UNadj	OSA_BMI_UNadj	rs4812034	T	G	T	G	0.0416	-0.0021926	0.5465	0.521185	0.0064	0.006129
T2D_BMI_UNadj	OSA_BMI_UNadj	rs4865436	C	G	C	G	-0.049	-0.0029995	0.7004	0.69961	0.0075	0.007159
T2D_BMI_UNadj	OSA_BMI_UNadj	rs490689	A	G	A	G	0.0543	-0.0014511	0.2002	0.197354	0.008	0.007456
T2D_BMI_UNadj	OSA_BMI_UNadj	rs4925109	A	G	A	G	0.0476	-0.0115049	0.3177	0.3344	0.0069	0.006486
T2D_BMI_UNadj	OSA_BMI_UNadj	rs4929965	A	G	A	G	0.0668	-0.0037039	0.3813	0.384294	0.0068	0.0062
T2D_BMI_UNadj	OSA_BMI_UNadj	rs4977213	T	C	T	C	-0.0507	0.0110599	0.6281	0.597435	0.0069	0.006255
T2D_BMI_UNadj	OSA_BMI_UNadj	rs505922	T	C	T	C	-0.0473	0.0185255	0.6634	0.663408	0.0068	0.00617
T2D_BMI_UNadj	OSA_BMI_UNadj	rs508419	A	G	A	G	-0.0811	0.0136258	0.2356	0.258335	0.0075	0.007156
T2D_BMI_UNadj	OSA_BMI_UNadj	rs5215	T	C	T	C	-0.0706	0.00350112	0.6272	0.638281	0.0066	0.006146
T2D_BMI_UNadj	OSA_BMI_UNadj	rs55653563	A	C	A	C	0.0435	0.00398192	0.7333	0.735262	0.0072	0.007301
T2D_BMI_UNadj	OSA_BMI_UNadj	rs55872725	T	C	T	C	0.122	0.0797673	0.4175	0.403877	0.0065	0.006577
T2D_BMI_UNadj	OSA_BMI_UNadj	rs56187241	T	C	T	C	0.1014	-0.0246801	0.0451	0.039713	0.0157	0.015068
T2D_BMI_UNadj	OSA_BMI_UNadj	rs56348580	C	G	C	G	-0.0617	0.0120827	0.3082	0.297124	0.0069	0.006658
T2D_BMI_UNadj	OSA_BMI_UNadj	rs5758223	A	G	A	G	0.0401	0.015335	0.7134	0.7069	0.0071	0.00672
T2D_BMI_UNadj	OSA_BMI_UNadj	rs576674	A	G	A	G	-0.0538	-0.0005558	0.8313	0.829079	0.0086	0.007873
T2D_BMI_UNadj	OSA_BMI_UNadj	rs58432198	T	C	T	C	-0.0636	0.024678	0.1172	0.112447	0.0103	0.009797
T2D_BMI_UNadj	OSA_BMI_UNadj	rs58642235	T	C	T	C	-0.0566	-0.0045725	0.8612	0.85635	0.0094	0.009549
T2D_BMI_UNadj	OSA_BMI_UNadj	rs58682124	A	G	A	G	0.0413	0.00400401	0.7559	0.757062	0.0076	0.007045
T2D_BMI_UNadj	OSA_BMI_UNadj	rs59147390	T	C	T	C	0.0648	0.00873302	0.8922	0.884304	0.0105	0.009313
T2D_BMI_UNadj	OSA_BMI_UNadj	rs601945	A	G	A	G	-0.0849	0.00073527	0.8259	0.828996	0.0086	0.007851
T2D_BMI_UNadj	OSA_BMI_UNadj	rs61676547	C	G	C	G	0.0525	-0.0101524	0.1937	0.203553	0.0081	0.007454
T2D_BMI_UNadj	OSA_BMI_UNadj	rs62107261	T	C	T	C	0.1019	0.0296791	0.9541	0.953684	0.0161	0.013863
T2D_BMI_UNadj	OSA_BMI_UNadj	rs62271373	A	T	A	T	0.0882	0.0156312	0.0547	0.053403	0.0144	0.014574
T2D_BMI_UNadj	OSA_BMI_UNadj	rs62563593	A	G	A	G	-0.0394	-0.0026684	0.6063	0.615788	0.0065	0.006298
T2D_BMI_UNadj	OSA_BMI_UNadj	rs6444809	T	C	T	C	0.0544	0.0109659	0.8723	0.87624	0.0096	0.009116
T2D_BMI_UNadj	OSA_BMI_UNadj	rs6459737	A	G	A	G	-0.0583	-0.0039096	0.338	0.345361	0.0067	0.00625
T2D_BMI_UNadj	OSA_BMI_UNadj	rs648795	A	T	A	T	0.0391	-0.017193	0.4146	0.432944	0.0065	0.006105
T2D_BMI_UNadj	OSA_BMI_UNadj	rs6545714	A	G	A	G	-0.0363	-0.0105234	0.6081	0.594017	0.0065	0.006292
T2D_BMI_UNadj	OSA_BMI_UNadj	rs6600191	T	C	T	C	0.0587	-0.0139266	0.8246	0.816749	0.0085	0.007859
T2D_BMI_UNadj	OSA_BMI_UNadj	rs6687271	A	C	A	C	-0.0402	-0.0075296	0.7521	0.762975	0.0073	0.007082
T2D_BMI_UNadj	OSA_BMI_UNadj	rs672271	T	C	T	C	-0.06	0.00076729	0.9062	0.886516	0.011	0.01091
T2D_BMI_UNadj	OSA_BMI_UNadj	rs67232546	T	C	T	C	0.0531	0.00268539	0.2047	0.207108	0.008	0.007689
T2D_BMI_UNadj	OSA_BMI_UNadj	rs6766859	T	C	T	C	-0.0356	-0.0050254	0.6253	0.619436	0.0066	0.006361
T2D_BMI_UNadj	OSA_BMI_UNadj	rs6821438	A	G	A	G	0.0397	0.00546993	0.5342	0.541431	0.0064	0.006096
T2D_BMI_UNadj	OSA_BMI_UNadj	rs6885132	C	G	C	G	0.077	0.00156122	0.9036	0.900195	0.011	0.010719
T2D_BMI_UNadj	OSA_BMI_UNadj	rs6937438	A	G	A	G	-0.0514	0.00339777	0.7112	0.699428	0.007	0.006637
T2D_BMI_UNadj	OSA_BMI_UNadj	rs702634	A	G	A	G	0.0503	-0.009361	0.689	0.681892	0.0069	0.006566
T2D_BMI_UNadj	OSA_BMI_UNadj	rs703972	C	G	C	G	-0.0698	0.00369815	0.4676	0.445822	0.0065	0.006216
T2D_BMI_UNadj	OSA_BMI_UNadj	rs7178762	T	C	T	C	-0.0387	0.0041255	0.5364	0.537415	0.0064	0.006108
T2D_BMI_UNadj	OSA_BMI_UNadj	rs7221637	T	C	T	C	0.0374	-0.0003641	0.3018	0.283135	0.007	0.006781
T2D_BMI_UNadj	OSA_BMI_UNadj	rs7240767	T	C	T	C	-0.0372	0.00293631	0.626	0.607755	0.0066	0.006669
T2D_BMI_UNadj	OSA_BMI_UNadj	rs72802358	C	G	C	G	-0.1135	0.00096553	0.1032	0.111507	0.0107	0.00981
T2D_BMI_UNadj	OSA_BMI_UNadj	rs72917544	A	G	A	G	-0.0441	-0.0163743	0.1852	0.165537	0.0083	0.008119
T2D_BMI_UNadj	OSA_BMI_UNadj	rs7313918	T	C	T	C	-0.0559	0.0012618	0.8635	0.878202	0.0094	0.009923
T2D_BMI_UNadj	OSA_BMI_UNadj	rs7325671	T	C	T	C	0.0545	0.0026086	0.1264	0.110401	0.0096	0.01022
T2D_BMI_UNadj	OSA_BMI_UNadj	rs739846	A	G	A	G	0.0877	-0.018552	0.0761	0.076054	0.0119	0.010988
T2D_BMI_UNadj	OSA_BMI_UNadj	rs745805	A	T	A	T	0.0632	-0.0014499	0.82	0.820337	0.0084	0.007842
T2D_BMI_UNadj	OSA_BMI_UNadj	rs7568172	A	G	A	G	-0.0827	-0.012514	0.0614	0.057303	0.0135	0.012818
T2D_BMI_UNadj	OSA_BMI_UNadj	rs7572970	A	G	A	G	-0.0447	0.00765165	0.2659	0.28347	0.0072	0.007108
T2D_BMI_UNadj	OSA_BMI_UNadj	rs76223293	C	G	C	G	0.0436	-0.0015071	0.1913	0.185717	0.0082	0.007919
T2D_BMI_UNadj	OSA_BMI_UNadj	rs7633675	T	G	T	G	-0.1085	0.00981602	0.6837	0.682197	0.0068	0.006306
T2D_BMI_UNadj	OSA_BMI_UNadj	rs7667864	A	C	A	C	-0.0402	-0.0226168	0.2838	0.276574	0.0071	0.006657
T2D_BMI_UNadj	OSA_BMI_UNadj	rs7669833	A	T	A	T	-0.0572	0.0130347	0.2951	0.28195	0.007	0.006882
T2D_BMI_UNadj	OSA_BMI_UNadj	rs76895963	T	G	T	G	0.4826	-0.0777616	0.9801	0.982582	0.0275	0.028529
T2D_BMI_UNadj	OSA_BMI_UNadj	rs7719891	A	G	A	G	-0.0386	-0.014181	0.739	0.743788	0.0072	0.007145
T2D_BMI_UNadj	OSA_BMI_UNadj	rs7732130	A	G	A	G	-0.0606	0.00406525	0.6992	0.679576	0.007	0.006547
T2D_BMI_UNadj	OSA_BMI_UNadj	rs77464186	A	C	A	C	0.1002	-0.0110982	0.8357	0.849706	0.0087	0.008493
T2D_BMI_UNadj	OSA_BMI_UNadj	rs77864822	A	G	A	G	0.0753	0.00363761	0.9295	0.926924	0.0129	0.011647
T2D_BMI_UNadj	OSA_BMI_UNadj	rs7966976	A	G	A	G	-0.0751	0.00040592	0.1964	0.197452	0.0081	0.007565
T2D_BMI_UNadj	OSA_BMI_UNadj	rs79920718	A	G	A	G	0.0389	0.00480444	0.3385	0.353847	0.0067	0.006415
T2D_BMI_UNadj	OSA_BMI_UNadj	rs8008910	A	G	A	G	0.0554	0.0185136	0.2192	0.212358	0.0076	0.007421
T2D_BMI_UNadj	OSA_BMI_UNadj	rs8071043	T	C	T	C	-0.0523	-0.0075316	0.6738	0.673922	0.0068	0.006521
T2D_BMI_UNadj	OSA_BMI_UNadj	rs8097210	T	G	T	G	-0.0537	-0.013537	0.7325	0.740081	0.0072	0.006968
T2D_BMI_UNadj	OSA_BMI_UNadj	rs8192675	T	C	T	C	0.0659	-0.0191377	0.7121	0.702159	0.007	0.006774
T2D_BMI_UNadj	OSA_BMI_UNadj	rs878521	A	G	A	G	0.0618	-0.0032874	0.2434	0.255791	0.0074	0.007275
T2D_BMI_UNadj	OSA_BMI_UNadj	rs9304665	A	T	A	T	0.0418	0.0139732	0.7595	0.755528	0.0076	0.007144
T2D_BMI_UNadj	OSA_BMI_UNadj	rs9368222	A	C	A	C	0.1379	-0.0184502	0.2717	0.267015	0.0071	0.006583
T2D_BMI_UNadj	OSA_BMI_UNadj	rs9379084	A	G	A	G	-0.0994	-0.0008644	0.1121	0.132658	0.0106	0.009392
T2D_BMI_UNadj	OSA_BMI_UNadj	rs9563615	A	T	A	T	0.0408	0.00609453	0.7092	0.713868	0.0072	0.006627
T2D_BMI_UNadj	OSA_BMI_UNadj	rs9665898	T	C	T	C	-0.0525	0.0162925	0.1361	0.138782	0.0094	0.008816
T2D_BMI_UNadj	OSA_BMI_UNadj	rs9873519	T	C	T	C	0.0371	-0.008118	0.5384	0.52368	0.0064	0.006103
T2D_BMI_UNadj	OSA_BMI_UNadj	rs9910511	A	C	A	C	-0.042	0.00431567	0.2433	0.241069	0.0079	0.007079

## Sheet: T2D_OSA_10-5
exposure	outcome	SNP	effect_allele.exposure	other_allele.exposure	effect_allele.outcome	other_allele.outcome	beta.exposure	beta.outcome	eaf.exposure	eaf.outcome	se.exposure	se.outcome
T2D_BMI_UNadj	OSA_BMI_UNadj	rs1007090	T	C	T	C	-0.044	0.00929566	0.3316	0.336033	0.0068	0.00653
T2D_BMI_UNadj	OSA_BMI_UNadj	rs10097617	T	C	T	C	0.0487	0.00823698	0.485	0.482908	0.0064	0.006062
T2D_BMI_UNadj	OSA_BMI_UNadj	rs10133111	A	G	A	G	0.0445	0.0195575	0.1659	0.169385	0.0086	0.008008
T2D_BMI_UNadj	OSA_BMI_UNadj	rs10258197	T	C	T	C	-0.0289	0.00639948	0.4239	0.421545	0.0065	0.006097
T2D_BMI_UNadj	OSA_BMI_UNadj	rs10406431	A	G	A	G	0.0603	0.0120108	0.5626	0.568659	0.0065	0.005991
T2D_BMI_UNadj	OSA_BMI_UNadj	rs10419627	A	G	A	G	0.0431	-0.0066339	0.591	0.578962	0.0065	0.006235
T2D_BMI_UNadj	OSA_BMI_UNadj	rs10469087	A	C	A	C	-0.0323	0.00844657	0.6142	0.623336	0.0065	0.006126
T2D_BMI_UNadj	OSA_BMI_UNadj	rs10510998	A	G	A	G	0.0287	0.00335061	0.5593	0.554868	0.0064	0.006276
T2D_BMI_UNadj	OSA_BMI_UNadj	rs10516495	A	T	A	T	-0.0418	-0.0027377	0.3128	0.310396	0.0069	0.006702
T2D_BMI_UNadj	OSA_BMI_UNadj	rs1061810	A	C	A	C	0.0502	0.0157415	0.2867	0.296095	0.007	0.006602
T2D_BMI_UNadj	OSA_BMI_UNadj	rs10750397	A	G	A	G	0.0394	0.00383763	0.2829	0.29413	0.0071	0.00699
T2D_BMI_UNadj	OSA_BMI_UNadj	rs10767659	T	G	T	G	-0.033	-0.0032388	0.6765	0.659017	0.0068	0.006525
T2D_BMI_UNadj	OSA_BMI_UNadj	rs10774182	T	C	T	C	-0.0359	0.00389939	0.2125	0.203309	0.008	0.008357
T2D_BMI_UNadj	OSA_BMI_UNadj	rs10811660	A	G	A	G	-0.1598	0.0152176	0.1704	0.170953	0.0086	0.008041
T2D_BMI_UNadj	OSA_BMI_UNadj	rs10830963	C	G	C	G	-0.101	0.0054267	0.7208	0.721227	0.0071	0.006586
T2D_BMI_UNadj	OSA_BMI_UNadj	rs10867257	A	G	A	G	0.0294	0.00371708	0.4383	0.462292	0.0064	0.006103
T2D_BMI_UNadj	OSA_BMI_UNadj	rs10876411	A	T	A	T	0.0309	0.00130715	0.406	0.427806	0.0065	0.006162
T2D_BMI_UNadj	OSA_BMI_UNadj	rs10882099	T	C	T	C	0.1095	-0.0100998	0.5879	0.600184	0.0065	0.006175
T2D_BMI_UNadj	OSA_BMI_UNadj	rs10908278	A	T	A	T	-0.0749	0.00270265	0.5174	0.523265	0.0067	0.006286
T2D_BMI_UNadj	OSA_BMI_UNadj	rs10916784	C	G	C	G	-0.0321	0.00511689	0.409	0.413795	0.0065	0.006149
T2D_BMI_UNadj	OSA_BMI_UNadj	rs10932228	A	G	A	G	0.035	0.00295762	0.3968	0.414389	0.0065	0.006213
T2D_BMI_UNadj	OSA_BMI_UNadj	rs10937721	C	G	C	G	0.085	-0.0096523	0.5893	0.594636	0.0066	0.006205
T2D_BMI_UNadj	OSA_BMI_UNadj	rs10954772	T	C	T	C	0.0375	0.00775188	0.3119	0.325596	0.0069	0.006901
T2D_BMI_UNadj	OSA_BMI_UNadj	rs10974438	A	C	A	C	-0.0514	-0.0066916	0.6416	0.65286	0.0067	0.006418
T2D_BMI_UNadj	OSA_BMI_UNadj	rs10985977	A	G	A	G	-0.0506	-0.0065853	0.8825	0.887832	0.0101	0.009603
T2D_BMI_UNadj	OSA_BMI_UNadj	rs11039307	T	C	T	C	0.035	0.0170252	0.4109	0.407237	0.0065	0.006199
T2D_BMI_UNadj	OSA_BMI_UNadj	rs11048456	T	C	T	C	-0.0454	-0.0054044	0.7407	0.737317	0.0072	0.00702
T2D_BMI_UNadj	OSA_BMI_UNadj	rs11063029	T	C	T	C	0.0858	-0.0145179	0.0581	0.054466	0.0138	0.013298
T2D_BMI_UNadj	OSA_BMI_UNadj	rs11063069	A	G	A	G	-0.056	-0.0020609	0.7868	0.787488	0.0079	0.00729
T2D_BMI_UNadj	OSA_BMI_UNadj	rs11085810	A	G	A	G	0.0392	-0.0133909	0.7054	0.694235	0.0075	0.007188
T2D_BMI_UNadj	OSA_BMI_UNadj	rs111242776	C	G	C	G	0.0289	-0.0017105	0.5018	0.505365	0.0065	0.006026
T2D_BMI_UNadj	OSA_BMI_UNadj	rs11126026	T	C	T	C	-0.0355	-0.0009294	0.3661	0.368025	0.0066	0.006244
T2D_BMI_UNadj	OSA_BMI_UNadj	rs11129383	A	G	A	G	0.0329	0.00037993	0.2703	0.269957	0.0072	0.00688
T2D_BMI_UNadj	OSA_BMI_UNadj	rs111494834	T	C	T	C	0.087	-0.042753	0.0385	0.032387	0.017	0.019063
T2D_BMI_UNadj	OSA_BMI_UNadj	rs1117610	A	T	A	T	-0.0423	-0.0068366	0.7737	0.773944	0.0076	0.007438
T2D_BMI_UNadj	OSA_BMI_UNadj	rs11181612	T	C	T	C	-0.0416	-0.0018527	0.1425	0.153409	0.0093	0.008735
T2D_BMI_UNadj	OSA_BMI_UNadj	rs11195508	C	G	C	G	0.0473	-0.0039741	0.8469	0.852625	0.009	0.00894
T2D_BMI_UNadj	OSA_BMI_UNadj	rs11201997	A	C	A	C	0.0343	0.0248318	0.5368	0.543413	0.0064	0.005922
T2D_BMI_UNadj	OSA_BMI_UNadj	rs11257655	T	C	T	C	0.0859	-0.0041466	0.2169	0.211231	0.0077	0.008386
T2D_BMI_UNadj	OSA_BMI_UNadj	rs1127215	T	C	T	C	-0.0491	0.0184723	0.4153	0.408492	0.0065	0.006229
T2D_BMI_UNadj	OSA_BMI_UNadj	rs112855106	C	G	C	G	-0.1975	0.0305025	0.9929	0.992192	0.0421	0.036934
T2D_BMI_UNadj	OSA_BMI_UNadj	rs113414093	A	G	A	G	0.0848	0.013159	0.0608	0.045835	0.016	0.018377
T2D_BMI_UNadj	OSA_BMI_UNadj	rs114447556	T	C	T	C	0.0599	0.0192839	0.0833	0.081973	0.0123	0.011626
T2D_BMI_UNadj	OSA_BMI_UNadj	rs11496066	T	C	T	C	0.0508	-0.0106016	0.8173	0.813572	0.0083	0.007758
T2D_BMI_UNadj	OSA_BMI_UNadj	rs115505614	T	C	T	C	0.1657	-0.0639627	0.0502	0.043506	0.0149	0.014201
T2D_BMI_UNadj	OSA_BMI_UNadj	rs1155349	A	G	A	G	-0.0323	-0.0129768	0.2736	0.265271	0.0072	0.006798
T2D_BMI_UNadj	OSA_BMI_UNadj	rs11627730	A	G	A	G	-0.0398	0.00110039	0.2092	0.202761	0.0079	0.007456
T2D_BMI_UNadj	OSA_BMI_UNadj	rs11637051	T	C	T	C	-0.0295	-0.0014609	0.6184	0.609214	0.0066	0.006227
T2D_BMI_UNadj	OSA_BMI_UNadj	rs116425039	A	G	A	G	-0.272	-0.0174026	0.012	0.007546	0.0348	0.036834
T2D_BMI_UNadj	OSA_BMI_UNadj	rs116765785	T	C	T	C	0.0626	0.0123445	0.0589	0.062951	0.0141	0.012294
T2D_BMI_UNadj	OSA_BMI_UNadj	rs11680058	A	G	A	G	0.0581	2e-06	0.8648	0.822477	0.0104	0.009438
T2D_BMI_UNadj	OSA_BMI_UNadj	rs116862923	T	C	T	C	0.095	0.0092491	0.0263	0.029519	0.021	0.022042
T2D_BMI_UNadj	OSA_BMI_UNadj	rs11688682	C	G	C	G	-0.0581	-0.0107728	0.2721	0.234273	0.0076	0.008371
T2D_BMI_UNadj	OSA_BMI_UNadj	rs116913734	A	G	A	G	0.0884	0.00212175	0.0326	0.023379	0.0194	0.02256
T2D_BMI_UNadj	OSA_BMI_UNadj	rs11699802	T	C	T	C	-0.0443	0.00929368	0.4649	0.460165	0.0065	0.006122
T2D_BMI_UNadj	OSA_BMI_UNadj	rs11708067	A	G	A	G	0.0882	-0.0129389	0.775	0.772513	0.0077	0.007134
T2D_BMI_UNadj	OSA_BMI_UNadj	rs11709077	A	G	A	G	-0.104	0.0142598	0.1264	0.120251	0.0097	0.009267
T2D_BMI_UNadj	OSA_BMI_UNadj	rs11714846	A	C	A	C	0.0531	-0.0011154	0.9196	0.922611	0.0118	0.011575
T2D_BMI_UNadj	OSA_BMI_UNadj	rs11723275	A	C	A	C	-0.0308	0.00313892	0.5306	0.541753	0.0064	0.006062
T2D_BMI_UNadj	OSA_BMI_UNadj	rs117430555	T	G	T	G	0.0951	0.0112159	0.0358	0.028479	0.0175	0.019257
T2D_BMI_UNadj	OSA_BMI_UNadj	rs11759026	A	G	A	G	-0.066	0.00891159	0.768	0.770808	0.0075	0.007457
T2D_BMI_UNadj	OSA_BMI_UNadj	rs11842871	T	G	T	G	-0.04	-0.0045885	0.2669	0.239674	0.0073	0.007151
T2D_BMI_UNadj	OSA_BMI_UNadj	rs11856307	A	C	A	C	0.047	0.00230064	0.5706	0.592232	0.0065	0.006108
T2D_BMI_UNadj	OSA_BMI_UNadj	rs11958808	C	G	C	G	0.0403	-0.0208907	0.3999	0.399285	0.0066	0.00609
T2D_BMI_UNadj	OSA_BMI_UNadj	rs11965031	A	G	A	G	-0.0339	-0.004465	0.6303	0.620773	0.0066	0.006288
T2D_BMI_UNadj	OSA_BMI_UNadj	rs12001437	T	C	T	C	-0.0402	-0.0019491	0.6309	0.624126	0.0066	0.00623
T2D_BMI_UNadj	OSA_BMI_UNadj	rs12140153	T	G	T	G	-0.0645	-0.0246544	0.0953	0.085158	0.0113	0.011268
T2D_BMI_UNadj	OSA_BMI_UNadj	rs12325539	T	C	T	C	-0.041	-0.0130426	0.5998	0.599283	0.0065	0.006282
T2D_BMI_UNadj	OSA_BMI_UNadj	rs12402498	C	G	C	G	-0.035	-0.0297908	0.6644	0.663033	0.0067	0.006522
T2D_BMI_UNadj	OSA_BMI_UNadj	rs12434775	A	G	A	G	0.0306	-0.0027598	0.328	0.32257	0.0067	0.006368
T2D_BMI_UNadj	OSA_BMI_UNadj	rs12439368	A	G	A	G	0.0412	0.00130986	0.8569	0.850973	0.0093	0.009828
T2D_BMI_UNadj	OSA_BMI_UNadj	rs12488497	A	G	A	G	-0.0469	0.00327737	0.871	0.871453	0.0094	0.008864
T2D_BMI_UNadj	OSA_BMI_UNadj	rs12521083	A	G	A	G	-0.0628	-0.0434464	0.9379	0.945599	0.0134	0.014194
T2D_BMI_UNadj	OSA_BMI_UNadj	rs12545240	A	G	A	G	-0.0321	-0.000223	0.5237	0.509124	0.0067	0.006265
T2D_BMI_UNadj	OSA_BMI_UNadj	rs12577612	A	G	A	G	-0.0323	0.00138296	0.6263	0.637014	0.0066	0.006499
T2D_BMI_UNadj	OSA_BMI_UNadj	rs1260326	T	C	T	C	-0.0644	-0.0105181	0.3931	0.413613	0.0066	0.005981
T2D_BMI_UNadj	OSA_BMI_UNadj	rs12680692	A	T	A	T	0.0413	0.00162967	0.3206	0.281876	0.0071	0.007391
T2D_BMI_UNadj	OSA_BMI_UNadj	rs12719778	T	C	T	C	0.0381	-0.0127958	0.5365	0.54183	0.0065	0.006187
T2D_BMI_UNadj	OSA_BMI_UNadj	rs12757137	T	C	T	C	-0.0307	0.00182767	0.6051	0.607997	0.0067	0.006374
T2D_BMI_UNadj	OSA_BMI_UNadj	rs12823740	A	C	A	C	-0.0317	0.00120128	0.3339	0.342928	0.0068	0.006384
T2D_BMI_UNadj	OSA_BMI_UNadj	rs12910361	A	G	A	G	-0.0814	0.0141307	0.2926	0.301475	0.007	0.006786
T2D_BMI_UNadj	OSA_BMI_UNadj	rs12920022	A	T	A	T	0.0528	0.00624744	0.1582	0.159174	0.0092	0.008605
T2D_BMI_UNadj	OSA_BMI_UNadj	rs1296328	A	C	A	C	0.0346	0.0181542	0.4474	0.460562	0.0065	0.006348
T2D_BMI_UNadj	OSA_BMI_UNadj	rs13004493	T	C	T	C	-0.0801	0.0181247	0.0422	0.033719	0.0164	0.017405
T2D_BMI_UNadj	OSA_BMI_UNadj	rs13022337	A	G	A	G	-0.0519	-0.0227754	0.1715	0.186174	0.0088	0.007947
T2D_BMI_UNadj	OSA_BMI_UNadj	rs13094115	A	G	A	G	0.0344	0.00057617	0.6457	0.641643	0.0067	0.006353
T2D_BMI_UNadj	OSA_BMI_UNadj	rs13118477	A	G	A	G	0.0319	-0.0018016	0.4025	0.406898	0.0065	0.006296
T2D_BMI_UNadj	OSA_BMI_UNadj	rs13130484	T	C	T	C	0.0435	0.0339163	0.4296	0.427849	0.0067	0.006252
T2D_BMI_UNadj	OSA_BMI_UNadj	rs13151098	T	C	T	C	-0.0531	-0.0225528	0.9136	0.918717	0.0113	0.011137
T2D_BMI_UNadj	OSA_BMI_UNadj	rs13330951	A	G	A	G	0.0361	0.00237382	0.5043	0.521975	0.0064	0.006277
T2D_BMI_UNadj	OSA_BMI_UNadj	rs13385171	T	C	T	C	0.0357	0.00128617	0.4149	0.428294	0.0065	0.006047
T2D_BMI_UNadj	OSA_BMI_UNadj	rs13389219	T	C	T	C	-0.0605	-0.0012858	0.4014	0.392992	0.0065	0.006066
T2D_BMI_UNadj	OSA_BMI_UNadj	rs13418353	C	G	C	G	-0.0845	-0.0074035	0.9658	0.979671	0.0191	0.023993
T2D_BMI_UNadj	OSA_BMI_UNadj	rs1359790	A	G	A	G	-0.0817	0.00428381	0.2791	0.279415	0.0071	0.006625
T2D_BMI_UNadj	OSA_BMI_UNadj	rs1367399	T	C	T	C	0.0308	0.00559965	0.6959	0.683846	0.0069	0.006542
T2D_BMI_UNadj	OSA_BMI_UNadj	rs1381937	A	C	A	C	0.0442	-0.0130903	0.462	0.432939	0.0064	0.006269
T2D_BMI_UNadj	OSA_BMI_UNadj	rs138373837	T	C	T	C	0.1004	-0.0036677	0.0226	0.024513	0.022	0.01884
T2D_BMI_UNadj	OSA_BMI_UNadj	rs139688524	T	C	T	C	0.1739	-0.0477291	0.0226	0.018608	0.0216	0.023035
T2D_BMI_UNadj	OSA_BMI_UNadj	rs1412234	T	C	T	C	-0.0393	-0.0130031	0.6739	0.68882	0.0068	0.006676
T2D_BMI_UNadj	OSA_BMI_UNadj	rs141521721	A	C	A	C	0.1212	-0.0358998	0.0233	0.018594	0.0214	0.022998
T2D_BMI_UNadj	OSA_BMI_UNadj	rs1426371	A	G	A	G	-0.0517	-0.000285	0.2659	0.253523	0.0073	0.007091
T2D_BMI_UNadj	OSA_BMI_UNadj	rs1431841	T	G	T	G	0.0429	0.00627527	0.2113	0.205867	0.0077	0.007423
T2D_BMI_UNadj	OSA_BMI_UNadj	rs143560045	A	G	A	G	-0.1179	-0.0550023	0.9834	0.986117	0.0263	0.03129
T2D_BMI_UNadj	OSA_BMI_UNadj	rs145438374	A	G	A	G	0.0329	-0.0008886	0.739	0.759109	0.0073	0.007044
T2D_BMI_UNadj	OSA_BMI_UNadj	rs145678014	T	G	T	G	-0.1048	-0.0040693	0.0426	0.03982	0.0163	0.016441
T2D_BMI_UNadj	OSA_BMI_UNadj	rs145904381	T	C	T	C	0.1716	0.0420665	0.9869	0.989753	0.0316	0.031286
T2D_BMI_UNadj	OSA_BMI_UNadj	rs1468906	A	G	A	G	0.0388	-0.0022934	0.6442	0.650646	0.0067	0.006386
T2D_BMI_UNadj	OSA_BMI_UNadj	rs148194384	T	C	T	C	0.1134	-0.0080171	0.0208	0.016222	0.0245	0.025447
T2D_BMI_UNadj	OSA_BMI_UNadj	rs1485568	A	G	A	G	-0.0507	-0.0101374	0.8852	0.86775	0.0104	0.009591
T2D_BMI_UNadj	OSA_BMI_UNadj	rs1490	A	G	A	G	0.0317	0.00446897	0.7187	0.703961	0.0071	0.006785
T2D_BMI_UNadj	OSA_BMI_UNadj	rs1493694	T	C	T	C	0.08	-0.0122892	0.1096	0.101619	0.0102	0.009813
T2D_BMI_UNadj	OSA_BMI_UNadj	rs149398643	A	G	A	G	0.0542	0.0109406	0.9108	0.923293	0.0118	0.013179
T2D_BMI_UNadj	OSA_BMI_UNadj	rs149401760	A	G	A	G	0.1598	0.0303905	0.0137	0.010106	0.0308	0.030799
T2D_BMI_UNadj	OSA_BMI_UNadj	rs1496653	A	G	A	G	0.0665	-0.0089221	0.7887	0.800795	0.0079	0.007521
T2D_BMI_UNadj	OSA_BMI_UNadj	rs1499919	C	G	C	G	0.0482	-0.0068494	0.1573	0.14788	0.0091	0.008339
T2D_BMI_UNadj	OSA_BMI_UNadj	rs1514544	A	C	A	C	-0.1013	-0.018167	0.9788	0.97608	0.0225	0.020981
T2D_BMI_UNadj	OSA_BMI_UNadj	rs1517037	T	C	T	C	-0.0451	-0.0330574	0.1935	0.184806	0.0082	0.007729
T2D_BMI_UNadj	OSA_BMI_UNadj	rs1561927	T	C	T	C	-0.042	0.0069652	0.7328	0.716816	0.0072	0.006897
T2D_BMI_UNadj	OSA_BMI_UNadj	rs1562396	A	G	A	G	-0.0555	-0.0079424	0.6796	0.672696	0.0069	0.006747
T2D_BMI_UNadj	OSA_BMI_UNadj	rs1573090	T	G	T	G	0.0458	-0.0054511	0.5328	0.536201	0.0065	0.006081
T2D_BMI_UNadj	OSA_BMI_UNadj	rs1665901	A	T	A	T	0.0398	-0.0050323	0.6576	0.685388	0.0068	0.006652
T2D_BMI_UNadj	OSA_BMI_UNadj	rs17030845	T	C	T	C	-0.1191	0.0515435	0.1007	0.100388	0.0108	0.010409
T2D_BMI_UNadj	OSA_BMI_UNadj	rs1705263	A	C	A	C	-0.0484	-0.0049201	0.4367	0.429113	0.0064	0.006127
T2D_BMI_UNadj	OSA_BMI_UNadj	rs1708302	T	C	T	C	-0.0909	0.00977804	0.4885	0.49055	0.0064	0.006033
T2D_BMI_UNadj	OSA_BMI_UNadj	rs17122772	C	G	C	G	-0.0428	-0.0026734	0.7736	0.776648	0.0077	0.007177
T2D_BMI_UNadj	OSA_BMI_UNadj	rs17168486	T	C	T	C	0.0672	0.00561719	0.1802	0.17318	0.0083	0.007858
T2D_BMI_UNadj	OSA_BMI_UNadj	rs174541	T	C	T	C	0.0307	-0.0079136	0.6369	0.654139	0.0067	0.006294
T2D_BMI_UNadj	OSA_BMI_UNadj	rs17484848	T	C	T	C	0.0501	-0.0164037	0.8882	0.89479	0.0105	0.009879
T2D_BMI_UNadj	OSA_BMI_UNadj	rs17522122	T	G	T	G	0.0356	0.0125539	0.474	0.483273	0.0064	0.006121
T2D_BMI_UNadj	OSA_BMI_UNadj	rs17596995	A	G	A	G	-0.0406	-0.0118196	0.21	0.203128	0.0079	0.00741
T2D_BMI_UNadj	OSA_BMI_UNadj	rs17648992	A	G	A	G	0.0376	0.0112712	0.1811	0.169182	0.0084	0.008232
T2D_BMI_UNadj	OSA_BMI_UNadj	rs1767174	A	G	A	G	-0.0417	-0.0030164	0.7985	0.805814	0.008	0.007538
T2D_BMI_UNadj	OSA_BMI_UNadj	rs17744783	A	T	A	T	0.0577	-0.0053593	0.1073	0.099997	0.0103	0.010377
T2D_BMI_UNadj	OSA_BMI_UNadj	rs17772814	A	G	A	G	-0.0746	0.031518	0.0857	0.07102	0.0125	0.014163
T2D_BMI_UNadj	OSA_BMI_UNadj	rs17791513	A	G	A	G	0.1016	0.0130944	0.9323	0.942607	0.0132	0.013254
T2D_BMI_UNadj	OSA_BMI_UNadj	rs1783541	T	C	T	C	0.0608	-0.009179	0.201	0.200765	0.0081	0.007576
T2D_BMI_UNadj	OSA_BMI_UNadj	rs1788826	A	G	A	G	-0.0303	-0.01008	0.6451	0.646811	0.0067	0.006452
T2D_BMI_UNadj	OSA_BMI_UNadj	rs1800961	T	C	T	C	0.1602	0.0189572	0.0349	0.030524	0.0175	0.017384
T2D_BMI_UNadj	OSA_BMI_UNadj	rs1861410	T	C	T	C	-0.0344	-0.0307542	0.5573	0.537266	0.0064	0.006368
T2D_BMI_UNadj	OSA_BMI_UNadj	rs186541200	T	C	T	C	0.0986	-0.016202	0.9677	0.973542	0.0206	0.022129
T2D_BMI_UNadj	OSA_BMI_UNadj	rs1885826	A	G	A	G	0.0287	0.024475	0.5049	0.487408	0.0064	0.006367
T2D_BMI_UNadj	OSA_BMI_UNadj	rs1968293	A	G	A	G	0.0324	-0.0009695	0.5042	0.51963	0.0066	0.006088
T2D_BMI_UNadj	OSA_BMI_UNadj	rs1999536	C	G	C	G	-0.0404	-0.0047995	0.5732	0.558634	0.0065	0.006268
T2D_BMI_UNadj	OSA_BMI_UNadj	rs2016164	T	C	T	C	0.0333	0.000101	0.2932	0.280978	0.007	0.006805
T2D_BMI_UNadj	OSA_BMI_UNadj	rs2023681	A	G	A	G	-0.0826	0.00099051	0.087	0.093067	0.0115	0.010902
T2D_BMI_UNadj	OSA_BMI_UNadj	rs2062213	C	G	C	G	-0.0743	-0.0003689	0.924	0.924756	0.012	0.011391
T2D_BMI_UNadj	OSA_BMI_UNadj	rs2080385	T	G	T	G	-0.0551	-0.0098968	0.2489	0.25006	0.0074	0.006856
T2D_BMI_UNadj	OSA_BMI_UNadj	rs2102278	A	G	A	G	-0.0358	-0.0075951	0.6819	0.698666	0.0069	0.006703
T2D_BMI_UNadj	OSA_BMI_UNadj	rs2107133	A	G	A	G	0.0643	0.0104555	0.8727	0.869898	0.0097	0.008759
T2D_BMI_UNadj	OSA_BMI_UNadj	rs2124285	T	C	T	C	-0.0295	-0.0023143	0.5692	0.554972	0.0065	0.006234
T2D_BMI_UNadj	OSA_BMI_UNadj	rs2145599	A	T	A	T	0.0355	-0.0009274	0.2847	0.300766	0.007	0.007022
T2D_BMI_UNadj	OSA_BMI_UNadj	rs2190876	T	C	T	C	-0.0344	0.00249688	0.4384	0.435338	0.0064	0.00612
T2D_BMI_UNadj	OSA_BMI_UNadj	rs2193706	T	C	T	C	-0.0454	-0.0265572	0.887	0.884356	0.0101	0.009602
T2D_BMI_UNadj	OSA_BMI_UNadj	rs2197973	T	C	T	C	0.0327	-0.0117369	0.5373	0.525783	0.0064	0.006156
T2D_BMI_UNadj	OSA_BMI_UNadj	rs2215383	T	C	T	C	-0.0641	0.00557543	0.4625	0.466715	0.0064	0.006112
T2D_BMI_UNadj	OSA_BMI_UNadj	rs2237895	A	C	A	C	-0.0892	-0.0025717	0.573	0.582448	0.0066	0.006034
T2D_BMI_UNadj	OSA_BMI_UNadj	rs2258238	A	T	A	T	-0.102	0.0218081	0.8963	0.890192	0.0106	0.009592
T2D_BMI_UNadj	OSA_BMI_UNadj	rs2272163	A	C	A	C	-0.0315	-0.0296163	0.3818	0.383568	0.0066	0.006165
T2D_BMI_UNadj	OSA_BMI_UNadj	rs2277536	T	C	T	C	-0.0429	0.00474424	0.7011	0.702051	0.007	0.006569
T2D_BMI_UNadj	OSA_BMI_UNadj	rs2290202	T	G	T	G	0.0666	-0.0153634	0.1393	0.127495	0.0092	0.009075
T2D_BMI_UNadj	OSA_BMI_UNadj	rs2292662	T	C	T	C	-0.0645	-0.0098978	0.16	0.150111	0.0088	0.008421
T2D_BMI_UNadj	OSA_BMI_UNadj	rs231360	T	C	T	C	0.0576	-0.0179888	0.3963	0.389515	0.0067	0.006175
T2D_BMI_UNadj	OSA_BMI_UNadj	rs2351707	T	C	T	C	-0.0644	0.00106657	0.7178	0.711405	0.007	0.006688
T2D_BMI_UNadj	OSA_BMI_UNadj	rs2383205	A	G	A	G	-0.0533	0.00297756	0.4015	0.40221	0.0065	0.006218
T2D_BMI_UNadj	OSA_BMI_UNadj	rs243019	T	C	T	C	-0.0588	-0.0034371	0.5359	0.538891	0.0064	0.006057
T2D_BMI_UNadj	OSA_BMI_UNadj	rs2440374	C	G	C	G	-0.0401	0.00091242	0.7538	0.741816	0.0074	0.00703
T2D_BMI_UNadj	OSA_BMI_UNadj	rs244080	A	C	A	C	0.0376	0.00212474	0.2584	0.26737	0.008	0.007682
T2D_BMI_UNadj	OSA_BMI_UNadj	rs2454916	T	C	T	C	0.0392	0.00637226	0.7302	0.742403	0.0072	0.006906
T2D_BMI_UNadj	OSA_BMI_UNadj	rs248381	A	G	A	G	-0.0303	-0.0083619	0.5065	0.499187	0.0064	0.005941
T2D_BMI_UNadj	OSA_BMI_UNadj	rs2620608	A	G	A	G	-0.0349	0.00649884	0.2902	0.290599	0.0073	0.006858
T2D_BMI_UNadj	OSA_BMI_UNadj	rs270193	T	C	T	C	0.0297	-0.0019331	0.5868	0.599605	0.0065	0.006196
T2D_BMI_UNadj	OSA_BMI_UNadj	rs2765111	T	C	T	C	-0.0301	0.00020602	0.6343	0.598147	0.0067	0.00663
T2D_BMI_UNadj	OSA_BMI_UNadj	rs2767036	A	C	A	C	-0.0389	0.00900745	0.7086	0.697637	0.007	0.006506
T2D_BMI_UNadj	OSA_BMI_UNadj	rs2782982	A	G	A	G	0.0323	-0.0017884	0.5166	0.53501	0.0064	0.006079
T2D_BMI_UNadj	OSA_BMI_UNadj	rs2796441	A	G	A	G	-0.0674	0.0109281	0.406	0.408039	0.0065	0.006097
T2D_BMI_UNadj	OSA_BMI_UNadj	rs2812545	A	G	A	G	0.0413	-0.0029796	0.5206	0.519418	0.0065	0.006384
T2D_BMI_UNadj	OSA_BMI_UNadj	rs2815747	T	G	T	G	0.0435	0.00686249	0.8101	0.803296	0.0082	0.007999
T2D_BMI_UNadj	OSA_BMI_UNadj	rs2820441	A	C	A	C	0.0556	-0.0045128	0.6893	0.705489	0.0069	0.00661
T2D_BMI_UNadj	OSA_BMI_UNadj	rs28411900	T	C	T	C	0.0445	0.00027996	0.1337	0.143611	0.0095	0.008979
T2D_BMI_UNadj	OSA_BMI_UNadj	rs28533815	T	C	T	C	-0.0748	0.0115006	0.2507	0.265676	0.008	0.007072
T2D_BMI_UNadj	OSA_BMI_UNadj	rs28591249	A	G	A	G	-0.0333	0.00080232	0.5185	0.516961	0.0064	0.006076
T2D_BMI_UNadj	OSA_BMI_UNadj	rs28663084	A	G	A	G	-0.0376	-0.0032218	0.673	0.665417	0.0068	0.006513
T2D_BMI_UNadj	OSA_BMI_UNadj	rs2896177	A	G	A	G	-0.0367	-9e-05	0.5413	0.556312	0.0064	0.006061
T2D_BMI_UNadj	OSA_BMI_UNadj	rs291369	T	C	T	C	0.0337	0.0159129	0.6686	0.664668	0.0068	0.006254
T2D_BMI_UNadj	OSA_BMI_UNadj	rs2925979	T	C	T	C	0.0546	-0.0062334	0.2987	0.298598	0.007	0.006447
T2D_BMI_UNadj	OSA_BMI_UNadj	rs2963445	A	G	A	G	-0.0391	-0.000137	0.795	0.794818	0.008	0.007389
T2D_BMI_UNadj	OSA_BMI_UNadj	rs2972144	A	G	A	G	-0.0911	0.0036573	0.3618	0.362087	0.0066	0.006295
T2D_BMI_UNadj	OSA_BMI_UNadj	rs3008226	A	C	A	C	0.042	-0.0055625	0.8267	0.821719	0.0085	0.008077
T2D_BMI_UNadj	OSA_BMI_UNadj	rs3012043	T	C	T	C	-0.044	-0.0023662	0.8711	0.852228	0.0095	0.008902
T2D_BMI_UNadj	OSA_BMI_UNadj	rs3019208	A	G	A	G	0.0397	0.00030805	0.6847	0.672557	0.0068	0.006397
T2D_BMI_UNadj	OSA_BMI_UNadj	rs302397	C	G	C	G	0.0321	0.00031795	0.3538	0.334203	0.0069	0.00642
T2D_BMI_UNadj	OSA_BMI_UNadj	rs3094682	A	C	A	C	-0.0619	-0.0042731	0.1926	0.176458	0.0082	0.007739
T2D_BMI_UNadj	OSA_BMI_UNadj	rs320369	A	G	A	G	0.0372	0.0130505	0.3232	0.316635	0.0068	0.006921
T2D_BMI_UNadj	OSA_BMI_UNadj	rs329122	A	G	A	G	0.0366	0.00884576	0.4292	0.418617	0.0065	0.006181
T2D_BMI_UNadj	OSA_BMI_UNadj	rs340874	T	C	T	C	-0.0678	0.00079468	0.449	0.450535	0.0065	0.005983
T2D_BMI_UNadj	OSA_BMI_UNadj	rs34165267	T	C	T	C	-0.0364	0.0024081	0.2573	0.249874	0.0073	0.007046
T2D_BMI_UNadj	OSA_BMI_UNadj	rs34341	A	T	A	T	-0.044	-0.025086	0.4259	0.432217	0.0065	0.005948
T2D_BMI_UNadj	OSA_BMI_UNadj	rs34715063	T	C	T	C	-0.0772	-0.0068018	0.8778	0.872597	0.0099	0.009663
T2D_BMI_UNadj	OSA_BMI_UNadj	rs348330	A	G	A	G	-0.0492	0.0123439	0.6399	0.601201	0.0067	0.006528
T2D_BMI_UNadj	OSA_BMI_UNadj	rs34990153	A	G	A	G	0.0476	0.00534426	0.5601	0.565293	0.0065	0.006093
T2D_BMI_UNadj	OSA_BMI_UNadj	rs35011184	A	G	A	G	0.2822	-0.0289099	0.2306	0.230053	0.0075	0.007105
T2D_BMI_UNadj	OSA_BMI_UNadj	rs35099767	T	G	T	G	-0.0303	-0.0214545	0.3685	0.367851	0.0067	0.006174
T2D_BMI_UNadj	OSA_BMI_UNadj	rs35318451	A	G	A	G	0.0478	-1.7e-05	0.331	0.313532	0.007	0.006448
T2D_BMI_UNadj	OSA_BMI_UNadj	rs35777422	A	G	A	G	-0.0381	0.0136405	0.3559	0.330831	0.0067	0.006601
T2D_BMI_UNadj	OSA_BMI_UNadj	rs35895680	A	C	A	C	-0.0554	-0.0098827	0.323	0.302611	0.0069	0.006639
T2D_BMI_UNadj	OSA_BMI_UNadj	rs36100359	A	G	A	G	0.042	0.00450185	0.1391	0.137489	0.0094	0.008646
T2D_BMI_UNadj	OSA_BMI_UNadj	rs36138276	A	G	A	G	-0.0431	0.00759409	0.4992	0.499241	0.0066	0.006109
T2D_BMI_UNadj	OSA_BMI_UNadj	rs3741475	A	G	A	G	0.0371	0.0129754	0.1958	0.194717	0.0081	0.008045
T2D_BMI_UNadj	OSA_BMI_UNadj	rs3744347	A	G	A	G	0.0345	-0.0215217	0.7856	0.776782	0.0077	0.007445
T2D_BMI_UNadj	OSA_BMI_UNadj	rs3751837	T	C	T	C	0.0414	0.0165188	0.2211	0.206829	0.0077	0.007871
T2D_BMI_UNadj	OSA_BMI_UNadj	rs3768321	T	G	T	G	0.084	0.0275033	0.1993	0.179353	0.008	0.0084
T2D_BMI_UNadj	OSA_BMI_UNadj	rs3783394	A	G	A	G	-0.038	0.0120896	0.3477	0.349719	0.0067	0.006366
T2D_BMI_UNadj	OSA_BMI_UNadj	rs3786016	A	G	A	G	0.0551	-0.0022155	0.1054	0.105405	0.011	0.009938
T2D_BMI_UNadj	OSA_BMI_UNadj	rs3786900	A	G	A	G	0.0434	0.0115545	0.7307	0.740077	0.0072	0.0069
T2D_BMI_UNadj	OSA_BMI_UNadj	rs3787103	A	G	A	G	-0.0314	-0.0033255	0.5118	0.519858	0.0067	0.006146
T2D_BMI_UNadj	OSA_BMI_UNadj	rs3798519	A	C	A	C	-0.0616	-0.022101	0.811	0.819942	0.0082	0.007885
T2D_BMI_UNadj	OSA_BMI_UNadj	rs3802177	A	G	A	G	-0.1077	0.00052886	0.3154	0.305193	0.0069	0.006433
T2D_BMI_UNadj	OSA_BMI_UNadj	rs3872707	A	G	A	G	0.0464	-0.0016203	0.1327	0.14654	0.0094	0.008639
T2D_BMI_UNadj	OSA_BMI_UNadj	rs39327	A	G	A	G	0.0395	0.00837583	0.1907	0.180083	0.0082	0.007976
T2D_BMI_UNadj	OSA_BMI_UNadj	rs429358	T	C	T	C	0.0746	0.0534704	0.8473	0.860037	0.0091	0.008116
T2D_BMI_UNadj	OSA_BMI_UNadj	rs4368494	A	G	A	G	-0.054	-0.0054277	0.2976	0.303118	0.007	0.006562
T2D_BMI_UNadj	OSA_BMI_UNadj	rs459193	A	G	A	G	-0.0722	0.00345104	0.2594	0.254865	0.0073	0.006839
T2D_BMI_UNadj	OSA_BMI_UNadj	rs4624679	A	C	A	C	0.03	0.0004391	0.5472	0.547915	0.0064	0.005985
T2D_BMI_UNadj	OSA_BMI_UNadj	rs4686471	T	C	T	C	-0.0608	0.00627129	0.3887	0.394996	0.0066	0.006318
T2D_BMI_UNadj	OSA_BMI_UNadj	rs4688760	T	C	T	C	0.042	0.0065494	0.6828	0.680712	0.007	0.006494
T2D_BMI_UNadj	OSA_BMI_UNadj	rs4699837	T	C	T	C	-0.0314	0.00024403	0.6241	0.657337	0.0067	0.007302
T2D_BMI_UNadj	OSA_BMI_UNadj	rs4709746	T	C	T	C	-0.0567	0.00737176	0.1313	0.123336	0.0096	0.009557
T2D_BMI_UNadj	OSA_BMI_UNadj	rs4734193	A	C	A	C	-0.0319	-0.0114048	0.4654	0.461146	0.0064	0.00617
T2D_BMI_UNadj	OSA_BMI_UNadj	rs4744431	A	G	A	G	-0.0506	0.0195751	0.1143	0.138104	0.0101	0.00996
T2D_BMI_UNadj	OSA_BMI_UNadj	rs474513	A	G	A	G	0.0399	-0.006318	0.5162	0.515564	0.0064	0.006013
T2D_BMI_UNadj	OSA_BMI_UNadj	rs4768890	A	G	A	G	-0.0314	-0.0005872	0.2941	0.282947	0.007	0.006637
T2D_BMI_UNadj	OSA_BMI_UNadj	rs4804833	A	G	A	G	0.048	0.00685048	0.3912	0.399793	0.0066	0.006103
T2D_BMI_UNadj	OSA_BMI_UNadj	rs4812034	T	G	T	G	0.0416	-0.0021926	0.5465	0.521185	0.0064	0.006129
T2D_BMI_UNadj	OSA_BMI_UNadj	rs4821030	A	C	A	C	-0.0611	0.00712456	0.0835	0.068963	0.0118	0.011673
T2D_BMI_UNadj	OSA_BMI_UNadj	rs4857339	T	C	T	C	-0.0311	-0.0092313	0.5691	0.558096	0.0065	0.006085
T2D_BMI_UNadj	OSA_BMI_UNadj	rs4865436	C	G	C	G	-0.049	-0.0029995	0.7004	0.69961	0.0075	0.007159
T2D_BMI_UNadj	OSA_BMI_UNadj	rs4886681	T	C	T	C	0.0407	-0.0063756	0.7693	0.721934	0.0079	0.007681
T2D_BMI_UNadj	OSA_BMI_UNadj	rs490689	A	G	A	G	0.0543	-0.0014511	0.2002	0.197354	0.008	0.007456
T2D_BMI_UNadj	OSA_BMI_UNadj	rs4925109	A	G	A	G	0.0476	-0.0115049	0.3177	0.3344	0.0069	0.006486
T2D_BMI_UNadj	OSA_BMI_UNadj	rs4929965	A	G	A	G	0.0668	-0.0037039	0.3813	0.384294	0.0068	0.0062
T2D_BMI_UNadj	OSA_BMI_UNadj	rs4930718	A	G	A	G	0.0374	0.00651015	0.7843	0.793791	0.008	0.007307
T2D_BMI_UNadj	OSA_BMI_UNadj	rs4977213	T	C	T	C	-0.0507	0.0110599	0.6281	0.597435	0.0069	0.006255
T2D_BMI_UNadj	OSA_BMI_UNadj	rs505922	T	C	T	C	-0.0473	0.0185255	0.6634	0.663408	0.0068	0.00617
T2D_BMI_UNadj	OSA_BMI_UNadj	rs508419	A	G	A	G	-0.0811	0.0136258	0.2356	0.258335	0.0075	0.007156
T2D_BMI_UNadj	OSA_BMI_UNadj	rs5215	T	C	T	C	-0.0706	0.00350112	0.6272	0.638281	0.0066	0.006146
T2D_BMI_UNadj	OSA_BMI_UNadj	rs529623	T	C	T	C	0.0309	0.0006368	0.4752	0.476126	0.0065	0.005976
T2D_BMI_UNadj	OSA_BMI_UNadj	rs55653563	A	C	A	C	0.0435	0.00398192	0.7333	0.735262	0.0072	0.007301
T2D_BMI_UNadj	OSA_BMI_UNadj	rs55872725	T	C	T	C	0.122	0.0797673	0.4175	0.403877	0.0065	0.006577
T2D_BMI_UNadj	OSA_BMI_UNadj	rs56187241	T	C	T	C	0.1014	-0.0246801	0.0451	0.039713	0.0157	0.015068
T2D_BMI_UNadj	OSA_BMI_UNadj	rs56348580	C	G	C	G	-0.0617	0.0120827	0.3082	0.297124	0.0069	0.006658
T2D_BMI_UNadj	OSA_BMI_UNadj	rs567185	T	C	T	C	0.0349	0.0117933	0.6483	0.624254	0.0067	0.006333
T2D_BMI_UNadj	OSA_BMI_UNadj	rs5758223	A	G	A	G	0.0401	0.015335	0.7134	0.7069	0.0071	0.00672
T2D_BMI_UNadj	OSA_BMI_UNadj	rs576674	A	G	A	G	-0.0538	-0.0005558	0.8313	0.829079	0.0086	0.007873
T2D_BMI_UNadj	OSA_BMI_UNadj	rs5767743	T	C	T	C	-0.0404	0.00097448	0.7986	0.787963	0.0081	0.007848
T2D_BMI_UNadj	OSA_BMI_UNadj	rs58432198	T	C	T	C	-0.0636	0.024678	0.1172	0.112447	0.0103	0.009797
T2D_BMI_UNadj	OSA_BMI_UNadj	rs58642235	T	C	T	C	-0.0566	-0.0045725	0.8612	0.85635	0.0094	0.009549
T2D_BMI_UNadj	OSA_BMI_UNadj	rs58682124	A	G	A	G	0.0413	0.00400401	0.7559	0.757062	0.0076	0.007045
T2D_BMI_UNadj	OSA_BMI_UNadj	rs59147390	T	C	T	C	0.0648	0.00873302	0.8922	0.884304	0.0105	0.009313
T2D_BMI_UNadj	OSA_BMI_UNadj	rs601945	A	G	A	G	-0.0849	0.00073527	0.8259	0.828996	0.0086	0.007851
T2D_BMI_UNadj	OSA_BMI_UNadj	rs607342	A	C	A	C	0.0304	0.00430273	0.4196	0.423759	0.0064	0.006204
T2D_BMI_UNadj	OSA_BMI_UNadj	rs60950793	T	C	T	C	0.0335	-0.0027781	0.6023	0.618059	0.0066	0.006348
T2D_BMI_UNadj	OSA_BMI_UNadj	rs61607357	T	G	T	G	-0.0335	-0.0213162	0.6063	0.606009	0.0066	0.00647
T2D_BMI_UNadj	OSA_BMI_UNadj	rs61676547	C	G	C	G	0.0525	-0.0101524	0.1937	0.203553	0.0081	0.007454
T2D_BMI_UNadj	OSA_BMI_UNadj	rs62080313	T	C	T	C	-0.0499	-0.017099	0.8776	0.870448	0.0097	0.008983
T2D_BMI_UNadj	OSA_BMI_UNadj	rs62107261	T	C	T	C	0.1019	0.0296791	0.9541	0.953684	0.0161	0.013863
T2D_BMI_UNadj	OSA_BMI_UNadj	rs62147190	A	C	A	C	-0.0308	-0.0135902	0.6276	0.624171	0.0069	0.006454
T2D_BMI_UNadj	OSA_BMI_UNadj	rs62271373	A	T	A	T	0.0882	0.0156312	0.0547	0.053403	0.0144	0.014574
T2D_BMI_UNadj	OSA_BMI_UNadj	rs62414233	A	G	A	G	-0.033	-0.0059939	0.3762	0.382724	0.0068	0.006034
T2D_BMI_UNadj	OSA_BMI_UNadj	rs62442924	T	C	T	C	-0.0351	-0.0273517	0.2129	0.201458	0.0079	0.007371
T2D_BMI_UNadj	OSA_BMI_UNadj	rs62563593	A	G	A	G	-0.0394	-0.0026684	0.6063	0.615788	0.0065	0.006298
T2D_BMI_UNadj	OSA_BMI_UNadj	rs6444809	T	C	T	C	0.0544	0.0109659	0.8723	0.87624	0.0096	0.009116
T2D_BMI_UNadj	OSA_BMI_UNadj	rs6459737	A	G	A	G	-0.0583	-0.0039096	0.338	0.345361	0.0067	0.00625
T2D_BMI_UNadj	OSA_BMI_UNadj	rs648795	A	T	A	T	0.0391	-0.017193	0.4146	0.432944	0.0065	0.006105
T2D_BMI_UNadj	OSA_BMI_UNadj	rs6545714	A	G	A	G	-0.0363	-0.0105234	0.6081	0.594017	0.0065	0.006292
T2D_BMI_UNadj	OSA_BMI_UNadj	rs6557259	A	G	A	G	-0.0345	-0.0135212	0.6924	0.698989	0.0069	0.006714
T2D_BMI_UNadj	OSA_BMI_UNadj	rs6570526	C	G	C	G	-0.0311	0.00421311	0.4843	0.47792	0.0063	0.006307
T2D_BMI_UNadj	OSA_BMI_UNadj	rs6600191	T	C	T	C	0.0587	-0.0139266	0.8246	0.816749	0.0085	0.007859
T2D_BMI_UNadj	OSA_BMI_UNadj	rs664508	A	T	A	T	-0.033	-0.0111691	0.2602	0.254992	0.0072	0.007198
T2D_BMI_UNadj	OSA_BMI_UNadj	rs6687271	A	C	A	C	-0.0402	-0.0075296	0.7521	0.762975	0.0073	0.007082
T2D_BMI_UNadj	OSA_BMI_UNadj	rs672271	T	C	T	C	-0.06	0.00076729	0.9062	0.886516	0.011	0.01091
T2D_BMI_UNadj	OSA_BMI_UNadj	rs67232546	T	C	T	C	0.0531	0.00268539	0.2047	0.207108	0.008	0.007689
T2D_BMI_UNadj	OSA_BMI_UNadj	rs6766511	T	G	T	G	-0.0306	0.00825296	0.6333	0.641045	0.0066	0.006189
T2D_BMI_UNadj	OSA_BMI_UNadj	rs6766859	T	C	T	C	-0.0356	-0.0050254	0.6253	0.619436	0.0066	0.006361
T2D_BMI_UNadj	OSA_BMI_UNadj	rs67755137	A	G	A	G	0.0452	0.00652268	0.1899	0.186132	0.0086	0.007783
T2D_BMI_UNadj	OSA_BMI_UNadj	rs6821438	A	G	A	G	0.0397	0.00546993	0.5342	0.541431	0.0064	0.006096
T2D_BMI_UNadj	OSA_BMI_UNadj	rs6855693	A	G	A	G	-0.051	0.0030998	0.9163	0.915536	0.0115	0.010672
T2D_BMI_UNadj	OSA_BMI_UNadj	rs6885132	C	G	C	G	0.077	0.00156122	0.9036	0.900195	0.011	0.010719
T2D_BMI_UNadj	OSA_BMI_UNadj	rs6890277	A	G	A	G	-0.0305	-0.0161843	0.5832	0.582943	0.0065	0.006149
T2D_BMI_UNadj	OSA_BMI_UNadj	rs6918046	A	T	A	T	-0.0307	-0.0162646	0.334	0.319486	0.0068	0.00638
T2D_BMI_UNadj	OSA_BMI_UNadj	rs6937438	A	G	A	G	-0.0514	0.00339777	0.7112	0.699428	0.007	0.006637
T2D_BMI_UNadj	OSA_BMI_UNadj	rs6976111	A	C	A	C	0.0357	-0.0060996	0.3188	0.294537	0.0073	0.006721
T2D_BMI_UNadj	OSA_BMI_UNadj	rs7003385	T	C	T	C	-0.0356	0.0141294	0.6504	0.663299	0.0067	0.006198
T2D_BMI_UNadj	OSA_BMI_UNadj	rs702634	A	G	A	G	0.0503	-0.009361	0.689	0.681892	0.0069	0.006566
T2D_BMI_UNadj	OSA_BMI_UNadj	rs7035966	A	G	A	G	-0.0472	-0.0094263	0.1424	0.13543	0.0092	0.008637
T2D_BMI_UNadj	OSA_BMI_UNadj	rs703972	C	G	C	G	-0.0698	0.00369815	0.4676	0.445822	0.0065	0.006216
T2D_BMI_UNadj	OSA_BMI_UNadj	rs7079477	C	G	C	G	-0.0374	0.00995337	0.7263	0.733353	0.0071	0.006825
T2D_BMI_UNadj	OSA_BMI_UNadj	rs7085915	T	C	T	C	-0.0299	-0.0025934	0.4576	0.456017	0.0065	0.00644
T2D_BMI_UNadj	OSA_BMI_UNadj	rs7101725	T	C	T	C	0.0361	-0.0023782	0.7975	0.803027	0.0081	0.007908
T2D_BMI_UNadj	OSA_BMI_UNadj	rs7138803	A	G	A	G	0.0342	0.02519	0.3833	0.374771	0.0066	0.006281
T2D_BMI_UNadj	OSA_BMI_UNadj	rs717174	A	G	A	G	-0.032	0.0146244	0.6976	0.685624	0.0069	0.006519
T2D_BMI_UNadj	OSA_BMI_UNadj	rs7178762	T	C	T	C	-0.0387	0.0041255	0.5364	0.537415	0.0064	0.006108
T2D_BMI_UNadj	OSA_BMI_UNadj	rs7218814	T	G	T	G	0.0317	0.0225938	0.3264	0.351737	0.0069	0.007051
T2D_BMI_UNadj	OSA_BMI_UNadj	rs7221637	T	C	T	C	0.0374	-0.0003641	0.3018	0.283135	0.007	0.006781
T2D_BMI_UNadj	OSA_BMI_UNadj	rs7222903	T	G	T	G	0.0289	0.00756333	0.4691	0.481608	0.0064	0.006027
T2D_BMI_UNadj	OSA_BMI_UNadj	rs7240767	T	C	T	C	-0.0372	0.00293631	0.626	0.607755	0.0066	0.006669
T2D_BMI_UNadj	OSA_BMI_UNadj	rs7252150	A	G	A	G	0.0363	-0.0053795	0.695	0.666578	0.0069	0.006705
T2D_BMI_UNadj	OSA_BMI_UNadj	rs72802358	C	G	C	G	-0.1135	0.00096553	0.1032	0.111507	0.0107	0.00981
T2D_BMI_UNadj	OSA_BMI_UNadj	rs72917544	A	G	A	G	-0.0441	-0.0163743	0.1852	0.165537	0.0083	0.008119
T2D_BMI_UNadj	OSA_BMI_UNadj	rs72930659	T	C	T	C	-0.0458	0.00652069	0.1336	0.108913	0.0099	0.009815
T2D_BMI_UNadj	OSA_BMI_UNadj	rs73125634	T	G	T	G	-0.0374	-0.0095192	0.2815	0.273158	0.0071	0.007004
T2D_BMI_UNadj	OSA_BMI_UNadj	rs7313918	T	C	T	C	-0.0559	0.0012618	0.8635	0.878202	0.0094	0.009923
T2D_BMI_UNadj	OSA_BMI_UNadj	rs7325671	T	C	T	C	0.0545	0.0026086	0.1264	0.110401	0.0096	0.01022
T2D_BMI_UNadj	OSA_BMI_UNadj	rs739846	A	G	A	G	0.0877	-0.018552	0.0761	0.076054	0.0119	0.010988
T2D_BMI_UNadj	OSA_BMI_UNadj	rs745805	A	T	A	T	0.0632	-0.0014499	0.82	0.820337	0.0084	0.007842
T2D_BMI_UNadj	OSA_BMI_UNadj	rs7458320	A	G	A	G	-0.0315	-0.0049716	0.6454	0.642843	0.0067	0.006344
T2D_BMI_UNadj	OSA_BMI_UNadj	rs7568172	A	G	A	G	-0.0827	-0.012514	0.0614	0.057303	0.0135	0.012818
T2D_BMI_UNadj	OSA_BMI_UNadj	rs7572970	A	G	A	G	-0.0447	0.00765165	0.2659	0.28347	0.0072	0.007108
T2D_BMI_UNadj	OSA_BMI_UNadj	rs76223293	C	G	C	G	0.0436	-0.0015071	0.1913	0.185717	0.0082	0.007919
T2D_BMI_UNadj	OSA_BMI_UNadj	rs76243194	T	C	T	C	-0.0488	-0.0049806	0.8842	0.880488	0.0099	0.009392
T2D_BMI_UNadj	OSA_BMI_UNadj	rs7633675	T	G	T	G	-0.1085	0.00981602	0.6837	0.682197	0.0068	0.006306
T2D_BMI_UNadj	OSA_BMI_UNadj	rs76396957	A	C	A	C	-0.0714	-0.0149938	0.0453	0.047054	0.0159	0.013979
T2D_BMI_UNadj	OSA_BMI_UNadj	rs7644541	A	G	A	G	-0.0394	-0.0205824	0.2233	0.231729	0.0077	0.007015
T2D_BMI_UNadj	OSA_BMI_UNadj	rs7667864	A	C	A	C	-0.0402	-0.0226168	0.2838	0.276574	0.0071	0.006657
T2D_BMI_UNadj	OSA_BMI_UNadj	rs7669833	A	T	A	T	-0.0572	0.0130347	0.2951	0.28195	0.007	0.006882
T2D_BMI_UNadj	OSA_BMI_UNadj	rs76895963	T	G	T	G	0.4826	-0.0777616	0.9801	0.982582	0.0275	0.028529
T2D_BMI_UNadj	OSA_BMI_UNadj	rs7719891	A	G	A	G	-0.0386	-0.014181	0.739	0.743788	0.0072	0.007145
T2D_BMI_UNadj	OSA_BMI_UNadj	rs7732130	A	G	A	G	-0.0606	0.00406525	0.6992	0.679576	0.007	0.006547
T2D_BMI_UNadj	OSA_BMI_UNadj	rs77393224	A	G	A	G	0.066	0.0297064	0.0547	0.048359	0.0147	0.015228
T2D_BMI_UNadj	OSA_BMI_UNadj	rs77464186	A	C	A	C	0.1002	-0.0110982	0.8357	0.849706	0.0087	0.008493
T2D_BMI_UNadj	OSA_BMI_UNadj	rs77864822	A	G	A	G	0.0753	0.00363761	0.9295	0.926924	0.0129	0.011647
T2D_BMI_UNadj	OSA_BMI_UNadj	rs77870849	A	G	A	G	-0.0532	0.00655645	0.8964	0.899099	0.0105	0.009939
T2D_BMI_UNadj	OSA_BMI_UNadj	rs78517377	A	C	A	C	-0.0555	-0.0244272	0.9256	0.926383	0.0123	0.01177
T2D_BMI_UNadj	OSA_BMI_UNadj	rs78657544	C	G	C	G	-0.042	-0.0022694	0.8625	0.868772	0.0092	0.009011
T2D_BMI_UNadj	OSA_BMI_UNadj	rs7871383	T	C	T	C	-0.0323	-0.0049794	0.2948	0.305272	0.007	0.006532
T2D_BMI_UNadj	OSA_BMI_UNadj	rs7919735	A	G	A	G	0.0327	-0.0142598	0.5435	0.571376	0.0064	0.006617
T2D_BMI_UNadj	OSA_BMI_UNadj	rs7943101	T	C	T	C	0.0438	0.0105858	0.1595	0.157812	0.0088	0.008393
T2D_BMI_UNadj	OSA_BMI_UNadj	rs7966976	A	G	A	G	-0.0751	0.00040592	0.1964	0.197452	0.0081	0.007565
T2D_BMI_UNadj	OSA_BMI_UNadj	rs7975931	T	G	T	G	0.0343	0.00645579	0.7294	0.73487	0.0072	0.006779
T2D_BMI_UNadj	OSA_BMI_UNadj	rs79920718	A	G	A	G	0.0389	0.00480444	0.3385	0.353847	0.0067	0.006415
T2D_BMI_UNadj	OSA_BMI_UNadj	rs7993573	A	G	A	G	-0.0328	0.00120627	0.3635	0.371581	0.0067	0.006472
T2D_BMI_UNadj	OSA_BMI_UNadj	rs8008910	A	G	A	G	0.0554	0.0185136	0.2192	0.212358	0.0076	0.007421
T2D_BMI_UNadj	OSA_BMI_UNadj	rs8015393	T	C	T	C	0.0605	-0.0203446	0.9388	0.937232	0.0135	0.012816
T2D_BMI_UNadj	OSA_BMI_UNadj	rs8018574	A	T	A	T	-0.0387	-0.000209	0.2551	0.246405	0.0073	0.007203
T2D_BMI_UNadj	OSA_BMI_UNadj	rs8071043	T	C	T	C	-0.0523	-0.0075316	0.6738	0.673922	0.0068	0.006521
T2D_BMI_UNadj	OSA_BMI_UNadj	rs8097210	T	G	T	G	-0.0537	-0.013537	0.7325	0.740081	0.0072	0.006968
T2D_BMI_UNadj	OSA_BMI_UNadj	rs8118848	A	G	A	G	-0.0358	0.00769532	0.2409	0.242786	0.0075	0.007106
T2D_BMI_UNadj	OSA_BMI_UNadj	rs8192675	T	C	T	C	0.0659	-0.0191377	0.7121	0.702159	0.007	0.006774
T2D_BMI_UNadj	OSA_BMI_UNadj	rs878521	A	G	A	G	0.0618	-0.0032874	0.2434	0.255791	0.0074	0.007275
T2D_BMI_UNadj	OSA_BMI_UNadj	rs9297523	T	C	T	C	-0.0298	-0.0073142	0.6288	0.641648	0.0066	0.006395
T2D_BMI_UNadj	OSA_BMI_UNadj	rs9304665	A	T	A	T	0.0418	0.0139732	0.7595	0.755528	0.0076	0.007144
T2D_BMI_UNadj	OSA_BMI_UNadj	rs9358265	T	C	T	C	-0.0339	-0.0080181	0.3161	0.314344	0.0069	0.006658
T2D_BMI_UNadj	OSA_BMI_UNadj	rs9368222	A	C	A	C	0.1379	-0.0184502	0.2717	0.267015	0.0071	0.006583
T2D_BMI_UNadj	OSA_BMI_UNadj	rs9379084	A	G	A	G	-0.0994	-0.0008644	0.1121	0.132658	0.0106	0.009392
T2D_BMI_UNadj	OSA_BMI_UNadj	rs9521305	A	G	A	G	-0.0313	0.0059264	0.4094	0.401121	0.0065	0.006151
T2D_BMI_UNadj	OSA_BMI_UNadj	rs9532705	A	G	A	G	-0.0302	-0.0094354	0.4194	0.4185	0.0065	0.006113
T2D_BMI_UNadj	OSA_BMI_UNadj	rs9562987	A	G	A	G	-0.0345	0.00734099	0.3199	0.320258	0.0069	0.006579
T2D_BMI_UNadj	OSA_BMI_UNadj	rs9563615	A	T	A	T	0.0408	0.00609453	0.7092	0.713868	0.0072	0.006627
T2D_BMI_UNadj	OSA_BMI_UNadj	rs9630985	A	C	A	C	-0.033	-0.0084224	0.3264	0.343727	0.0067	0.006401
T2D_BMI_UNadj	OSA_BMI_UNadj	rs9665898	T	C	T	C	-0.0525	0.0162925	0.1361	0.138782	0.0094	0.008816
T2D_BMI_UNadj	OSA_BMI_UNadj	rs9835585	T	G	T	G	0.0421	-0.0091265	0.1382	0.140272	0.0093	0.008623
T2D_BMI_UNadj	OSA_BMI_UNadj	rs9873519	T	C	T	C	0.0371	-0.008118	0.5384	0.52368	0.0064	0.006103
T2D_BMI_UNadj	OSA_BMI_UNadj	rs9906882	C	G	C	G	-0.0351	-0.0032212	0.2518	0.246379	0.0073	0.007033
T2D_BMI_UNadj	OSA_BMI_UNadj	rs9910511	A	C	A	C	-0.042	0.00431567	0.2433	0.241069	0.0079	0.007079
T2D_BMI_UNadj	OSA_BMI_UNadj	rs9918580	T	C	T	C	-0.0289	-0.0101322	0.4087	0.434651	0.0065	0.006324
T2D_BMI_UNadj	OSA_BMI_UNadj	rs9928648	A	G	A	G	-0.0335	-0.0054342	0.7186	0.724734	0.0071	0.006733
T2D_BMI_UNadj	OSA_BMI_UNadj	rs9958909	T	G	T	G	-0.0441	-0.0177515	0.8552	0.858569	0.0091	0.009078

## Sheet: OSA_T2D_BMI_adj_5x10-8
exposure	outcome	SNP	effect_allele.exposure	other_allele.exposure	effect_allele.outcome	other_allele.outcome	beta.exposure	beta.outcome	eaf.exposure	eaf.outcome	se.exposure	se.outcome
OSA_BMI_adj	T2D_BMI_adj	rs17400325	C	T	C	T	0.086849	0.022	0.039371	0.04	0.016976	0.019
OSA_BMI_adj	T2D_BMI_adj	rs4886506	G	T	G	T	-0.0380176	-0.0091	0.299036	0.3	0.006591	0.0081

## Sheet: OSA_T2D_BMI_adj_10-7
exposure	outcome	SNP	effect_allele.exposure	other_allele.exposure	effect_allele.outcome	other_allele.outcome	beta.exposure	beta.outcome	eaf.exposure	eaf.outcome	se.exposure	se.outcome
OSA_BMI_adj	T2D_BMI_adj	rs17400325	C	T	C	T	0.086849	0.022	0.039371	0.04	0.016976	0.019
OSA_BMI_adj	T2D_BMI_adj	rs1832582	A	G	A	G	0.0366173	-0.0011	0.3552	0.37	0.006966	0.0078
OSA_BMI_adj	T2D_BMI_adj	rs4886506	G	T	G	T	-0.0380176	-0.0091	0.299036	0.3	0.006591	0.0081
OSA_BMI_adj	T2D_BMI_adj	rs79950770	T	C	T	C	0.0554678	0.0048	0.106122	0.12	0.010653	0.012

## Sheet: OSA_T2D_BMI_adj_10-5
exposure	outcome	SNP	effect_allele.exposure	other_allele.exposure	effect_allele.outcome	other_allele.outcome	beta.exposure	beta.outcome	eaf.exposure	eaf.outcome	se.exposure	se.outcome
OSA_BMI_adj	T2D_BMI_adj	rs1039779	T	G	T	G	0.0378351	0.0005	0.20676	0.21	0.008559	0.0092
OSA_BMI_adj	T2D_BMI_adj	rs10745466	A	G	A	G	-0.0352242	-0.017	0.329782	0.3	0.007257	0.0083
OSA_BMI_adj	T2D_BMI_adj	rs10786311	C	A	C	A	0.0402519	-0.019	0.185907	0.17	0.00856	0.0099
OSA_BMI_adj	T2D_BMI_adj	rs10789472	A	G	A	G	0.0333497	-0.016	0.285709	0.29	0.007194	0.0082
OSA_BMI_adj	T2D_BMI_adj	rs10955780	A	G	A	G	-0.0307758	0.009	0.366549	0.38	0.006576	0.0077
OSA_BMI_adj	T2D_BMI_adj	rs10986727	A	G	A	G	0.0300237	0.018	0.426624	0.42	0.00672	0.0076
OSA_BMI_adj	T2D_BMI_adj	rs11030376	A	C	A	C	-0.0306396	-0.026	0.497587	0.5	0.006125	0.0075
OSA_BMI_adj	T2D_BMI_adj	rs11099886	G	C	G	C	0.0304118	-0.0036	0.408321	0.42	0.006686	0.0076
OSA_BMI_adj	T2D_BMI_adj	rs11169789	A	T	A	T	0.0619452	0.032	0.065306	0.08	0.014593	0.014
OSA_BMI_adj	T2D_BMI_adj	rs111861389	T	C	T	C	0.125395	0.027	0.019066	0.018	0.029433	0.029
OSA_BMI_adj	T2D_BMI_adj	rs11210074	C	T	C	T	0.0346729	0.0073	0.299078	0.32	0.007458	0.0081
OSA_BMI_adj	T2D_BMI_adj	rs112250420	A	T	A	T	-0.0600632	-0.0087	0.068007	0.066	0.012349	0.015
OSA_BMI_adj	T2D_BMI_adj	rs11245315	T	C	T	C	0.0304235	0.0013	0.288409	0.29	0.007039	0.0082
OSA_BMI_adj	T2D_BMI_adj	rs11249638	C	T	C	T	-0.0397424	0.0079	0.194876	0.19	0.007593	0.0094
OSA_BMI_adj	T2D_BMI_adj	rs12440142	A	G	A	G	0.0371994	-0.0065	0.20488	0.21	0.008016	0.0092
OSA_BMI_adj	T2D_BMI_adj	rs138010458	T	C	T	C	0.045843	0.0028	0.102163	0.1	0.010632	0.012
OSA_BMI_adj	T2D_BMI_adj	rs144289686	C	G	C	G	0.142838	0.035	0.011035	0.015	0.035821	0.033
OSA_BMI_adj	T2D_BMI_adj	rs144624626	T	C	T	C	0.11696	0.027	0.015792	0.02	0.028795	0.029
OSA_BMI_adj	T2D_BMI_adj	rs1455802	A	C	A	C	0.0466192	-0.0082	0.104692	0.11	0.010501	0.012
OSA_BMI_adj	T2D_BMI_adj	rs148942026	G	A	G	A	0.133135	-0.034	0.019957	0.02	0.028871	0.027
OSA_BMI_adj	T2D_BMI_adj	rs1522802	A	C	A	C	0.0369441	0.052	0.209887	0.21	0.008484	0.0092
OSA_BMI_adj	T2D_BMI_adj	rs163521	G	A	G	A	0.0321874	0.013	0.404888	0.4	0.006865	0.0076
OSA_BMI_adj	T2D_BMI_adj	rs16840048	G	A	G	A	0.0435201	0.013	0.128316	0.13	0.009794	0.011
OSA_BMI_adj	T2D_BMI_adj	rs16862617	C	T	C	T	-0.0503548	-0.0022	0.121455	0.12	0.009487	0.011
OSA_BMI_adj	T2D_BMI_adj	rs17149611	C	T	C	T	-0.0481708	-0.0099	0.121617	0.13	0.009801	0.011
OSA_BMI_adj	T2D_BMI_adj	rs17400325	C	T	C	T	0.086849	0.022	0.039371	0.04	0.016976	0.019
OSA_BMI_adj	T2D_BMI_adj	rs1806495	G	C	G	C	-0.0459047	0.0019	0.125191	0.11	0.009651	0.012
OSA_BMI_adj	T2D_BMI_adj	rs1832582	A	G	A	G	0.0366173	-0.0011	0.3552	0.37	0.006966	0.0078
OSA_BMI_adj	T2D_BMI_adj	rs189292438	T	A	T	A	-0.093006	0.0054	0.027802	0.03	0.017798	0.021
OSA_BMI_adj	T2D_BMI_adj	rs2017695	A	G	A	G	-0.0318426	0.0097	0.365223	0.36	0.006289	0.0078
OSA_BMI_adj	T2D_BMI_adj	rs2029527	A	G	A	G	0.0296258	-0.0004	0.410668	0.43	0.006696	0.0075
OSA_BMI_adj	T2D_BMI_adj	rs2569877	T	C	T	C	0.0377013	0.0081	0.2407	0.24	0.007697	0.009
OSA_BMI_adj	T2D_BMI_adj	rs28474889	T	C	T	C	0.0356219	-0.0071	0.191317	0.2	0.008261	0.0094
OSA_BMI_adj	T2D_BMI_adj	rs30112	T	C	T	C	0.0375385	-0.0011	0.242908	0.25	0.007872	0.0087
OSA_BMI_adj	T2D_BMI_adj	rs301797	A	C	A	C	-0.0320822	-0.012	0.323733	0.33	0.006405	0.0079
OSA_BMI_adj	T2D_BMI_adj	rs34179442	G	A	G	A	0.0368477	-0.0091	0.443973	0.4	0.007131	0.0077
OSA_BMI_adj	T2D_BMI_adj	rs4461788	A	G	A	G	0.0364814	-0.0042	0.207184	0.19	0.008316	0.0095
OSA_BMI_adj	T2D_BMI_adj	rs4681356	A	G	A	G	0.0341695	-0.0019	0.328368	0.32	0.00729	0.008
OSA_BMI_adj	T2D_BMI_adj	rs4886506	G	T	G	T	-0.0380176	-0.0091	0.299036	0.3	0.006591	0.0081
OSA_BMI_adj	T2D_BMI_adj	rs512464	A	G	A	G	0.0389793	0.0063	0.230317	0.24	0.007731	0.0088
OSA_BMI_adj	T2D_BMI_adj	rs57172187	C	G	C	G	-0.0464	-0.018	0.108396	0.12	0.009604	0.012
OSA_BMI_adj	T2D_BMI_adj	rs585021	T	C	T	C	-0.0516218	-0.0026	0.142284	0.13	0.010084	0.011
OSA_BMI_adj	T2D_BMI_adj	rs592333	G	A	G	A	0.0318736	-0.012	0.443852	0.45	0.007157	0.0076
OSA_BMI_adj	T2D_BMI_adj	rs6060723	C	G	C	G	-0.0389498	0.031	0.177414	0.17	0.008007	0.0098
OSA_BMI_adj	T2D_BMI_adj	rs6096019	C	G	C	G	0.046999	0.0084	0.11874	0.11	0.010511	0.012
OSA_BMI_adj	T2D_BMI_adj	rs62470381	G	A	G	A	0.0482929	0.0031	0.111513	0.12	0.010247	0.012
OSA_BMI_adj	T2D_BMI_adj	rs62499604	G	A	G	A	0.0805112	-0.013	0.05321	0.05	0.018245	0.018
OSA_BMI_adj	T2D_BMI_adj	rs6474731	G	A	G	A	-0.171162	-0.019	0.016228	0.02	0.030054	0.031
OSA_BMI_adj	T2D_BMI_adj	rs6761758	T	C	T	C	-0.0321503	-0.0061	0.344692	0.34	0.006633	0.0079
OSA_BMI_adj	T2D_BMI_adj	rs6815302	C	T	C	T	0.0366771	0.002	0.213511	0.22	0.007862	0.0089
OSA_BMI_adj	T2D_BMI_adj	rs7075654	C	T	C	T	-0.0508776	-0.012	0.088277	0.09	0.010621	0.013
OSA_BMI_adj	T2D_BMI_adj	rs716886	A	G	A	G	0.0324275	-0.0025	0.324121	0.33	0.006907	0.0079
OSA_BMI_adj	T2D_BMI_adj	rs72654902	A	G	A	G	0.0767258	-0.03	0.037186	0.037	0.017964	0.021
OSA_BMI_adj	T2D_BMI_adj	rs73158236	A	G	A	G	-0.0395031	-0.016	0.170863	0.17	0.008203	0.0098
OSA_BMI_adj	T2D_BMI_adj	rs73205406	T	G	T	G	0.0827185	-0.048	0.032832	0.034	0.019863	0.021
OSA_BMI_adj	T2D_BMI_adj	rs7595937	G	T	G	T	0.033662	-0.0071	0.474599	0.49	0.006541	0.0075
OSA_BMI_adj	T2D_BMI_adj	rs7760394	T	C	T	C	0.0401049	-0.009	0.183294	0.18	0.0085	0.0096
OSA_BMI_adj	T2D_BMI_adj	rs78407761	T	C	T	C	0.0454312	0.0042	0.138131	0.16	0.010622	0.011
OSA_BMI_adj	T2D_BMI_adj	rs7971939	T	A	T	A	-0.0385132	-0.009	0.216829	0.23	0.00791	0.009
OSA_BMI_adj	T2D_BMI_adj	rs79950770	T	C	T	C	0.0554678	0.0048	0.106122	0.12	0.010653	0.012
OSA_BMI_adj	T2D_BMI_adj	rs8074645	C	T	C	T	-0.0343658	0.0001	0.413342	0.4	0.007013	0.0078
OSA_BMI_adj	T2D_BMI_adj	rs9892297	G	A	G	A	0.0334909	0.037	0.332186	0.33	0.007146	0.0079
OSA_BMI_adj	T2D_BMI_adj	rs9993698	C	T	C	T	-0.0347291	0.005	0.221639	0.22	0.007503	0.009

## Sheet: OSA_T2D_5x10-8
exposure	outcome	SNP	effect_allele.exposure	other_allele.exposure	effect_allele.outcome	other_allele.outcome	beta.exposure	beta.outcome	eaf.exposure	eaf.outcome	se.exposure	se.outcome
OSA_BMI_UNadj	T2D_BMI_UNadj	rs11642015	T	C	T	C	0.0799168	0.1218	0.402639	0.4173	0.006587	0.0065
OSA_BMI_UNadj	T2D_BMI_UNadj	rs12414028	A	T	A	T	0.062833	-0.0014	0.08515	0.0862	0.011833	0.0115
OSA_BMI_UNadj	T2D_BMI_UNadj	rs12507026	T	A	T	A	0.0341241	0.0406	0.427559	0.43	0.006241	0.0064
OSA_BMI_UNadj	T2D_BMI_UNadj	rs13107325	T	C	T	C	0.0842354	0.046	0.083016	0.069	0.011504	0.0135
OSA_BMI_UNadj	T2D_BMI_UNadj	rs13409834	G	A	G	A	0.0402846	-0.0044	0.480994	0.4876	0.006379	0.0064
OSA_BMI_UNadj	T2D_BMI_UNadj	rs163521	G	A	G	A	0.0397235	0.0163	0.405046	0.3933	0.006634	0.0065
OSA_BMI_UNadj	T2D_BMI_UNadj	rs429358	C	T	C	T	-0.0534704	-0.0746	0.139963	0.1527	0.008116	0.0091
OSA_BMI_UNadj	T2D_BMI_UNadj	rs58857776	T	C	T	C	-0.0385111	-0.0306	0.407941	0.4283	0.006002	0.0065
OSA_BMI_UNadj	T2D_BMI_UNadj	rs58879558	C	T	C	T	0.0389226	0.0184	0.2333	0.218	0.007336	0.0079
OSA_BMI_UNadj	T2D_BMI_UNadj	rs7870475	C	T	C	T	-0.0333386	-0.0213	0.478791	0.4851	0.005864	0.0064
OSA_BMI_UNadj	T2D_BMI_UNadj	rs869400	T	G	T	G	-0.0501855	-0.0269	0.196128	0.1828	0.007839	0.0083

[truncated: 2 more sheets: OSA_T2D_10-7, OSA_T2D_10-5]
