# Supplementary material for: Obstructive sleep apnea mediates genetic risk of Diabetes Mellitus in Hispanic and Latino communities
Source: Commun Med (Lond). 2025 Sep 25;5:398. doi: 10.1038/s43856-025-01107-y (PMC12462445; doi:10.1038/s43856-025-01107-y)
Supplement: Supplementary file 5 — Supplementary Data 2 [file 43856_2025_1107_MOESM5_ESM.xlsx]

## Sheet: OSA_T2D_5x10-8
rsID	BMI_beta	OSA_beta	BMI_se	OSA_se	BMI_pval	OSA_pval	T2DM_beta	T2DM_se	T2DM_pval
rs10000174	-0.0104	-0.00460057	0.0017	0.006016	2e-09	0.449238	0.0128	0.0064	0.04506
rs10009867	-0.0115	-0.0205375	0.0019	0.006708	6.8e-10	0.002901	-0.008	0.0073	0.275
rs1003081	0.0121	-0.00473419	0.0016	0.006504	1.3e-13	0.471649	0.0273	0.0065	2.605e-05
rs10104063	-0.0148	-0.019814	0.0023	0.007732	1.1e-10	0.012696	-0.0061	0.0084	0.4665
rs10119911	0.01	0.0024071	0.0017	0.006189	7.7e-09	0.698379	0.0203	0.0065	0.001765
rs1013017	0.0156	0.0015468	0.0027	0.009253	6.6e-09	0.868194	0.0138	0.0101	0.1698
rs10131890	-0.0222	0.0296423	0.0039	0.013406	1.6e-08	0.024575	-0.0015	0.0137	0.9129
rs10132280	-0.0223	-0.0178025	0.0018	0.006576	5.6e-35	0.008263	-0.0324	0.007	3.863e-06
rs10136429	-0.0115	-0.0188404	0.0018	0.006037	6.5e-11	0.002342	-0.0182	0.0065	0.005053
rs10144318	0.0092	-0.00908817	0.0016	0.006153	1.4e-08	0.145755	-0.0141	0.0064	0.02727
rs10144464	-0.0182	0.0182495	0.0022	0.007725	9.8e-17	0.016963	0.0325	0.0081	5.549e-05
rs1016776	-0.0109	0.0187796	0.0018	0.006413	3.3e-09	0.003032	0.0112	0.0067	0.09464
rs10169594	-0.0121	-0.00415361	0.0018	0.006565	2e-11	0.531339	0.0177	0.0066	0.007289
rs10172053	-0.017	0.0164421	0.0023	0.008238	5e-14	0.044161	0.0024	0.0084	0.7745
rs10182181	-0.0325	0.0170331	0.0016	0.006129	6.7e-90	0.004965	0.0102	0.0064	0.1103
rs10191896	-0.0104	-0.00116868	0.0018	0.00652	1.1e-08	0.858782	0.0005	0.0066	0.9396
rs10192119	-0.0166	0.000835651	0.0022	0.007936	3e-14	0.916706	0.0205	0.0086	0.01695
rs10197031	-0.0166	0.00232031	0.0019	0.00678	1.9e-18	0.733255	0.0248	0.007	0.0004074
rs10212879	0.0125	-0.0139387	0.0021	0.007436	3.2e-09	0.066565	-0.0013	0.008	0.8702
rs10247983	0.0201	-0.016842	0.0033	0.011059	1.7e-09	0.138623	-0.0365	0.0123	0.002887
rs10248136	-0.0097	0.0163575	0.0017	0.006132	2e-08	0.007043	0.0079	0.0064	0.2161
rs10257273	0.0211	-0.00317002	0.0026	0.008517	9.1e-16	0.712987	-0.0209	0.0089	0.01885
rs10259620	0.0133	-0.0213871	0.0021	0.007432	4.3e-10	0.005191	0.0007	0.0076	0.927
rs10269783	0.0133	0.00813383	0.0017	0.006286	1.4e-15	0.194781	0.0129	0.0065	0.0469
rs10275044	-0.0129	0.00436944	0.0023	0.007539	3.3e-08	0.563382	-0.0001	0.0083	0.9904
rs1034528	0.0126	-0.00255225	0.002	0.006947	3.3e-10	0.715971	-0.0277	0.0073	0.0001572
rs1045704	0.0097	-0.00868158	0.0017	0.006041	2e-08	0.156723	-0.0018	0.0065	0.7816
rs10478110	-0.01	0.00466809	0.0017	0.006215	9.6e-09	0.453305	0.0152	0.0065	0.01921
rs10483213	-0.0168	-0.0198875	0.003	0.010139	3.1e-08	0.057027	0.0113	0.0112	0.3131
rs1048932	-0.016	-0.00932535	0.0017	0.006093	3.8e-22	0.13175	-0.0235	0.0065	0.0002945
rs10489882	0.0109	0.00228738	0.0017	0.006121	5.1e-11	0.709648	-0.0005	0.0065	0.9386
rs10492229	0.0142	-0.00833565	0.0019	0.007335	7.7e-14	0.263234	0.0062	0.0075	0.4108
rs10499837	-0.0132	0.00929764	0.0019	0.006775	9e-12	0.168814	-0.0097	0.0071	0.1731
rs10510419	-0.0177	0.00214669	0.0023	0.008379	2.2e-14	0.799	0.0136	0.009	0.1309
rs10512009	0.0112	-0.00754943	0.002	0.006898	1.1e-08	0.280648	0.0068	0.0072	0.3466
rs10513136	0.0306	0.0616801	0.0034	0.01352	3.1e-19	1.68e-06	0.0299	0.0138	0.03051
rs10518694	0.0146	0.0155642	0.0025	0.009249	3.3e-09	0.090276	0.0446	0.0092	1.295e-06
rs10520326	-0.0144	0.0175864	0.0025	0.008745	1.2e-08	0.042426	0.0267	0.0094	0.004605
rs1054975	0.0097	0.00674222	0.0018	0.006095	3.2e-08	0.2682	0.0295	0.0065	5.51e-06
rs1064213	0.012	0.0150965	0.0017	0.006034	2.4e-12	0.011583	0.0183	0.0064	0.004167
rs10733051	0.0097	-0.00180363	0.0016	0.006484	2.9e-09	0.782656	-0.0055	0.0064	0.3892
rs10740441	-0.0147	0.0134205	0.0024	0.008287	9.7e-10	0.103488	0.0072	0.0089	0.4185
rs10741329	0.011	-0.0164424	0.0019	0.006496	4e-09	0.013398	-0.0145	0.0069	0.03588
rs10742752	-0.0124	-0.00698635	0.0017	0.006223	1.1e-13	0.267845	-0.0222	0.0066	0.0007639
rs10744146	-0.0122	-0.0212512	0.0017	0.006379	1.4e-12	0.001199	-0.0188	0.0064	0.003245
rs10747488	-0.0123	0.0122418	0.002	0.007184	1.2e-09	0.086693	0.0097	0.0074	0.1919
rs1075901	-0.0121	0.0052482	0.0016	0.006157	1.2e-13	0.394307	-0.0098	0.0064	0.1249
rs10768994	0.0114	-0.00758872	0.0017	0.006092	6.4e-12	0.219122	-0.0176	0.0065	0.006704
rs10778857	-0.0124	-0.00318707	0.002	0.007149	9.2e-10	0.659002	-0.0259	0.0076	0.0007025
rs10789398	0.0108	-0.0111429	0.0017	0.006265	6.3e-11	0.080476	0.0017	0.0065	0.7934
rs10795422	-0.0139	-0.015273	0.0019	0.006344	9.3e-14	0.018507	-0.0262	0.007	0.0001878
rs10798949	-0.0111	-0.00129984	0.0018	0.006736	7.4e-10	0.848125	0.0022	0.0067	0.7427
rs1080551	-0.0159	0.0141938	0.0019	0.006286	9.9e-17	0.022843	0.0252	0.0066	0.0001333
rs10810528	-0.0143	-0.0166102	0.0017	0.006088	1.5e-16	0.007671	-0.0147	0.0065	0.02354
rs10811871	0.0108	-0.01374	0.0018	0.00622	1.6e-09	0.030369	-0.0111	0.0066	0.09242
rs10824345	0.0105	0.0240182	0.0017	0.006229	9.2e-10	8.71e-05	0.0253	0.0064	7.455e-05
rs10827649	-0.0094	-0.00357137	0.0016	0.006088	9.1e-09	0.561251	0.0063	0.0066	0.3395
rs10832778	-0.0125	-0.00602109	0.0017	0.006232	1.3e-13	0.339863	0.0656	0.0065	5.226e-24
rs10842144	0.0118	0.00266943	0.0021	0.007378	1.2e-08	0.718721	-0.0081	0.0077	0.2958
rs10842166	0.0109	-0.0106576	0.002	0.00691	4e-08	0.129644	-0.0011	0.0073	0.8807
rs10842240	0.0218	0.0222555	0.0027	0.009611	3.1e-16	0.01901	0.0164	0.0098	0.09565
rs10853340	0.0136	0.00331849	0.0025	0.008543	3.1e-08	0.699132	0.0236	0.009	0.008769
rs10858334	-0.0143	0.0256638	0.0026	0.009152	2.7e-08	0.004361	0.0303	0.0101	0.002574
rs1086054	0.0131	0.00593634	0.0017	0.006069	3.6e-14	0.327978	0.0154	0.0064	0.0159
rs10867256	-0.0118	0.00514176	0.0017	0.006147	8.7e-12	0.403297	0.0288	0.0064	6.505e-06
rs10876447	0.0136	0.0182583	0.0024	0.008449	1.3e-08	0.029061	0.0087	0.0089	0.3283
rs10896050	0.0123	0.00634781	0.0021	0.007817	3.8e-09	0.417406	0.0382	0.0082	2.904e-06
rs10904791	-0.0133	-0.0183789	0.0019	0.006545	1.1e-12	0.006184	-0.0186	0.0069	0.007111
rs10913419	-0.0095	0.0104185	0.0017	0.006244	9e-09	0.093784	-0.0184	0.0065	0.00459
rs10915840	-0.0118	-0.000260034	0.0019	0.00685	1.3e-09	0.969865	-0.0115	0.0072	0.1114
rs10920319	-0.0245	0.00735191	0.0043	0.015267	1.2e-08	0.632791	-0.0129	0.0155	0.4051
rs10920678	0.0155	0.0140646	0.0016	0.006208	1.5e-21	0.02241	0.0146	0.0065	0.02451
rs10929149	0.0129	0.0189935	0.002	0.007235	3.4e-10	0.007899	0.0169	0.0075	0.02497
rs10938397	-0.0324	0.0337829	0.0016	0.00618	3.4e-86	1.94e-08	0.0414	0.0065	1.8e-10
rs10942267	0.0156	-0.00176556	0.0019	0.00653	3.9e-17	0.788557	-0.0052	0.0069	0.4518
rs10953740	0.0153	0.0107461	0.0017	0.006159	1e-18	0.079593	0.0106	0.0064	0.09698
rs10960397	0.0116	0.00933133	0.0018	0.007066	4e-11	0.185559	0.0058	0.0064	0.3638
rs10962550	0.0182	0.00866237	0.0022	0.008039	6.2e-16	0.280845	0.0184	0.0083	0.02611
rs10968114	0.0113	-0.0154183	0.0017	0.00603	6.1e-11	0.012344	-0.0138	0.0066	0.03643
rs10971709	0.0132	0.000614811	0.0021	0.007375	6.2e-10	0.933966	0.0344	0.0079	1.183e-05
rs10975933	0.0122	0.0063488	0.0018	0.006536	2.7e-11	0.331431	-0.0111	0.0067	0.09762
rs10983829	-0.0094	0.010656	0.0017	0.006151	4.5e-08	0.081767	-0.0073	0.0064	0.253
rs10984756	-0.0174	0.00519449	0.0029	0.009904	1.1e-09	0.601625	0.0161	0.0106	0.1279
rs11030084	-0.0392	-0.0287884	0.0022	0.007495	4.8e-70	0.000214	-0.0165	0.0083	0.04606
rs11030618	0.011	-0.0103009	0.0017	0.006118	2.4e-10	0.09766	-0.0058	0.0065	0.3716
rs11066188	-0.012	-0.00515527	0.0017	0.005982	8.1e-13	0.394059	0.0103	0.0066	0.1184
rs11070	0.0133	-0.00565898	0.0022	0.007695	8.8e-10	0.468071	-0.022	0.0082	0.007063
rs11075256	-0.011	0.0043326	0.0019	0.006754	8.2e-09	0.522255	0.0267	0.0071	0.0001767
rs11078883	-0.0124	0.00194511	0.0018	0.006436	7.6e-12	0.763451	0.0099	0.0067	0.1396
rs11084553	0.021	-0.0217284	0.0024	0.008197	1.8e-18	0.01012	-0.0271	0.0091	0.002929
rs11105839	-0.0109	-0.0184461	0.0017	0.006212	1.1e-10	0.00378	-0.0036	0.0066	0.5852
rs11115176	0.0121	-0.00270064	0.0019	0.007219	2e-10	0.711096	-0.0261	0.0077	0.0007555
rs11118308	0.0101	0.0042151	0.0016	0.006153	4.8e-10	0.494064	0.0365	0.0064	1.098e-08
rs1112706	0.0147	-0.0156559	0.0017	0.006156	3.4e-17	0.012856	-0.0155	0.0065	0.01695
rs11129661	0.0124	0.00196307	0.0021	0.007381	5.4e-09	0.791336	0.0288	0.0077	0.0002015
rs1113416	-0.0131	-0.0112774	0.0017	0.005983	2.4e-15	0.063927	0.0324	0.0064	3.917e-07
rs11150911	0.0133	0.00490893	0.0018	0.006839	4.7e-13	0.473696	0.0245	0.007	0.0004785
rs11152214	0.0263	-0.0246862	0.0027	0.00881	4.3e-22	0.006756	-0.022	0.0101	0.02862
rs11165643	0.0206	-0.0309397	0.0017	0.00596	1.4e-35	5.76e-07	-0.0216	0.0065	0.0008766
rs11170435	-0.0115	0.00570171	0.0021	0.007417	4.4e-08	0.442783	-0.0154	0.0076	0.04392
rs11170468	0.0123	0.00157476	0.0019	0.007258	1.9e-10	0.829204	-0.016	0.0075	0.0338
rs11173522	0.0128	0.00125421	0.0021	0.007404	1.1e-09	0.866278	0.0311	0.0079	7.481e-05
rs11185111	-0.0129	-0.0192827	0.0019	0.007011	7.7e-12	0.007403	-0.0259	0.0069	0.0001783
rs11191515	0.0264	0.057664	0.003	0.010988	1e-18	3.83e-08	-0.0025	0.0114	0.8266
rs11199266	-0.0102	0.0139828	0.0018	0.006463	1.9e-08	0.029266	0.006	0.0067	0.3706
rs11208662	0.0209	0.0335934	0.0031	0.011019	2e-11	0.001817	0.0517	0.0113	4.83e-06
rs11214463	-0.0141	-0.0293423	0.0025	0.00846	3.3e-08	0.000845	-0.0294	0.0093	0.001605
rs11222395	-0.0132	0.00887748	0.0018	0.006374	5e-14	0.162587	0.0114	0.0064	0.07427
rs11242420	-0.0134	-0.0187476	0.0022	0.007623	2.2e-09	0.016625	-0.0067	0.0082	0.412
rs11245407	0.0124	0.0113088	0.0021	0.00742	2.4e-09	0.125905	-0.0008	0.0075	0.9155
rs11251304	-0.0102	-0.00298445	0.0018	0.006147	6.5e-09	0.630485	-0.01	0.0065	0.1234
rs11251352	-0.0109	9.89951e-05	0.0018	0.0062	7e-10	0.98736	-0.0098	0.0066	0.1374
rs11264489	-0.0118	0.0123692	0.0018	0.006377	7.6e-11	0.050973	0.0129	0.0067	0.05422
rs11496125	0.0169	0.00998003	0.0017	0.006558	3e-22	0.126693	0.0328	0.0064	2.813e-07
rs11505821	-0.0311	0.0325621	0.0035	0.012772	2.7e-19	0.009291	0.0213	0.0132	0.1064
rs1150659	-0.0139	-0.00675678	0.0019	0.007062	3.8e-13	0.345346	-0.0062	0.0076	0.4173
rs11538	-0.0135	0.00975427	0.0023	0.0079	3.3e-09	0.215971	0.0087	0.0086	0.3109
rs11564708	-0.0127	0.0121015	0.0022	0.007769	1.2e-08	0.117664	0.0333	0.0082	4.552e-05
rs11577094	0.0182	0.0237624	0.003	0.011127	6.9e-10	0.03052	0.0089	0.0116	0.4438
rs1158805	-0.0137	-0.0075464	0.0018	0.006231	1.2e-14	0.232259	-0.0265	0.0066	5.884e-05
rs11607928	-0.0124	0.0129508	0.0017	0.006149	1e-12	0.033943	0.0189	0.0064	0.003084
rs11609659	0.0154	0.00799099	0.002	0.00738	2.2e-14	0.278506	-0.0085	0.0074	0.2529
rs11611246	0.024	0.0200585	0.002	0.00772	5e-32	0.008527	0.0155	0.0077	0.04544
rs11614340	-0.0133	0.00708087	0.0019	0.006554	8.5e-13	0.279591	0.0279	0.0069	5.404e-05
rs11615578	0.013	0.0045347	0.002	0.007297	8.1e-11	0.53544	-0.0033	0.0075	0.6616
rs11637774	-0.0099	0.0189837	0.0018	0.006541	1.8e-08	0.003302	0.02	0.0065	0.002064
rs11656076	-0.0142	-0.00734592	0.0021	0.006974	5.6e-12	0.299088	-0.007	0.0075	0.3531
rs11668301	0.021	-0.0217284	0.0024	0.008197	1.9e-18	0.01012	-0.0269	0.0091	0.003146
rs11672660	-0.034	-0.0304963	0.0021	0.007189	1.7e-60	4.46e-05	0.0244	0.008	0.002167
rs11683296	-0.0135	0.0110557	0.0019	0.006709	9.8e-13	0.097873	-0.0044	0.007	0.5305
rs11690035	0.0206	-0.0264744	0.0034	0.01147	8e-10	0.026316	0.0148	0.012	0.219
rs11711030	0.0129	0.0102147	0.0023	0.007886	1.2e-08	0.194102	0.0199	0.0083	0.01613
rs11712243	-0.0116	0.0108212	0.0018	0.006621	2.8e-10	0.100714	0.0084	0.0068	0.2171
rs11713193	0.0239	-0.00136093	0.0017	0.005987	2.4e-44	0.821424	-0.0295	0.0064	3.858e-06
rs11723419	0.0139	-0.00925368	0.0019	0.007591	6.4e-13	0.230614	-0.0126	0.0074	0.09009
rs11736228	0.0139	-0.0119977	0.002	0.006812	4.1e-12	0.083905	-0.0133	0.0073	0.06958
rs11739877	0.0117	0.00128917	0.0018	0.006114	6.6e-11	0.833753	-0.0285	0.0066	1.556e-05
rs11754747	0.0116	0.0121716	0.0019	0.00757	1.4e-09	0.106163	-0.009	0.0074	0.226
rs11762897	-0.0135	0.0164844	0.0021	0.0073	8.3e-11	0.022668	0.0185	0.0076	0.0155
rs11773362	-0.0111	-0.0268472	0.0018	0.006323	1.5e-09	4.05e-05	-0.0155	0.0068	0.02276
rs11781699	-0.0132	-0.00962315	0.0021	0.007496	3.1e-10	0.206919	0.0131	0.0081	0.1042
rs11784168	-0.017	0.0267539	0.0026	0.009223	2.8e-11	0.003158	0.0091	0.0092	0.3233
rs11792069	0.0145	-0.0241534	0.0024	0.007866	6.5e-10	0.002954	-0.0197	0.0085	0.02019
rs11823283	0.0167	0.0343599	0.0024	0.008596	3.4e-12	4.12e-05	0.0106	0.0088	0.2281
rs11829157	0.0102	0.0108489	0.0017	0.006131	4.5e-09	0.075381	0.024	0.0065	0.0002181
rs11853701	-0.0105	-0.00366671	0.0019	0.006532	2e-08	0.5784	0.0001	0.0068	0.9883
rs11856579	-0.0141	0.0014819	0.002	0.007019	8e-13	0.833629	-0.0114	0.0074	0.1251
rs1187352	-0.0119	-0.0137308	0.0018	0.006318	6e-11	0.033169	-0.0085	0.0067	0.2046
rs1188017	-0.0142	-0.00716158	0.0021	0.007547	1.2e-11	0.349771	-0.0148	0.0082	0.06995
rs11880870	0.0189	-0.0219052	0.0017	0.005859	1e-28	0.000278	-0.0271	0.0065	2.984e-05
rs11889536	0.0189	0.000347939	0.0024	0.008424	6.4e-15	0.967328	-0.0217	0.0091	0.01721
rs11904490	-0.0099	0.00753851	0.0018	0.006976	3.7e-08	0.279524	-0.0047	0.0067	0.4831
rs11904898	-0.0121	0.00985924	0.0021	0.007996	3.7e-09	0.216604	-0.0089	0.0076	0.2443
rs11911822	0.0099	-0.00818642	0.0017	0.006071	1.3e-08	0.183685	-0.0128	0.0065	0.04863
rs11945861	-0.0148	-0.0157047	0.002	0.006967	5e-13	0.027561	-0.0166	0.0076	0.02987
rs11951673	-0.0123	-0.0160369	0.0017	0.006132	1.1e-13	0.010554	-0.0121	0.0066	0.0666
rs1195947	0.0104	-0.0197273	0.0019	0.006997	3.7e-08	0.006065	-0.014	0.0074	0.05966
rs11976350	0.0146	0.0215129	0.0021	0.007757	6.6e-12	0.00493	0.0046	0.008	0.5632
rs12033257	0.0146	-0.0247774	0.0018	0.005978	2.4e-15	5.91e-05	-0.0289	0.0066	1.18e-05
rs12041258	0.0146	0.000713745	0.002	0.007201	9.5e-13	0.921578	-0.0152	0.0079	0.05291
rs12042959	0.0144	-0.00240489	0.0024	0.008586	3.4e-09	0.781737	-0.0244	0.0093	0.008833
rs12044597	-0.0143	0.0140883	0.0016	0.006408	1.7e-18	0.026718	-0.0035	0.0064	0.5837
rs12049202	0.024	0.0230796	0.0022	0.007678	1e-28	0.002271	0.0022	0.0081	0.7849
rs12073468	0.0127	0.00406772	0.0023	0.00733	3.5e-08	0.580172	0.0198	0.0075	0.008627
rs12128541	-0.0105	-0.0210398	0.0018	0.006021	4.7e-09	0.000675	-0.0036	0.0066	0.5852
rs12150665	0.0162	-0.0052196	0.0017	0.006349	1.6e-22	0.416371	-0.0229	0.0065	0.0004192
rs1218582	0.0105	-0.000442098	0.0017	0.006188	1.5e-09	0.943443	-0.0096	0.0065	0.1392
rs1218793	-0.0166	-0.0181497	0.0018	0.006324	1.1e-19	0.005119	-0.0229	0.0068	0.0007659
rs1218822	0.0168	-0.0172265	0.0017	0.006305	1.9e-22	0.007628	-0.0224	0.0068	0.000997
rs12203103	-0.0125	0.0206082	0.002	0.007452	6.4e-10	0.005083	0.0218	0.0079	0.005501
rs1227247	-0.0102	0.0114591	0.0019	0.006432	4.4e-08	0.073323	0.0133	0.0068	0.05067
rs12299814	-0.0157	-0.0102443	0.002	0.007007	5.2e-15	0.150716	-0.0132	0.0073	0.0717
rs12328930	-0.0098	0.00609439	0.0017	0.006183	1.8e-08	0.324263	0.0175	0.0066	0.007977
rs12334877	-0.0144	-0.013744	0.0022	0.0078	7.7e-11	0.08463	-0.0078	0.008	0.327
rs12364470	-0.0178	0.026971	0.0022	0.008279	1.1e-15	0.000904	0.0139	0.0086	0.1054
rs12369179	-0.0359	-0.0215291	0.0031	0.01038	2.5e-31	0.044586	0.0252	0.0115	0.02867
rs12416812	0.0111	0.00157176	0.0016	0.006028	6.1e-12	0.79519	0.0053	0.0065	0.4142
rs1241986	-0.0139	0.00201597	0.0024	0.008555	1.1e-08	0.81486	0.0221	0.0089	0.01302
rs12429545	0.0316	0.022143	0.0025	0.009008	9.6e-38	0.012743	0.0384	0.0101	0.0001333
rs12439231	0.0151	0.043115	0.0025	0.009467	2.3e-09	2.48e-06	0.0166	0.0093	0.07485
rs12448257	0.0184	0.0128619	0.002	0.007895	8.1e-20	0.101504	0.0339	0.008	2.042e-05
rs12448738	-0.0168	0.0154894	0.0025	0.008905	2.8e-11	0.079886	0.0158	0.0097	0.1047
rs12467225	0.0106	-0.0017345	0.0019	0.006785	3.4e-08	0.799871	0.0182	0.0071	0.01058
rs12478862	0.0198	0.0405506	0.0034	0.012226	4.9e-09	0.000644	0.0265	0.0121	0.02912
rs12495178	0.0184	-0.0198507	0.0017	0.006109	7.6e-28	0.001552	-0.0122	0.0066	0.06438
rs12508307	-0.0131	-0.0183188	0.0019	0.006321	3e-12	0.004703	-0.0149	0.0069	0.03107
rs12515871	0.0111	-0.0038233	0.0018	0.006075	3.7e-10	0.533182	0.0024	0.0065	0.7116
rs12519652	0.0094	0.00668858	0.0017	0.006719	4.2e-08	0.319473	-0.0192	0.0067	0.004167
rs1252218	-0.0143	0.00350684	0.0025	0.009495	1.3e-08	0.713497	-0.0331	0.0091	0.0002794
rs12527426	0.0135	0.0121845	0.0019	0.006697	1.4e-12	0.067323	0.0353	0.007	4.853e-07
rs12531663	0.0133	-0.0219931	0.0022	0.007551	2.8e-09	0.004704	-0.0163	0.0082	0.04595
rs12564992	-0.0196	0.0379401	0.0026	0.009854	5.3e-14	7.51e-05	0.0121	0.0103	0.2383
rs12593036	0.0154	-0.000601181	0.0019	0.00682	3.8e-16	0.930297	-0.0274	0.0072	0.000149
rs12602912	0.0176	-0.0084849	0.0021	0.007236	9.9e-18	0.24835	0.0498	0.008	3.891e-10
rs12603115	-0.0095	0.0209373	0.0017	0.006166	4.8e-08	0.00057	-0.0152	0.0064	0.01732
rs1260326	-0.0105	-0.0105181	0.0017	0.005981	3.9e-10	0.08364	-0.0644	0.0066	1.621e-22
rs12629015	0.0135	-0.0170282	0.0023	0.007804	2.1e-09	0.033323	-0.0173	0.0083	0.03648
rs12632827	0.0105	0.007474	0.0019	0.006669	2.2e-08	0.261924	0.0229	0.0069	0.0009202
rs1263624	-0.014	0.0262504	0.0024	0.009072	7.3e-09	0.003244	0.0218	0.0089	0.0143
rs12652212	-0.0123	0.00568382	0.0017	0.006197	9.7e-14	0.359268	0.0146	0.0065	0.02451
rs1266874	-0.014	0.0072983	0.0018	0.006359	9.8e-15	0.250524	0.0087	0.0067	0.1942
rs12675063	-0.0156	-0.00213327	0.0026	0.009435	1.3e-09	0.823123	0.0292	0.0102	0.004039
rs1268065	-0.0102	-0.0173018	0.0017	0.006117	1e-09	0.005742	-0.0273	0.0064	1.916e-05
rs12680842	0.0133	-0.00207114	0.0018	0.006379	4.4e-14	0.74753	0.0029	0.0068	0.67
rs12705985	0.0132	0.0116736	0.0017	0.006284	5.2e-14	0.061756	0.0112	0.0065	0.08447
rs12718572	-0.0117	-0.0146163	0.0018	0.006413	3e-11	0.025651	-0.014	0.0065	0.03103
rs1275691	-0.0094	0.0038705	0.0016	0.006357	1.1e-08	0.543611	-0.0136	0.0065	0.03617
rs12762034	-0.024	0.0201839	0.0032	0.011546	7.3e-14	0.077761	0.0357	0.0117	0.002332
rs12762115	-0.0109	0.0172769	0.0019	0.006666	4.8e-09	0.008815	0.03	0.007	1.898e-05
rs12769140	-0.0236	0.0197771	0.0032	0.011499	1.6e-13	0.082783	0.0331	0.0117	0.004763
rs1277723	0.0113	-0.0110245	0.002	0.007275	1e-08	0.136763	-0.0148	0.0076	0.05283
rs12779328	0.0105	-0.00994024	0.0019	0.006579	4.5e-08	0.137241	-0.0037	0.0071	0.6033
rs12881629	-0.0212	-0.014102	0.0033	0.011147	1e-10	0.217382	0.0396	0.0119	0.0009077
rs12887636	0.0176	-0.0126669	0.0017	0.006463	7.2e-24	0.054527	-0.0212	0.0067	0.001558
rs12888545	-0.0136	0.00369516	0.002	0.007186	9.1e-12	0.608398	0.0212	0.0073	0.003821
rs12905439	0.0118	-0.00998771	0.0018	0.006306	1.4e-10	0.119156	0.0069	0.0068	0.3106
rs12922346	0.0136	0.0190945	0.002	0.007272	1e-11	0.007889	0.0102	0.0075	0.176
rs12930727	0.0132	-0.0196865	0.0021	0.007292	3.5e-10	0.00861	-0.0235	0.0079	0.002766
rs12933482	-0.0186	0.0186225	0.0028	0.010054	4.9e-11	0.061684	0.0286	0.0107	0.007407
rs12936083	-0.0139	0.0131985	0.0019	0.006494	4.1e-13	0.040728	0.0266	0.0068	9.287e-05
rs12939549	0.018	-0.0132514	0.0016	0.005932	2.7e-28	0.028443	-0.017	0.0064	0.007774
rs1296093	-0.0135	-0.0203486	0.0019	0.006508	1e-12	0.002347	0.0167	0.007	0.01728
rs1296328	0.0179	0.0181542	0.0018	0.006348	4.9e-24	0.003811	0.0346	0.0065	9.821e-08
rs12964689	0.0203	-0.0070085	0.0017	0.005945	5.1e-32	0.244512	-0.0258	0.0064	5.355e-05
rs12981256	0.0142	-0.00579878	0.0018	0.006228	1.1e-15	0.357593	-0.0129	0.0067	0.05422
rs13000621	0.0104	-0.0125585	0.0017	0.006186	3.4e-10	0.046332	-0.0209	0.0065	0.001284
rs13021737	-0.0574	-0.0206293	0.0021	0.007802	7.5e-157	0.010187	-0.0493	0.0085	6.134e-09
rs1304070	0.0126	-0.00514722	0.002	0.007089	3.7e-10	0.473179	-0.0275	0.0074	0.0002162
rs13043844	0.024	-0.0370655	0.0023	0.007878	2.2e-26	6.98e-06	-0.0383	0.0085	6.301e-06
rs1304549	-0.0141	-0.0110438	0.0021	0.007428	5.1e-11	0.144385	-0.0155	0.0079	0.0484
rs13047416	0.0154	-0.0203742	0.0018	0.006171	2.2e-17	0.00131	0.0026	0.0066	0.6935
rs13053342	0.0113	0.0221479	0.0018	0.006321	4.2e-10	0.000373	0.0167	0.0066	0.01135
rs13069244	0.0187	0.00595921	0.0032	0.013776	3e-09	0.667748	0.0371	0.0123	0.002457
rs13075747	-0.011	-0.0151847	0.0018	0.006405	6e-10	0.02035	-0.0108	0.0067	0.107
rs13097883	0.0185	0.0124699	0.0033	0.013925	2.5e-08	0.371043	0.036	0.0123	0.003296
rs13098400	0.0117	-0.0259436	0.002	0.006824	4.5e-09	0.000236	-0.0212	0.0073	0.003821
rs13107325	0.047	0.0842354	0.0032	0.011504	1.1e-47	3.35e-15	0.046	0.0135	0.0006598
rs13110266	-0.0117	-0.0040271	0.0017	0.006266	1.9e-12	0.52464	-0.0099	0.0065	0.1272
rs13147390	-0.0103	0.00546007	0.0018	0.006349	1e-08	0.390128	0.0124	0.0067	0.06424
rs1316369	0.0101	-0.0220217	0.0018	0.006507	4.7e-08	0.001011	-0.0219	0.0069	0.001529
rs13167486	0.0099	-0.00588528	0.0018	0.00631	4.4e-08	0.356834	0.0129	0.0066	0.05051
rs13174863	-0.0192	0.00186925	0.0023	0.008767	2.9e-16	0.832304	0.0043	0.009	0.633
rs13184896	-0.0133	-0.0212727	0.0016	0.006095	3.3e-16	0.000688	-0.0024	0.0064	0.7071
rs13191362	0.0236	-0.0245058	0.0025	0.009291	5.9e-21	0.010802	-0.0235	0.0098	0.01695
rs1320251	-0.0164	-0.0249066	0.0017	0.006008	7.2e-21	5.9e-05	-0.0241	0.0065	0.0002052
rs1320903	0.0216	0.00994934	0.0018	0.006509	9.2e-32	0.124986	0.0342	0.0069	7.456e-07
rs1321317	0.0106	-0.00804729	0.0018	0.006252	4.9e-09	0.20443	0.0079	0.0067	0.2384
rs1321637	-0.0189	0.0403249	0.0027	0.009769	3.5e-12	2.09e-05	0.0109	0.0101	0.2782
rs13240600	0.0204	-0.0039518	0.0024	0.008324	3.5e-17	0.639099	-0.0214	0.0088	0.01497
rs13250058	0.0112	-0.00103453	0.0018	0.006449	2.9e-10	0.873439	0.0039	0.0069	0.5725
rs13263601	-0.0154	0.0105383	0.0018	0.006431	2.2e-17	0.099832	0.0238	0.0067	0.0003827
rs1327259	0.0155	-0.0082701	0.0018	0.006342	1.7e-18	0.19873	-0.0209	0.0065	0.001284
rs13287131	-0.0123	0.00826475	0.002	0.007141	6.8e-10	0.246544	0.0084	0.0073	0.2518
rs13288178	0.014	-0.00528192	0.0018	0.006292	2.7e-15	0.406646	-0.0205	0.0066	0.001885
rs1329711	0.0103	0.00182034	0.0019	0.006693	4.5e-08	0.786678	-0.016	0.007	0.02256
rs13329567	-0.0293	-0.0238932	0.002	0.007012	1e-50	0.00096	-0.0324	0.0077	2.893e-05
rs13329568	0.0181	-0.041467	0.0028	0.009253	1.9e-10	2.08e-05	-0.0149	0.0107	0.163
rs13409834	-0.0045	0.0402846	0.0018	0.006379	0.0095	6.57e-11	-0.0044	0.0064	0.4909
rs13411919	-0.011	0.0267568	0.002	0.007006	2.1e-08	9.85e-05	0.0245	0.0072	0.0006957
rs1342391	0.0176	-0.0229053	0.002	0.006294	8.9e-19	0.000411	-0.0157	0.0068	0.02106
rs13431681	0.0128	-0.0102312	0.0021	0.007251	7.5e-10	0.165549	-0.0081	0.0076	0.2893
rs13432055	-0.0117	0.0125124	0.0018	0.00681	8.9e-11	0.064603	0.021	0.0071	0.003183
rs1346482	-0.0155	0.0182504	0.0017	0.006114	2e-19	0.002522	0.0223	0.0064	0.0004802
rs1362463	-0.0142	0.00352378	0.0023	0.00798	3.1e-10	0.660221	0.017	0.0083	0.03985
rs1365466	-0.0137	0.0201712	0.0019	0.00722	3.3e-13	0.004657	0.0302	0.0073	3.78e-05
rs1371109	0.0119	0.0045566	0.0018	0.006455	9e-11	0.481106	0.0187	0.0069	0.006808
rs1371238	0.011	-0.0208274	0.0019	0.006771	5.5e-09	0.002781	-0.0227	0.0074	0.002261
rs1371274	-0.0192	0.0176601	0.0025	0.008971	2e-14	0.047003	0.0419	0.0091	4.229e-06
rs1397802	0.0101	0.0131196	0.0018	0.006483	3.3e-08	0.041602	0.0204	0.0067	0.002332
rs1399471	-0.0131	-0.00958277	0.002	0.006811	2.7e-11	0.166281	-0.0149	0.0073	0.04206
rs1409818	0.0201	0.000251968	0.0029	0.010214	2.5e-12	0.980498	0.0422	0.0106	6.592e-05
rs1412235	0.0246	0.0131896	0.0017	0.006662	6e-45	0.046272	0.038	0.0068	2.356e-08
rs1415212	-0.0127	-0.0179145	0.0019	0.00646	1.5e-11	0.006821	-0.0085	0.0069	0.2187
rs1417566	-0.0132	-0.0145585	0.0023	0.007905	9.1e-09	0.071743	0.0144	0.0086	0.0935
rs1421085	-0.0778	0.078947	0.0017	0.006515	0	8.35e-39	0.1218	0.0065	1.52e-78
rs1421334	0.0125	0.0115283	0.0018	0.006287	1e-12	0.065246	0.0234	0.0064	0.0002485
rs1431659	0.0196	0.00910245	0.0019	0.007453	6e-24	0.221107	0.015	0.0072	0.03787
rs1444039	-0.0125	-0.0212379	0.0019	0.007219	6.7e-11	0.004258	-0.0242	0.007	0.0005612
rs1445652	0.0123	0.025269	0.0022	0.008143	4.3e-08	0.001598	-0.0027	0.0083	0.7441
rs1450706	-0.0114	0.0130367	0.002	0.007111	8.5e-09	0.065099	0.0174	0.0073	0.01759
rs1452075	0.0141	-0.00626659	0.0018	0.006657	1.3e-14	0.352782	-0.0171	0.0071	0.01632
rs1458167	0.0148	0.0287196	0.0017	0.006113	9.7e-18	1.56e-06	0.0259	0.0064	5.009e-05
rs1465900	0.0125	0.0066111	0.002	0.007925	4.8e-10	0.404704	-0.037	0.0077	1.793e-06
rs1470764	0.0123	0.00941157	0.0018	0.00613	3.9e-12	0.123397	0.0004	0.0066	0.9516
rs1477887	-0.0138	-0.00916285	0.0017	0.006064	2e-15	0.136684	-0.0043	0.0063	0.4937
rs1492767	0.0094	-0.00328439	0.0016	0.006159	1e-08	0.597272	0.0128	0.0064	0.04506
rs1497599	0.0095	-0.0114847	0.0017	0.006053	3.4e-08	0.062271	-0.012	0.0065	0.06452
rs1503526	-0.014	0.00695377	0.0017	0.00611	5.5e-17	0.254567	0.0159	0.0063	0.01137
rs1514648	-0.0095	-0.0194438	0.0017	0.005977	3.7e-08	0.001524	-0.0108	0.0064	0.09084
rs1522569	0.0164	-0.0025683	0.0022	0.007796	2.9e-13	0.74438	-0.0223	0.0084	0.007761
rs1528435	0.0164	-0.0036346	0.0017	0.006233	9.1e-23	0.563619	-0.0275	0.0066	3.059e-05
rs1530559	0.0097	-0.0115231	0.0017	0.006051	1.6e-08	0.06132	0.0191	0.0072	0.008198
rs1531507	-0.0147	-0.0137369	0.0021	0.007455	4.8e-12	0.071233	-0.0192	0.0079	0.01448
rs1535660	0.0147	0.00790567	0.0025	0.008741	5.2e-09	0.366053	0.0137	0.0092	0.137
rs1538854	0.0155	0.0249072	0.0023	0.008123	1.1e-11	0.001821	0.0233	0.0085	0.006008
rs156201	0.0123	-0.0236341	0.002	0.006909	5.8e-10	0.000913	0.0044	0.0073	0.5483
rs15689	0.0112	-0.00682927	0.002	0.006915	1.7e-08	0.329918	0.0089	0.0073	0.2246
rs1578433	-0.0111	-0.02699	0.0019	0.006556	7e-09	6.94e-05	0.0066	0.0075	0.3813
rs1579557	0.0213	0.0159108	0.0019	0.006622	1.1e-29	0.015305	0.0282	0.007	5.822e-05
rs1582931	-0.0139	-0.0227396	0.0018	0.00582	2.6e-15	0.000148	-0.0118	0.0064	0.06467
rs1583123	0.0108	-0.00167841	0.0018	0.006532	1.3e-09	0.798849	-0.0234	0.0066	0.000389
rs1593304	0.0126	0.0173418	0.0022	0.007451	1.3e-08	0.018739	0.0157	0.0083	0.05768
rs1619442	0.0138	0.0216656	0.0024	0.009799	9.6e-09	0.02524	0.0284	0.0091	0.001822
rs1624134	0.0101	0.0124136	0.0018	0.006308	1.1e-08	0.047692	0.0134	0.0065	0.039
rs163521	0.0005	0.0397235	0.0018	0.006634	0.78	6.15e-10	0.0163	0.0065	0.01204
rs1635853	-0.0092	-0.0110559	0.0017	0.005982	2.5e-08	0.069201	0.0774	0.0065	8.96e-33
rs1649220	0.0096	0.0150295	0.0017	0.006196	2.3e-08	0.014407	0.0127	0.0065	0.05042
rs1656377	-0.0099	-0.0073167	0.0017	0.006288	1.6e-08	0.250955	-0.0276	0.0065	2.122e-05
rs1668633	0.01	-0.00711827	0.0017	0.006139	8.7e-09	0.252497	-0.0117	0.0065	0.07149
rs16822990	0.0187	0.00495072	0.0032	0.010861	3.8e-09	0.650422	-0.0514	0.0117	1.17e-05
rs16849710	0.0116	0.00486813	0.0018	0.006347	6e-11	0.443721	0.0055	0.0065	0.3969
rs16851483	0.0369	0.0471479	0.0035	0.012609	3.2e-26	0.000108	0.028	0.013	0.03103
rs16867866	-0.0115	0.0038715	0.0021	0.007373	4.4e-08	0.600743	-0.0188	0.0079	0.01666
rs16869307	-0.0161	0.0158222	0.0026	0.009105	3.8e-10	0.08014	0.0367	0.0095	0.0001172
rs16871902	0.0125	-0.00724921	0.0017	0.006037	4.6e-13	0.235991	0.0177	0.0064	0.005583
rs16882001	-0.0269	0.0226554	0.004	0.014399	1.5e-11	0.112485	0.0401	0.0142	0.004861
rs16889835	-0.0145	-0.0143992	0.0025	0.0087	4.3e-09	0.105806	-0.0172	0.0091	0.059
rs16903285	-0.0331	0.0188414	0.0026	0.009064	7.6e-38	0.035776	0.0374	0.0095	8.662e-05
rs16906845	-0.0225	-0.0245263	0.0038	0.011535	2.2e-09	0.040326	-0.0276	0.0131	0.03496
rs16916802	0.0099	-0.00486883	0.0018	0.006281	3.6e-08	0.443259	0.0003	0.0066	0.9637
rs16940970	0.0118	-0.0123003	0.002	0.007567	5.7e-09	0.111018	0.0053	0.0075	0.482
rs16942944	0.0108	-0.00919313	0.0019	0.006493	1.1e-08	0.163347	0.0236	0.0069	0.0006374
rs16946314	-0.0126	-0.0245878	0.0021	0.007342	2.6e-09	0.001187	-0.0167	0.0076	0.02889
rs16946750	-0.0151	0.0175933	0.0027	0.00974	2.8e-08	0.068598	0.0174	0.0101	0.08343
rs16952396	0.0177	0.0138398	0.0024	0.008109	6e-14	0.086007	0.0171	0.0085	0.04377
rs16953563	-0.0134	-0.00745875	0.002	0.007564	1.5e-11	0.331325	0.0143	0.0072	0.04777
rs17001561	0.0151	0.00251982	0.0023	0.008254	3.8e-11	0.761433	0.0176	0.0089	0.04797
rs17014375	-0.0172	0.0135616	0.0025	0.009001	1.1e-11	0.130045	0.0155	0.0093	0.09624
rs1704190	0.0098	-0.0185031	0.0018	0.006207	3.3e-08	0.003649	-0.0103	0.0066	0.1184
rs17046438	-0.0207	-0.0275161	0.0032	0.010512	7.7e-11	0.011769	-0.0059	0.0111	0.595
rs17056301	-0.0118	0.00106443	0.002	0.007122	2.4e-09	0.881827	0.0003	0.0073	0.9673
rs17066856	0.0385	-0.00403714	0.0028	0.010188	1.5e-42	0.696041	-0.0275	0.0112	0.0141
rs17069831	-0.0109	-0.00577967	0.0019	0.006973	2.1e-08	0.413094	0.0014	0.0071	0.8441
rs17070809	0.0142	0.0182966	0.0021	0.007598	8e-12	0.014927	-0.0302	0.0075	6.174e-05
rs17084782	0.0159	0.0145802	0.0026	0.009809	1.1e-09	0.135205	0.0361	0.0096	0.0001785
rs17113297	0.0166	0.0209627	0.0021	0.007379	2.1e-15	0.003984	0.026	0.0077	0.0007916
rs17119937	-0.0212	0.0179509	0.0036	0.013179	5.6e-09	0.170946	0.0088	0.013	0.4979
rs17192194	-0.0129	-0.0206742	0.0022	0.007663	8e-09	0.008752	-0.0106	0.0082	0.1943
rs17201143	-0.0103	0.00320287	0.0019	0.006675	2.6e-08	0.632473	0.0071	0.0069	0.3042
rs17203016	-0.015	0.0119088	0.002	0.007963	2.1e-13	0.133164	0.02	0.008	0.01196
rs17207196	-0.0221	-0.0261243	0.0018	0.006259	2.1e-35	5.39e-05	-0.0076	0.0066	0.2493
rs17221836	0.0155	0.0347984	0.0025	0.009336	1.3e-09	0.000132	0.0142	0.0095	0.1361
rs17231019	-0.0108	0.0157818	0.0019	0.006773	8.1e-09	0.01871	0.0194	0.0069	0.004995
rs17238110	0.0353	-0.0468799	0.005	0.019048	2e-12	0.02135	-0.0623	0.0192	0.001148
rs17256492	-0.0117	0.02109	0.0021	0.008069	3e-08	0.008097	0.0021	0.0077	0.7864
rs17289059	-0.0113	-0.00319309	0.0018	0.006408	8.1e-10	0.621633	-0.0152	0.0068	0.02552
rs17292844	-0.0107	-0.0260381	0.0019	0.006861	8.8e-09	0.000242	-0.0151	0.0068	0.0265
rs17311369	-0.0104	-0.00578269	0.0019	0.006503	3.1e-08	0.379684	-0.0119	0.0068	0.08037
rs17327461	0.0125	0.0189101	0.0016	0.006252	1.5e-14	0.002193	0.0185	0.0064	0.003773
rs17405819	0.0215	-0.0172886	0.0018	0.006409	4.3e-33	0.008446	-0.0126	0.0069	0.06825
rs17424296	-0.0108	-0.00808358	0.0018	0.006431	2.4e-09	0.215365	0.007	0.0067	0.2962
rs17425707	-0.0167	-0.00229062	0.0028	0.009608	4.4e-09	0.813719	0.0059	0.0107	0.5806
rs17426266	-0.0109	0.0215658	0.0019	0.006824	1.1e-08	0.001344	0.0057	0.0069	0.4095
rs17446257	0.0153	0.00133311	0.0026	0.009339	2.9e-09	0.887361	0.0236	0.0095	0.01325
rs17499593	-0.0125	-0.0108001	0.0022	0.007775	1.1e-08	0.172683	0.0226	0.0081	0.005059
rs17513613	-0.0186	0.00287088	0.0018	0.006415	3.6e-26	0.65559	0.0145	0.007	0.03874
rs175165	0.0103	0.00332746	0.0018	0.006451	5.2e-09	0.607138	-0.0188	0.0065	0.003779
rs175169	0.0103	0.00355368	0.0018	0.00653	1.1e-08	0.587396	-0.0185	0.0066	0.005038
rs1752169	0.0112	0.0136001	0.002	0.007085	1.5e-08	0.053297	0.0336	0.0072	3.305e-06
rs17535082	-0.0171	-0.0161771	0.003	0.010049	7.8e-09	0.116863	-0.0004	0.011	0.971
rs17535749	0.015	0.00516961	0.0027	0.009758	2.5e-08	0.597898	0.017	0.0105	0.1045
rs17537262	-0.0141	-0.00986651	0.0025	0.008916	1.1e-08	0.277416	-0.0161	0.0091	0.07715
rs17538472	0.0129	-0.00699642	0.0022	0.00774	4.2e-09	0.373031	0.0131	0.0082	0.1087
rs17551974	-0.0141	-0.00333656	0.0022	0.00775	1.9e-10	0.670252	-0.0121	0.0082	0.1384
rs17598747	0.0167	-0.00351818	0.0028	0.009925	4.7e-09	0.726527	-0.0138	0.0106	0.1919
rs1759975	0.0096	-0.00389959	0.0017	0.006165	1.9e-08	0.531184	-0.0113	0.0066	0.0867
rs17609108	-0.0165	0.0137343	0.0025	0.008985	3.6e-11	0.124458	-0.0128	0.009	0.1552
rs17636031	-0.016	0.0108212	0.0019	0.006815	1.2e-17	0.110821	-0.003	0.0073	0.6823
rs17663412	0.0157	0.00118929	0.0027	0.009314	6.1e-09	0.89916	0.0121	0.0101	0.2287
rs17681395	-0.0195	0.00101648	0.0032	0.010701	6.1e-10	0.925011	-0.0454	0.0118	0.0001244
rs17710386	-0.0126	0.00778264	0.0018	0.006583	1e-12	0.236457	0.0289	0.0068	2.172e-05
rs17714252	-0.01	0.0227551	0.0018	0.006538	3.4e-08	0.000405	-0.0102	0.0067	0.128
rs17724992	0.0183	-0.0178595	0.0019	0.006816	1e-22	0.010595	-0.0148	0.0075	0.04962
rs17767510	0.0129	0.0154195	0.0023	0.008182	1.9e-08	0.0576	0.0248	0.0085	0.003453
rs17785166	0.0127	-0.0139874	0.0017	0.005994	2.8e-13	0.022197	0.0062	0.0065	0.3395
rs17789218	-0.013	0.0122447	0.0019	0.006968	7.4e-12	0.07726	-0.0056	0.0076	0.4638
rs17805532	0.0226	0.0132942	0.0039	0.013911	5.2e-09	0.339409	0.0485	0.0137	0.0004062
rs17806379	-0.0258	-0.0338236	0.0022	0.007737	1.5e-30	2.79e-05	-0.0373	0.0084	8.464e-06
rs17820969	-0.0187	0.0211478	0.003	0.01075	3e-10	0.046784	-0.0076	0.0114	0.5055
rs17839544	-0.0146	0.0146758	0.0025	0.008733	4.4e-09	0.090879	0.0188	0.0094	0.04603
rs1784460	0.0132	-0.00048912	0.0018	0.006082	9e-14	0.936233	0.0317	0.0065	1.043e-06
rs17867755	0.012	-0.0015482	0.0021	0.007418	2.1e-08	0.836096	0.0047	0.0077	0.5441
rs1800437	-0.0341	-0.0303283	0.0021	0.007144	5.1e-60	4.38e-05	0.0241	0.008	0.002457
rs1803283	0.0158	0.0149901	0.0018	0.006575	2.6e-18	0.021489	-0.0371	0.0067	3.085e-08
rs1804528	0.0109	0.00731915	0.002	0.006384	3e-08	0.251058	0.0023	0.0066	0.7273
rs1806458	-0.0136	0.0109558	0.0019	0.006633	2.3e-13	0.097072	0.0231	0.0068	0.0006882
rs1814170	0.0203	-0.00820255	0.0029	0.009899	2.1e-12	0.415772	0.0154	0.0106	0.1453
rs1830074	-0.0115	-0.00433338	0.0019	0.006643	1.4e-09	0.518798	0.0129	0.007	0.06593
rs1848374	-0.0101	0.00300249	0.0018	0.006386	1.5e-08	0.63938	-0.0063	0.0067	0.3471
rs1859379	-0.0117	-0.0181701	0.0017	0.006076	1.4e-11	0.003528	-0.0111	0.0064	0.08222
rs1863652	-0.0115	-0.00895699	0.0018	0.006404	1.4e-10	0.168389	-0.0277	0.0067	3.569e-05
rs1865341	0.0128	-0.0115241	0.002	0.007219	2.5e-10	0.117155	-0.0092	0.0075	0.2223
rs1870931	0.0135	-0.0184868	0.0023	0.007892	2.7e-09	0.022543	-0.0182	0.0082	0.02584
rs1871329	-0.013	0.0234372	0.002	0.007367	1.6e-10	0.001228	0.0241	0.0076	0.001615
rs1884389	-0.0103	-0.00675074	0.0017	0.006115	4e-09	0.275694	-0.0089	0.0065	0.1704
rs1884897	-0.0194	-0.0181568	0.0017	0.006273	1.3e-30	0.004749	-0.0037	0.0066	0.5748
rs1885728	0.0108	-0.0076784	0.0019	0.006659	1e-08	0.255632	-0.0133	0.0069	0.05427
rs1886089	-0.0097	0.00826574	0.0017	0.006189	2.2e-08	0.180655	0.0182	0.0065	0.005053
rs1888304	0.0103	-0.0235809	0.0019	0.006574	4.3e-08	0.000504	-0.017	0.0069	0.01389
rs1891216	-0.0107	0.00157176	0.0018	0.0063	2.4e-09	0.803814	0.004	0.0067	0.5506
rs1922879	-0.0109	-0.0275562	0.0018	0.006271	2.4e-09	2.18e-05	-0.0135	0.0068	0.0473
rs1927790	-0.0148	0.0107233	0.0016	0.006204	1.8e-19	0.082455	0.0162	0.0065	0.01258
rs1928295	0.0141	-0.0251086	0.0016	0.005885	5.4e-18	3.58e-05	-0.0121	0.0064	0.05816
rs1930741	-0.0142	-0.0361548	0.0024	0.007873	2.7e-09	1.13e-05	-0.0293	0.0087	0.0007474
rs1932140	-0.0115	-0.014385	0.0018	0.006057	6.1e-11	0.019984	-0.0185	0.0065	0.004374
rs1937684	0.0112	-0.00885206	0.0018	0.006306	8.7e-10	0.166763	-0.0091	0.0068	0.1812
rs1946725	-0.0106	0.0149763	0.0019	0.006763	1.3e-08	0.025553	0.0145	0.007	0.03874
rs1948080	0.0137	-0.00242494	0.0018	0.006223	1.1e-14	0.699199	-0.0146	0.0066	0.02687
rs1949772	-0.0172	-0.0222845	0.0018	0.006113	8.8e-23	0.000398	-0.0099	0.0065	0.1272
rs1951455	-0.0145	-0.0172418	0.0019	0.006642	4.5e-14	0.011276	0.0164	0.0071	0.02125
rs1982441	0.0175	0.0266799	0.0026	0.009223	7e-12	0.003244	0.0082	0.0092	0.3735
rs1982725	0.0097	0.00749484	0.0017	0.006361	3.3e-08	0.238037	0.0028	0.0064	0.6611
rs1991946	-0.0101	0.016982	0.0018	0.006703	2.3e-08	0.010481	0.0351	0.007	5.629e-07
rs1993012	0.014	-0.0094485	0.0018	0.006144	4.3e-15	0.129987	-0.0304	0.0066	4.052e-06
rs1993709	-0.0331	-0.00699642	0.0021	0.007989	1.9e-57	0.388302	-0.0435	0.0083	1.448e-07
rs1999494	0.0106	-0.00766631	0.0019	0.006333	1.7e-08	0.232571	-0.0006	0.0067	0.9287
rs2007231	-0.0104	-0.00480251	0.0018	0.006315	5.2e-09	0.451965	0.0218	0.0067	0.001141
rs2008034	-0.0104	-0.0193888	0.0018	0.006195	5.6e-09	0.002292	-0.0029	0.0066	0.6602
rs200810	0.0136	0.00928476	0.0017	0.006206	5.5e-16	0.133363	-0.0178	0.0066	0.006965
rs2008935	0.0112	-0.016042	0.0019	0.00673	6.7e-09	0.019829	-0.0154	0.007	0.02814
rs2010281	-0.0161	0.0120788	0.0017	0.006367	6.7e-21	0.056357	-0.0379	0.0067	1.55e-08
rs2044725	-0.0143	0.0317709	0.0018	0.006479	4.9e-15	4.98e-07	0.0017	0.0067	0.7997
rs2047648	-0.0118	-0.000324052	0.002	0.006902	2.4e-09	0.962788	-0.0081	0.0074	0.2759
rs2051559	-0.0176	0.005652	0.0026	0.00894	5e-12	0.528553	0.0415	0.0094	1.063e-05
rs2065418	0.0166	-0.0285775	0.0018	0.006104	3.6e-20	6.22e-06	-0.0136	0.0066	0.03923
rs2070203	0.0153	-0.0162849	0.0017	0.005832	4.5e-19	0.00633	-0.0163	0.0064	0.01071
rs2072948	0.0112	0.0297646	0.0017	0.006555	8.6e-11	3.39e-06	0.0344	0.0068	4.312e-07
rs2074613	0.0111	0.00391134	0.0017	0.006002	1.7e-10	0.515453	-0.0097	0.0064	0.1288
rs208015	0.0356	0.0104908	0.0034	0.011752	1.4e-25	0.372513	-0.0091	0.0123	0.4576
rs2098870	0.0106	-0.00096947	0.0019	0.006544	1.4e-08	0.883039	0.0072	0.0069	0.2975
rs2106375	-0.0126	0.0277426	0.0021	0.007488	3.3e-09	0.000157	0.0053	0.008	0.5054
rs2114824	-0.0126	0.0253539	0.0017	0.006221	3.1e-13	3.29e-05	0.0301	0.0064	2.443e-06
rs2124499	-0.0123	-0.0121819	0.0017	0.00621	3.4e-13	0.054102	0.0307	0.0067	4.618e-06
rs2140420	-0.0095	0.00213173	0.0017	0.006315	2e-08	0.736723	-0.0065	0.0065	0.3167
rs2143253	-0.0188	-0.00520955	0.0026	0.009333	1.1e-12	0.582268	-0.0254	0.0098	0.009858
rs2143624	0.0098	-0.00902056	0.0017	0.006617	4.8e-09	0.179579	0.0043	0.0066	0.5145
rs2154218	0.0107	-0.0182964	0.0019	0.006534	1.8e-08	0.006318	-0.003	0.0071	0.6735
rs215634	0.0152	-0.00319008	0.0018	0.006226	2.6e-17	0.611756	0.026	0.0066	8.093e-05
rs2158414	0.0103	0.0112139	0.0018	0.006731	4.2e-09	0.094148	0.0093	0.0067	0.1652
rs2162524	-0.0155	0.00163067	0.0018	0.006399	4.1e-17	0.799821	0.0226	0.0068	0.0008977
rs2169642	-0.0122	0.00205389	0.0018	0.006348	2.9e-11	0.747322	0.0161	0.0067	0.01628
rs2174307	0.0121	-0.00520955	0.0017	0.006038	4.9e-12	0.393522	0.0145	0.0065	0.0255
rs217671	-0.0144	0.0142194	0.0019	0.006905	1.3e-13	0.038011	0.0111	0.0072	0.1244
rs2190888	0.0112	-0.0254686	0.002	0.006867	1.2e-08	0.000332	-0.0163	0.0072	0.02406
rs2192158	0.0129	0.000570837	0.0017	0.006203	8.3e-14	0.927007	0.0025	0.0064	0.6955
rs2196618	-0.0147	0.00396712	0.002	0.006991	1.3e-13	0.571522	-0.0143	0.0072	0.04777
rs2228213	-0.0139	-0.015074	0.0017	0.006137	4.6e-16	0.016206	-0.0046	0.0069	0.5056
rs2228552	0.0127	-0.00426609	0.0019	0.006179	3.1e-11	0.494461	-0.0213	0.0068	0.00175
rs2237019	0.0112	0.00686637	0.0017	0.00682	1.4e-10	0.313894	0.0112	0.0065	0.08447
rs2237403	-0.0121	-0.0208049	0.0018	0.006617	3.3e-11	0.00223	-0.0225	0.0067	0.0007858
rs2239647	0.0166	0.0176366	0.0018	0.006187	4.5e-21	0.00394	0.0312	0.0065	1.538e-06
rs2242189	0.0135	-0.010974	0.0018	0.006527	8.3e-14	0.098459	-0.0046	0.0067	0.4924
rs2246012	-0.0158	0.00902812	0.0022	0.008872	3.1e-13	0.308644	0.0298	0.0085	0.0004418
rs2247326	0.0106	-0.0193673	0.0019	0.006588	2.4e-08	0.004193	-0.0182	0.007	0.009475
rs2247560	0.0141	0.0135616	0.0017	0.006137	6.9e-16	0.026007	-0.0033	0.0066	0.6169
rs2250377	0.0231	0.00676507	0.0018	0.006369	4.2e-37	0.287826	0.0291	0.0067	1.408e-05
rs2257791	-0.0142	0.0262485	0.002	0.007491	1.8e-12	0.000357	0.0188	0.0075	0.01264
rs2271189	-0.0144	-0.0119015	0.0018	0.006004	5e-16	0.051538	-0.0123	0.0065	0.05812
rs2272133	-0.011	-0.0161954	0.002	0.0068	2.5e-08	0.019966	-0.0036	0.0073	0.6233
rs2279574	-0.0131	-0.00442477	0.0018	0.005942	1e-13	0.461073	0.0107	0.0064	0.09387
rs2281819	-0.016	-0.00667422	0.002	0.007114	5.1e-15	0.354746	-0.017	0.0075	0.02413
rs2282850	0.0135	0.0308124	0.0021	0.007647	5.5e-11	3.75e-05	0.0033	0.0082	0.6862
rs2283093	0.0127	-0.00154219	0.0021	0.007416	3.1e-09	0.836658	0.0045	0.0077	0.5614
rs2285178	-0.0112	0.00925207	0.0019	0.006475	9.4e-09	0.151817	-0.0103	0.0069	0.1361
rs2286026	-0.0141	-0.017942	0.0018	0.006039	7.5e-16	0.003739	-0.0035	0.0065	0.5898
rs2299386	0.0167	0.0126615	0.0017	0.006289	8.1e-22	0.042728	0.0327	0.0064	3.057e-07
rs2307111	0.0265	-0.0286958	0.0016	0.005896	1.6e-58	2.63e-06	-0.0502	0.0065	1.049e-14
rs2328048	0.0129	0.0070054	0.0021	0.00753	9.7e-10	0.352369	-0.0058	0.0077	0.4541
rs2357760	0.0145	-0.00253922	0.0017	0.006417	6.8e-17	0.694979	-0.0179	0.0068	0.008534
rs2365389	-0.0174	-0.0212063	0.0017	0.005917	1.3e-25	0.00049	-0.0097	0.0065	0.1351
rs2365873	0.0102	-0.0188057	0.0018	0.006372	2.8e-08	0.004014	-0.0157	0.0068	0.02106
rs2367112	0.0119	0.00242306	0.0016	0.006062	2.3e-13	0.690397	-0.0033	0.0064	0.6054
rs2368176	-0.0111	-0.0022816	0.0017	0.006315	2.2e-11	0.720244	0.0151	0.0065	0.02001
rs2372580	0.013	0.0267666	0.0018	0.006886	2.1e-13	7.37e-05	0.0082	0.0069	0.2354
rs2374053	0.019	-0.0310449	0.002	0.00675	7.7e-22	9.65e-06	-0.022	0.0073	0.002685
rs2391540	-0.0143	0.0188316	0.0018	0.006585	5.8e-15	0.003795	0.0191	0.0068	0.005008
rs2408993	0.0147	-0.00594061	0.0026	0.009108	2.4e-08	0.520529	0.0195	0.0097	0.04522
rs2411180	-0.0123	-0.0216088	0.0019	0.006434	8.7e-11	0.001099	-0.0213	0.007	0.002395
rs2415962	0.0104	-0.0273486	0.0017	0.005995	2.1e-09	1.04e-05	-0.0172	0.0064	0.00708
rs2417772	0.0125	-0.0116486	0.002	0.006801	3.9e-10	0.092687	-0.0125	0.0073	0.0881
rs2423668	0.0105	0.0109093	0.0019	0.006193	2.8e-08	0.076696	0.0118	0.0065	0.0691
rs2425840	-0.0119	0.00774592	0.0018	0.006328	1.6e-11	0.22023	0.0175	0.0065	0.007022
rs2429150	-0.0111	0.00289879	0.0018	0.006148	2.7e-10	0.638405	0.0199	0.0065	0.002173
rs2434474	-0.0118	0.00793146	0.0019	0.00644	3.1e-10	0.21737	0.0165	0.0068	0.01533
rs244418	-0.0207	-0.00963325	0.0017	0.006148	1.3e-32	0.122998	-0.0429	0.0065	3.88e-11
rs2465037	-0.0141	-0.00727037	0.0018	0.006468	1.3e-14	0.267518	-0.0255	0.0067	0.0001416
rs2470397	-0.0127	0.00504525	0.0022	0.007833	6.2e-09	0.520638	0.0167	0.0082	0.04087
rs247767	-0.0108	0.0102325	0.0017	0.006557	5.7e-10	0.117216	0.01	0.0068	0.1417
rs2479958	0.0154	0.00253279	0.0018	0.006152	1.5e-17	0.681645	0.0134	0.0065	0.039
rs2481665	0.0161	-0.00502159	0.0016	0.005953	7.2e-23	0.404082	-0.0247	0.0064	0.00011
rs2491864	0.0137	0.0207757	0.0021	0.007453	7.3e-11	0.004729	0.0165	0.0076	0.03087
rs253411	-0.0269	-0.0312967	0.0018	0.006241	1.9e-48	1.39e-06	-0.0432	0.0068	2.186e-10
rs2543132	0.0146	-0.0146812	0.0022	0.007555	5e-11	0.057399	-0.0038	0.0082	0.6417
rs2546110	0.0102	0.00475468	0.0017	0.006276	5.3e-09	0.449283	0.0157	0.0065	0.01558
rs254800	0.0098	-0.00424399	0.0017	0.006001	1.8e-08	0.483964	-0.0018	0.0064	0.7781
rs2589138	0.0133	0.013085	0.002	0.007663	4.3e-11	0.08595	-0.007	0.0079	0.3727
rs2600226	-0.0116	-0.00330646	0.0019	0.00655	3.7e-10	0.617217	0.0207	0.0068	0.002353
rs2605603	-0.0103	-0.00615792	0.0016	0.006025	2.5e-10	0.31265	-0.0318	0.0064	6.392e-07
rs2608703	0.0142	0.0293345	0.0017	0.00633	1.9e-16	2.14e-06	0.0263	0.0066	6.688e-05
rs2612576	-0.011	-0.0129282	0.0019	0.00678	9.7e-09	0.061548	-0.0212	0.0073	0.003821
rs261966	-0.0146	0.0297675	0.0017	0.006479	4.8e-17	2.59e-06	0.0134	0.0064	0.0359
rs262130	0.0127	0.00179838	0.0023	0.008197	1.8e-08	0.827419	0.0074	0.0081	0.3587
rs2650494	0.0174	-0.00091642	0.0017	0.006275	1.3e-24	0.88472	-0.0159	0.0066	0.01593
rs2654980	-0.0118	-0.0129191	0.002	0.006896	3.2e-09	0.066268	0.0116	0.0074	0.1187
rs2685251	-0.0123	0.00549786	0.0018	0.006514	3.3e-12	0.399106	0.0092	0.0067	0.1698
rs2693826	-0.0137	-0.0105262	0.0017	0.006019	2e-15	0.085409	-0.0175	0.0064	0.006144
rs2693895	0.0102	-0.0165777	0.0017	0.006067	4.8e-09	0.007574	-0.0063	0.0065	0.3318
rs2694047	-0.0188	-0.00380623	0.002	0.006949	3.9e-21	0.587912	-0.0207	0.0073	0.004738
rs2695319	0.0117	0.024957	0.0018	0.006665	2e-10	0.000137	0.0462	0.0068	1.133e-11
rs2720214	0.0171	0.0201947	0.003	0.011023	1.3e-08	0.064375	0.0004	0.011	0.971
rs2725369	-0.0112	0.0118673	0.0018	0.006271	2e-10	0.057021	0.033	0.0065	3.705e-07
rs273504	-0.0153	0.0205651	0.0018	0.006192	4.4e-18	0.000756	-0.0044	0.0065	0.4979
rs273697	-0.0098	-0.0154985	0.0017	0.006017	1.5e-08	0.011723	-0.0002	0.0063	0.9746
rs2744974	0.0249	0.00814772	0.0018	0.00647	1.4e-45	0.207082	-0.014	0.0068	0.03968
rs2791653	0.0141	3.89992e-05	0.0019	0.007383	1.3e-13	0.995773	-0.0251	0.0076	0.001024
rs2796462	0.0106	-0.0154629	0.0019	0.006585	4e-08	0.021647	0.0043	0.0072	0.5517
rs280346	0.0127	-0.00968879	0.0019	0.006757	1.7e-11	0.15836	-0.009	0.007	0.1995
rs2820311	-0.0235	0.00618583	0.0018	0.006543	4.1e-38	0.344518	0.0292	0.0068	1.782e-05
rs2832283	0.0115	-0.00982713	0.002	0.007406	5.8e-09	0.192162	0.0122	0.0077	0.1153
rs28350	0.0177	0.0135251	0.0022	0.008165	3.5e-15	0.09577	0.0131	0.0083	0.1132
rs2836753	-0.0136	-0.0218336	0.0018	0.006166	2.6e-14	0.000578	0.0098	0.0066	0.1374
rs2836964	0.011	-0.00646183	0.0018	0.006227	1.3e-09	0.305555	-0.013	0.0067	0.05238
rs2861683	0.0144	-0.0141517	0.0017	0.006185	1.3e-16	0.024986	-0.0139	0.0065	0.03225
rs287104	0.0115	-0.00643265	0.0017	0.006434	4.4e-11	0.323592	-0.0156	0.0068	0.02189
rs2875762	0.0139	0.0185783	0.002	0.007109	1.2e-11	0.008213	0.0256	0.0076	0.00081
rs2885415	-0.0158	-0.00191082	0.002	0.006913	1.4e-15	0.784069	-0.0364	0.0075	1.376e-06
rs2898242	-0.0098	-0.00497837	0.0018	0.006188	3.2e-08	0.426244	0.0249	0.0066	0.0001601
rs2903971	0.0145	-0.00732073	0.0023	0.007892	1.5e-10	0.360922	-0.0079	0.0084	0.3456
rs2904221	0.0107	-0.00495727	0.0019	0.006662	2e-08	0.46201	0.0307	0.0071	1.618e-05
rs2907948	-0.0141	-0.0163733	0.0019	0.007011	1.3e-13	0.022555	-0.0301	0.0075	6.53e-05
rs2920502	-0.0122	0.000763708	0.0018	0.006587	1.6e-11	0.908155	0.0257	0.0069	0.0002
rs2927239	0.0119	0.0206043	0.0018	0.00663	1.1e-10	0.001627	0.0071	0.0068	0.2968
rs2931434	-0.0104	-0.00602713	0.0018	0.006401	1.4e-08	0.352341	-0.0163	0.0069	0.01834
rs294704	-0.0113	0.0071186	0.0019	0.006793	4e-09	0.294426	0.0096	0.0071	0.1775
rs2957454	-0.0096	-0.0160999	0.0017	0.006214	2.5e-08	0.011307	0.0088	0.0064	0.1683
rs2959592	0.0118	-0.00892067	0.0021	0.007664	2.3e-08	0.252285	-0.0041	0.0081	0.6111
rs2962447	-0.0104	0.00981468	0.0017	0.006211	2.1e-09	0.112732	0.0156	0.0064	0.01459
rs2966435	0.0165	0.0281812	0.0028	0.010186	4e-09	0.004845	0.0196	0.0104	0.05864
rs298563	0.0127	0.00988498	0.0023	0.008374	4.6e-08	0.23699	0.0063	0.0087	0.4685
rs3007105	0.0142	0.0158802	0.0017	0.006293	1.1e-17	0.010845	0.0189	0.0065	0.003597
rs3013743	0.0101	0.0219376	0.0017	0.006431	7.1e-09	0.000533	0.0177	0.0065	0.006399
rs303757	-0.0185	0.0110576	0.0018	0.006442	1.8e-24	0.084557	0.0287	0.0067	1.844e-05
rs304145	-0.0121	0.012855	0.0021	0.007242	4.3e-09	0.074218	0.0125	0.0076	0.102
rs317646	-0.014	-0.00303761	0.0019	0.00707	3.6e-13	0.670623	0.0235	0.0071	0.0009645
rs3212335	-0.0102	-0.0208427	0.0018	0.00609	1.2e-08	0.000869	0.0002	0.0067	0.9762
rs326889	-0.0129	-0.000281039	0.0018	0.006166	2.4e-13	0.963861	-0.0082	0.0066	0.2138
rs329122	-0.0125	0.00884576	0.0017	0.006181	4.3e-14	0.151194	0.0366	0.0065	1.719e-08
rs329651	0.0164	-0.0117407	0.0021	0.0079	9e-15	0.145026	-0.0207	0.0083	0.01233
rs331939	0.0107	0.0240866	0.0018	0.006479	3.7e-09	0.000155	0.0157	0.0067	0.01913
rs331966	-0.0112	0.0228675	0.0018	0.006438	3.2e-10	0.000307	0.0187	0.0066	0.004583
rs338364	0.0184	-0.0265154	0.002	0.006873	6.7e-20	0.000192	-0.0237	0.0073	0.001222
rs339991	-0.0124	-0.00587523	0.0018	0.006101	1.2e-12	0.341304	-0.0251	0.0065	0.0001104
rs340498	-0.0002	0.0350235	0.0017	0.006398	0.89	1.8e-08	0.0152	0.0065	0.01921
rs349088	-0.0128	-0.0117568	0.0017	0.006049	1.8e-13	0.056236	-0.0267	0.0064	2.909e-05
rs349331	-0.0154	0.0142303	0.0022	0.008403	2.9e-12	0.088422	0.0257	0.0082	0.00165
rs355777	0.0153	0.00903704	0.0017	0.006135	1.4e-18	0.139506	0.0135	0.0065	0.03756
rs3731695	-0.0116	-0.0158347	0.0016	0.005974	7.9e-13	0.009524	-0.003	0.0064	0.6386
rs3732084	-0.0107	-0.0190544	0.0018	0.006253	1.1e-09	0.002977	-0.0067	0.0066	0.3098
rs3735478	-0.0126	-0.00622433	0.0019	0.006518	4.9e-11	0.345662	-0.0207	0.007	0.00317
rs3736485	0.0134	0.0172376	0.0016	0.006492	2.5e-16	0.00728	0.0213	0.0065	0.001034
rs3749897	0.0122	0.00234325	0.0018	0.006019	8.4e-12	0.698057	0.0012	0.0065	0.8533
rs3751859	-0.014	-0.00539654	0.0024	0.009108	3.8e-09	0.559273	-0.0182	0.0087	0.03623
rs3754963	0.0123	0.0020968	0.002	0.006898	3.3e-10	0.762182	-0.0198	0.0072	0.006131
rs3762444	-0.0141	-0.026991	0.0017	0.006429	5.7e-16	4.96e-05	-0.0059	0.0067	0.3786
rs3764835	-0.0141	-0.0156925	0.0024	0.008243	3.1e-09	0.063082	-0.0097	0.0088	0.2701
rs3773201	0.0107	0.0321729	0.0019	0.007093	1.9e-08	3.33e-06	0.0137	0.007	0.05083
rs3790116	0.0139	0.0156332	0.0024	0.009078	1.4e-08	0.082934	0.0047	0.0093	0.614
rs3800229	0.0175	-0.000731267	0.0018	0.006534	1.4e-22	0.911465	-0.0111	0.007	0.1136
rs3800637	-0.0115	0.0144383	0.0018	0.006863	5.1e-10	0.034009	0.0156	0.0067	0.01991
rs3803286	0.0181	0.00880314	0.0018	0.006375	4.1e-23	0.166242	0.0303	0.007	1.565e-05
rs3806572	-0.0145	-0.0140776	0.0019	0.006669	1.6e-14	0.038693	-0.011	0.007	0.1169
rs3807566	-0.0127	-0.0149837	0.0017	0.006083	2e-13	0.015899	-0.0155	0.0064	0.01523
rs3807645	-0.0166	0.0080634	0.0021	0.007344	2.4e-15	0.271786	-0.0213	0.0077	0.005976
rs380857	-0.0151	0.0277825	0.0027	0.009582	3.6e-08	0.00315	0.0177	0.0101	0.07825
rs3814883	0.0232	0.0145004	0.0017	0.006289	1.1e-40	0.020083	0.0347	0.0065	9.021e-08
rs3817011	0.0198	-0.0175929	0.002	0.006866	3.1e-22	0.012426	-0.0047	0.0073	0.5213
rs3820667	0.0097	-0.012833	0.0016	0.0061	2.3e-09	0.039019	-0.0007	0.0064	0.9127
rs3825018	0.0138	-0.0302314	0.002	0.006338	1.3e-12	4.32e-06	-0.0009	0.0069	0.8964
rs3829849	0.0098	-0.00515024	0.0017	0.006225	5.9e-09	0.41338	0.0065	0.0067	0.332
rs38314	-0.012	-0.00241291	0.0017	0.006119	4.7e-12	0.69586	-0.0153	0.0064	0.0166
rs3844598	-0.0095	-4.60011e-05	0.0017	0.006221	3.8e-08	0.994111	0.0003	0.0064	0.9625
rs3845520	-0.0192	0.0246526	0.0023	0.00842	1.1e-16	0.002923	-0.0019	0.0087	0.8269
rs3846291	0.0099	-0.00318707	0.0017	0.006063	7.6e-09	0.60252	-0.0351	0.0064	3.892e-08
rs3902951	-0.0134	0.00433061	0.002	0.007407	7e-12	0.559978	0.0248	0.0074	0.0008497
rs3904244	0.0155	0.0042639	0.0025	0.008595	4.3e-10	0.621315	0.0042	0.009	0.6409
rs391300	0.0119	0.00183731	0.0017	0.006391	3.1e-12	0.774743	0.0051	0.0066	0.4394
rs3977755	-0.0135	-0.0171278	0.0019	0.006568	5.9e-13	0.010896	0.0142	0.0072	0.04935
rs40067	-0.0266	-0.00948686	0.0023	0.008093	7.1e-30	0.249364	-0.0157	0.0085	0.06414
rs4012234	-0.0141	-0.000685235	0.0018	0.006198	9.9e-16	0.912555	-0.0352	0.0065	5.879e-08
rs4072917	0.0115	-0.00138496	0.0018	0.006363	6.9e-11	0.829017	0.012	0.0065	0.06452
rs4128230	-0.0142	0.0182308	0.0017	0.00614	1.3e-16	0.002657	0.0035	0.0064	0.5837
rs4133017	-0.0127	0.0117487	0.0023	0.008027	2.1e-08	0.141736	0.0116	0.0081	0.1502
rs4145734	0.0129	-0.0123975	0.0024	0.008358	3.9e-08	0.14624	-0.0014	0.0086	0.8705
rs414638	0.0111	-0.0117842	0.002	0.006978	2.7e-08	0.097448	-0.0179	0.0075	0.01757
rs4148155	0.0188	0.00204191	0.0026	0.00957	5e-13	0.83229	-0.0019	0.0104	0.8546
rs4148866	0.0098	0.0122813	0.0018	0.006095	4e-08	0.042584	0.0273	0.0067	4.62e-05
rs4151664	0.02	0.00165463	0.0035	0.012425	1.4e-08	0.89517	0.017	0.0142	0.2325
rs4233533	-0.0102	0.00612123	0.0018	0.006557	3e-08	0.350655	-0.0014	0.0069	0.8395
rs4237643	0.0223	0.0117971	0.0019	0.00659	4.3e-33	0.071911	0.0336	0.0069	1.16e-06
rs4255703	0.0129	-0.00948787	0.0023	0.007658	1.2e-08	0.223207	0.0147	0.0083	0.07554
rs427943	-0.017	-0.00354126	0.0017	0.006304	7.3e-23	0.578052	-0.0207	0.0064	0.001191
rs4282054	-0.0095	-0.0228644	0.0017	0.005886	3.7e-08	0.000162	0.0057	0.0064	0.3721
rs4284600	-0.0118	-0.00268159	0.0017	0.0061	1.3e-11	0.663008	0.0081	0.0065	0.2121
rs429343	0.015	-0.00785074	0.0017	0.006116	6.8e-18	0.205572	0.0235	0.0065	0.0002945
rs4307239	-0.0115	-0.00504068	0.0017	0.006204	3.9e-11	0.42165	0.0019	0.0064	0.7661
rs4310573	0.0116	-0.0146133	0.0021	0.007223	3.5e-08	0.04778	-0.0111	0.0081	0.1686
rs4331786	0.0103	0.0158123	0.0018	0.006358	2.3e-08	0.012051	0.001	0.0067	0.8814
rs434065	0.0098	-0.0105929	0.0018	0.006173	3e-08	0.091504	-0.0139	0.0065	0.03225
rs4358081	-0.0097	0.0142914	0.0017	0.006121	1.5e-08	0.018579	-0.0049	0.0064	0.443
rs438173	-0.0096	-0.0091023	0.0017	0.006042	4.3e-08	0.137849	-0.0016	0.0065	0.8053
rs4414033	0.0129	-0.0113997	0.0018	0.007258	1.4e-12	0.123123	0.0034	0.0068	0.6174
rs4430672	0.0127	9.99999e-07	0.0022	0.00761	3.9e-09	0.999894	0.0142	0.0081	0.07818
rs4432271	0.0228	-0.0331318	0.0026	0.009143	1.3e-18	0.000518	-0.0367	0.0094	9.835e-05
rs444102	0.0132	0.0099929	0.0023	0.00802	9.4e-09	0.21178	0.0083	0.0084	0.3217
rs4482463	-0.0331	0.0229184	0.0033	0.011522	2.8e-23	0.044177	0.0379	0.0119	0.001497
rs4500930	0.0156	0.00592044	0.0018	0.006219	6.5e-18	0.341191	0.0293	0.0067	1.228e-05
rs4516268	-0.0217	-0.00845867	0.0021	0.007754	5.2e-25	0.283034	-0.0329	0.0082	5.613e-05
rs4524155	-0.0097	-0.0103019	0.0017	0.00606	3e-08	0.094446	-0.0059	0.0065	0.3634
rs4525525	-0.0151	-0.0223192	0.002	0.007295	4.7e-14	0.00299	-0.0232	0.0074	0.001803
rs4556997	0.0197	0.0108549	0.0024	0.008546	6.9e-17	0.202858	0.0202	0.0092	0.02835
rs4563088	-0.0109	0.027479	0.0019	0.006905	6.8e-09	4.88e-05	0.0086	0.0072	0.2339
rs4581551	0.012	0.0187383	0.002	0.007601	2.6e-09	0.012664	0.006	0.0079	0.4448
rs4589691	-0.0141	0.019173	0.0024	0.008766	4.7e-09	0.027082	0.0172	0.0088	0.05051
rs459202	0.0101	-0.0101352	0.0018	0.006242	1.9e-08	0.110169	0.0281	0.0065	1.5e-05
rs4601464	0.0105	0.0137481	0.0017	0.00613	1.9e-09	0.02382	0.0165	0.0065	0.01103
rs4638	0.014	-0.0147066	0.0021	0.006774	1.2e-11	0.033611	0.0355	0.0073	1.275e-06
rs4639527	-0.0172	0.00806638	0.0019	0.006495	3.3e-20	0.213429	0.0112	0.0069	0.1051
rs4640754	-0.012	0.00544117	0.002	0.006672	1e-09	0.415252	-0.0139	0.0071	0.0509
rs4653017	0.0122	-0.00424399	0.0018	0.006652	4.5e-11	0.527993	-0.0073	0.0067	0.276
rs4660443	0.0164	0.0245707	0.0021	0.0074	6.8e-15	0.000733	0.0761	0.0076	2.363e-23
rs4670624	-0.0111	-0.00916184	0.0018	0.006272	9.1e-10	0.150298	-0.0185	0.0067	0.005766
rs4671189	0.0102	-0.0180642	0.0019	0.006507	4.9e-08	0.006776	-0.014	0.007	0.04597
rs4671328	0.0219	0.0307687	0.0017	0.006409	2.2e-36	8.8e-07	0.0328	0.0067	9.839e-07
rs4678275	0.016	-0.0262198	0.0021	0.007164	1.6e-14	0.000403	-0.0254	0.0077	0.001044
rs4682718	-0.0154	0.018273	0.0023	0.008057	9.9e-12	0.021936	0.0164	0.0082	0.04463
rs4713436	-0.0133	-0.0175389	0.0024	0.007683	1.8e-08	0.026048	-0.0078	0.0085	0.3577
rs4715208	-0.0279	-0.0271955	0.0019	0.006735	1.3e-49	9.59e-05	-0.031	0.0079	7.891e-05
rs4721321	0.0128	-0.0317921	0.002	0.006732	1.6e-10	5.61e-06	-0.0259	0.0073	0.0004096
rs4722398	0.0158	0.000845642	0.0025	0.008912	3.6e-10	0.924952	0.0233	0.0097	0.01672
rs4725984	-0.0128	-0.0267999	0.0017	0.006283	1.4e-13	3.73e-05	-0.0237	0.0067	0.000405
rs4740619	0.0186	-0.00914065	0.0016	0.00605	2.3e-30	0.136726	-0.0146	0.0064	0.02226
rs4757142	0.0171	-0.0240038	0.0018	0.006141	2.7e-21	0.000151	-0.0142	0.0065	0.02871
rs4757144	0.0169	-0.0218009	0.0018	0.006019	5.6e-22	0.00043	-0.0151	0.0065	0.02001
rs4771946	-0.012	-0.0137217	0.0017	0.005858	6.3e-12	0.02164	-0.0131	0.0065	0.04359
rs4786903	-0.0125	-0.00102553	0.002	0.007198	3.5e-10	0.887575	-0.0081	0.0073	0.2691
rs4788598	-0.0107	-0.0239598	0.0017	0.006154	3.3e-10	0.00016	-0.0238	0.0066	0.0003084
rs4800191	0.0103	-0.015139	0.0017	0.006504	2.5e-09	0.022772	-0.0228	0.0067	0.0006677
rs4801117	0.0104	0.00747201	0.0018	0.00629	4.6e-09	0.234182	0.0029	0.0066	0.6602
rs4812405	-0.0204	0.021557	0.0033	0.012084	1e-09	0.071613	-0.0383	0.0133	0.003973
rs481757	-0.0101	0.0240016	0.0018	0.006377	7.3e-09	0.000128	0.011	0.0065	0.09017
rs4818225	-0.0117	0.00549686	0.0018	0.006474	2.3e-10	0.396234	-0.0123	0.0067	0.06642
rs4820408	0.0151	0.0179882	0.0017	0.00614	2.1e-19	0.003037	0.0197	0.0065	0.002408
rs4851029	-0.0121	-0.00499244	0.0017	0.006028	1.7e-12	0.412734	-0.0147	0.0064	0.02136
rs4851250	0.0133	0.0160958	0.0023	0.007977	4.3e-09	0.04191	-0.0381	0.0085	7.041e-06
rs485446	-0.022	-0.0426205	0.0034	0.012785	1e-10	0.001625	-0.0406	0.0131	0.001921
rs4855789	0.0102	0.00637762	0.0018	0.006505	2.2e-08	0.326814	-0.02	0.0067	0.002839
rs4856718	0.0097	-0.00198296	0.0017	0.006042	1.6e-08	0.744735	-0.015	0.0063	0.01695
rs4856794	-0.011	0.00717023	0.0018	0.006352	1.5e-09	0.258525	-0.0239	0.0067	0.0003616
rs4858193	0.0129	-0.00804225	0.0019	0.007303	1.6e-11	0.27817	-0.0261	0.0071	0.0002465
rs4858697	-0.015	-0.0234631	0.0018	0.006126	9.8e-18	0.000202	-0.0176	0.0065	0.006704
rs4860782	-0.0122	-0.00203106	0.0022	0.007808	2.2e-08	0.796703	-0.0067	0.0081	0.4059
rs4864201	0.0141	0.0148876	0.0017	0.006306	1.5e-16	0.017256	0.0213	0.0067	0.00148
rs4868038	0.0115	-0.0092658	0.002	0.006982	6e-09	0.191627	-0.012	0.0072	0.09671
rs4880341	-0.0118	0.0142244	0.0017	0.006228	1.1e-11	0.021315	0.0157	0.0064	0.01396
rs4884463	-0.0104	0.0256512	0.0018	0.006504	1.1e-08	5.84e-05	0.013	0.0066	0.04874
rs4906908	-0.0103	-0.0190034	0.0017	0.005921	2.5e-09	0.001752	-0.0095	0.0064	0.1369
rs4911226	0.0144	0.0119434	0.0025	0.008884	1.6e-08	0.177391	0.0036	0.0095	0.7056
rs491711	0.0115	-0.0197161	0.0019	0.006503	1.1e-09	0.003156	-0.0177	0.007	0.01163
rs4929923	-0.0181	-0.00900341	0.0017	0.006133	7.2e-27	0.148159	-0.029	0.0067	1.506e-05
rs4936175	-0.0122	0.0100751	0.0017	0.006038	1.4e-12	0.093798	0.0137	0.0064	0.03195
rs4937870	0.0109	-0.00610158	0.0019	0.00676	8.8e-09	0.37284	-0.0152	0.0069	0.02784
rs4943923	-0.0159	-0.0293742	0.0027	0.009438	6.1e-09	0.002768	-0.03	0.0097	0.002064
rs4945651	-0.0116	0.0172218	0.002	0.007238	8.3e-09	0.016252	-0.0065	0.0075	0.3886
rs4952843	0.0131	-0.00643164	0.0018	0.006321	6.8e-14	0.315084	-0.0194	0.0066	0.003271
rs4954638	0.0118	-0.00411847	0.002	0.006981	2.9e-09	0.559561	-0.0067	0.0074	0.3674
rs4963153	0.0105	0.00842243	0.0018	0.006269	2.3e-09	0.178126	0.0023	0.0066	0.7273
rs4968656	-0.0116	0.00428082	0.0019	0.006538	8.2e-10	0.513554	0.0242	0.0069	0.0004618
rs4973925	-0.0107	0.00946804	0.0017	0.006184	6.6e-10	0.124436	0.0052	0.0064	0.4155
rs4981693	0.0206	-0.0126578	0.002	0.007182	6.9e-24	0.084027	-0.0268	0.0075	0.0003779
rs4986044	-0.0164	-0.0242609	0.0016	0.005966	3.3e-23	8.04e-05	-0.023	0.0065	0.0003955
rs501720	0.011	-0.0203629	0.0018	0.006154	6.3e-10	0.001277	-0.0091	0.0066	0.1677
rs505575	0.0104	0.0130949	0.0018	0.006576	1.8e-08	0.045017	0.0157	0.0067	0.01913
rs531977	-0.0121	0.00990082	0.0021	0.007247	8.8e-09	0.17061	-0.0255	0.0077	0.0009977
rs538579	0.0137	0.0173644	0.0019	0.006811	1.3e-13	0.009988	0.0184	0.0068	0.006859
rs543874	-0.0475	-0.00213327	0.002	0.007442	1.2e-122	0.776487	0.0547	0.0081	1.162e-11
rs547869	0.0108	-0.0205569	0.0019	0.006347	8.2e-09	0.001624	-0.0199	0.0069	0.00398
rs548240	0.0133	-0.0101332	0.0024	0.009232	3.6e-08	0.281662	0.0186	0.0088	0.03444
rs559231	0.0135	-0.000463107	0.0018	0.006291	2.4e-14	0.941727	0.0164	0.0065	0.01153
rs573455	-0.0093	-0.00737916	0.0016	0.005917	1.6e-08	0.218434	-0.0081	0.0066	0.2195
rs5749334	-0.0096	-0.00338372	0.0018	0.006061	4.2e-08	0.580254	-0.0018	0.0064	0.7781
rs577525	-0.0166	-0.00449408	0.0017	0.00635	9.7e-22	0.483852	-0.0085	0.0064	0.1832
rs580809	-0.012	0.0215247	0.0019	0.00725	3.3e-10	0.002601	0.0141	0.0074	0.05786
rs5862	-0.0105	0.0222809	0.0018	0.006364	2.5e-09	0.000376	0.0099	0.0065	0.1272
rs588660	0.0205	-0.0320254	0.0017	0.006027	3.4e-32	3.21e-07	-0.0209	0.0065	0.001284
rs592483	-0.0147	0.00481638	0.0017	0.00623	2e-18	0.440046	0.0078	0.0063	0.2144
rs6038566	-0.0157	0.0110309	0.0017	0.006267	2.2e-19	0.07693	-0.0043	0.0065	0.5077
rs6050446	-0.0343	0.00308125	0.0047	0.018165	4.4e-13	0.867277	-0.0439	0.0191	0.02124
rs6089809	0.0099	0.0242955	0.0018	0.006753	1.4e-08	0.000252	0	0.0065	1
rs621042	-0.0107	-0.0100392	0.0017	0.006041	6.3e-10	0.10196	-0.0002	0.0064	0.975
rs6235	-0.0175	0.0139917	0.0019	0.006707	1.5e-19	0.035601	-0.0034	0.0072	0.6379
rs6265	-0.0412	-0.0257507	0.0021	0.007392	1e-86	0.000757	-0.0171	0.0083	0.0387
rs629443	0.0116	0.00623154	0.0019	0.007085	1.4e-09	0.379392	0.0087	0.0074	0.2419
rs6439850	-0.0122	0.0191809	0.0022	0.007513	1.6e-08	0.009796	0.016	0.0083	0.05307
rs6443750	-0.0148	-0.00292728	0.0021	0.00761	3.2e-12	0.703485	-0.025	0.0083	0.002508
rs6448587	0.0167	-0.000322052	0.0023	0.007766	2.3e-13	0.967191	-0.0159	0.0082	0.05155
rs6453620	0.0115	0.0225537	0.0019	0.006815	3e-09	0.000776	0.0212	0.007	0.002511
rs6461115	0.0144	-0.0293186	0.0019	0.006957	1.2e-13	4.88e-05	-0.0316	0.0075	2.768e-05
rs6469603	-0.0102	0.00929467	0.0017	0.006186	4.8e-09	0.13169	0.0326	0.0065	5.116e-07
rs6471941	0.0156	0.00139303	0.0021	0.008154	3.1e-13	0.865258	0.0244	0.0083	0.003179
rs6480547	-0.0105	-0.0129758	0.0019	0.006649	3.8e-08	0.055692	-0.0115	0.0071	0.1063
rs6512302	0.0142	-0.0120139	0.002	0.007017	2.1e-12	0.092985	0.0274	0.0076	0.0003373
rs6543930	-0.0112	0.0174479	0.0017	0.006207	9.5e-11	0.004474	0.0158	0.0064	0.01337
rs6545714	-0.0191	0.0105234	0.0017	0.006292	9.1e-31	0.09297	0.0363	0.0065	2.246e-08
rs6551278	-0.0181	-0.0231376	0.0022	0.00829	7.2e-16	0.00686	-0.032	0.0089	0.0003236
rs6556301	-0.0111	-0.0137177	0.0018	0.006794	4.1e-10	0.047929	-0.0049	0.0067	0.4646
rs657452	0.0188	-0.00745371	0.0017	0.006325	7.2e-29	0.245062	0.0037	0.0066	0.5748
rs6577584	-0.0131	0.027798	0.0018	0.006453	3.7e-13	1.09e-05	0.0345	0.0067	2.625e-07
rs6583305	-0.0112	0.019885	0.0018	0.006369	2.7e-10	0.001556	0.0176	0.0066	0.007626
rs6587552	0.0173	0.020856	0.002	0.007261	1.6e-17	0.003599	0.0226	0.0074	0.002365
rs6591407	-0.0118	0.00312212	0.0021	0.007986	1.9e-08	0.697222	-0.0092	0.0082	0.2599
rs6593688	-0.0137	0.0181041	0.0018	0.006338	8.6e-15	0.003856	0.0103	0.0066	0.1184
rs663129	0.0545	0.01532	0.0019	0.007209	1.6e-178	0.032144	0.0542	0.0075	6.494e-13
rs6673081	0.01	-0.00434141	0.0018	0.006072	1.8e-08	0.479181	-0.011	0.0065	0.09017
rs6695572	0.0242	0.0276093	0.0022	0.007986	8.7e-28	0.000423	0.0022	0.0083	0.7903
rs6712	0.0138	-5.30014e-05	0.0025	0.008904	4.4e-08	0.995273	0.0366	0.0094	0.0001027
rs6734537	-0.0133	0.0089419	0.0022	0.007533	1e-09	0.234502	0.0139	0.0081	0.08469
rs674136	0.0187	0.026933	0.0025	0.008497	1.1e-13	0.001245	-0.0033	0.0087	0.7041
rs6760875	0.0121	0.00879323	0.0017	0.006274	3.5e-12	0.159915	0.016	0.0065	0.01371
rs6764533	0.0116	0.0200271	0.0018	0.006421	1.4e-10	0.001572	0.0172	0.0067	0.01026
rs6772756	0.0104	-0.00835682	0.0019	0.007082	4e-08	0.245233	-0.0239	0.0069	0.000543
rs6781254	0.0112	0.0071742	0.0018	0.006577	4.9e-10	0.274988	0.0148	0.007	0.03488
rs678653	-0.0142	-0.00700347	0.0019	0.006537	3.8e-14	0.290516	-0.017	0.0068	0.01249
rs6792696	0.0104	0.0119315	0.0017	0.006515	6.6e-10	0.065564	0.0094	0.0067	0.1607
rs6794351	0.0169	-0.0225207	0.0019	0.006638	2.5e-18	0.00099	-0.0327	0.0072	6.003e-06
rs6804842	-0.0156	-0.0208243	0.0017	0.006037	3.6e-21	0.00079	-0.0175	0.0065	0.007022
rs6812882	-0.0113	0.00723774	0.0019	0.006716	2.5e-09	0.280804	0.0339	0.007	1.349e-06
rs6818414	-0.0097	-0.00245	0.0017	0.006168	1.6e-08	0.693698	0.0108	0.0064	0.09084
rs6841761	-0.0131	0.0161538	0.0016	0.006069	6.4e-16	0.007177	0.0181	0.0064	0.004598
rs6854353	0.0106	-0.00935664	0.0017	0.006114	1.1e-09	0.131814	-0.0248	0.0064	0.0001032
rs687416	-0.0106	0.0120363	0.0018	0.00629	3.8e-09	0.054276	0.0064	0.0068	0.347
rs6879021	0.0096	0.0204818	0.0017	0.006078	3.9e-08	0.000631	0.0129	0.0065	0.0469
rs6879326	-0.0098	-0.0148142	0.0017	0.005978	1.3e-08	0.015243	-0.0222	0.0064	0.0005092
rs6880526	-0.0113	0.00549985	0.0019	0.006725	3.3e-09	0.41394	-0.0131	0.0071	0.06578
rs6933760	0.0181	0.0425469	0.0026	0.009584	6e-12	4.49e-06	0.0181	0.0097	0.06305
rs6957797	0.0111	0.0171314	0.0018	0.00673	1.9e-09	0.010107	0.0153	0.0067	0.02242
rs6968642	0.0124	0.0156765	0.0018	0.006363	3e-12	0.012896	-0.0082	0.0065	0.2065
rs6984060	0.0096	-0.0110438	0.0018	0.006097	4.4e-08	0.074983	-0.0119	0.0065	0.06678
rs6985109	-0.0177	0.00788582	0.0017	0.00608	1.5e-26	0.193767	0.0429	0.0065	3.88e-11
rs6992818	-0.0139	0.0257233	0.0018	0.006488	2.2e-14	5.34e-05	0.023	0.0068	0.0007261
rs7024334	0.0138	3.39994e-05	0.002	0.007252	3.1e-12	0.996317	0.0174	0.0076	0.02282
rs7025938	-0.0166	0.0174607	0.0019	0.006544	3.7e-19	0.00699	0.0133	0.0068	0.05067
rs705987	-0.0111	-0.0289531	0.0017	0.005851	1e-10	1.79e-06	-0.0185	0.0064	0.003773
rs7072737	0.0146	0.0346062	0.0026	0.009511	2.5e-08	0.000191	0.0187	0.0104	0.07122
rs7081304	-0.0318	0.0329317	0.004	0.014311	9.4e-16	0.019007	0.008	0.0146	0.5825
rs7084454	0.0193	0.0257525	0.0019	0.00654	4e-25	6.01e-05	-0.0057	0.0069	0.4095
rs7101903	0.0108	-0.0184461	0.0019	0.006279	7.3e-09	0.00417	-0.0143	0.0069	0.03851
rs7102454	-0.0158	0.00152883	0.0018	0.00632	2.4e-18	0.80968	0.0046	0.0067	0.4924
rs7117238	-0.0131	-0.0183361	0.0022	0.007887	2.5e-09	0.023552	-0.0042	0.0086	0.6247
rs7124508	-0.0092	-0.00550513	0.0016	0.006023	1.8e-08	0.366199	-0.0122	0.0064	0.05611
rs7124681	0.0263	0.0175069	0.0016	0.006211	3.2e-58	0.004366	0.0362	0.0065	2.454e-08
rs7132908	0.0303	0.0239079	0.0018	0.006237	2.7e-61	9.61e-05	0.0337	0.0066	3.239e-07
rs7138803	0.03	0.02519	0.0017	0.006281	2.3e-71	4.4e-05	0.0342	0.0066	2.163e-07
rs7144011	0.0282	0.0186736	0.002	0.007493	5.2e-47	0.011733	0.0552	0.0077	1.045e-12
rs7147503	-0.0119	-0.0165034	0.0018	0.006059	2e-11	0.007765	-0.0159	0.0067	0.01765
rs7164304	0.0118	-0.0184665	0.0018	0.006249	7.1e-11	0.003955	-0.0221	0.0067	0.0009736
rs7170980	0.0125	0.0218045	0.0016	0.006206	1.3e-14	0.00036	0.0162	0.0064	0.0112
rs7172627	-0.0117	-0.00160429	0.0017	0.006039	1.1e-11	0.792041	0.0078	0.0064	0.222
rs7173441	0.0119	0.0234069	0.0018	0.006421	1.2e-11	0.00021	0.0105	0.0065	0.1058
rs7173947	-0.0161	0.0221861	0.0018	0.006305	2.6e-19	0.000352	0.026	0.0068	0.0001333
rs7181498	0.0163	0.022279	0.0018	0.006424	1e-19	0.000427	0.0253	0.0067	0.0001596
rs7182751	-0.0122	-0.0158124	0.0019	0.00677	2.5e-10	0.022425	-0.0068	0.0071	0.3395
rs7196720	0.0129	0.000501874	0.0017	0.006026	7.3e-14	0.934007	-0.0084	0.0064	0.1884
rs7206608	-0.0132	0.000111994	0.0019	0.006559	1.3e-12	0.98642	0.0274	0.0068	5.672e-05
rs7210438	0.0142	0.0128086	0.002	0.007171	9.6e-13	0.072432	0.0198	0.0076	0.009583
rs7222349	0.0115	0.00551576	0.0018	0.006386	3.3e-10	0.388024	0.0007	0.0067	0.9168
rs722875	-0.0131	-0.0234846	0.002	0.007147	1.1e-10	0.001447	-0.0239	0.0075	0.001522
rs7232171	0.0114	-0.0182414	0.0017	0.006043	6.2e-11	0.003229	-0.0125	0.0065	0.05416
rs7233512	-0.0128	-0.0260504	0.0019	0.006503	1.3e-11	0.000107	0.0207	0.007	0.00317
rs7243232	-0.0127	0.0110725	0.0019	0.006665	4.1e-11	0.09512	0.0299	0.0069	1.513e-05
rs7243357	0.0194	-0.0358376	0.0021	0.00783	9.1e-20	1.2e-05	-0.0432	0.0084	2.503e-07
rs7249149	0.0124	-0.00360148	0.0019	0.006749	9.3e-11	0.597442	-0.0132	0.0071	0.06374
rs7250389	0.0179	0.00348791	0.0019	0.006661	1.5e-21	0.601703	0.0169	0.0069	0.01446
rs7259325	-0.0096	-0.00730864	0.0017	0.00591	3.4e-08	0.222294	-0.0038	0.0064	0.5519
rs730725	0.0103	-0.00111362	0.0019	0.006434	3e-08	0.863536	0.0138	0.0068	0.04259
rs730754	-0.0101	0.0152097	0.0018	0.006251	1.3e-08	0.014082	-0.0007	0.0065	0.9141
rs7313924	0.0101	-0.00518341	0.0018	0.00661	3.5e-08	0.43837	-0.0073	0.0074	0.3261
rs7318817	-0.0155	0.00673725	0.0018	0.006251	2.7e-18	0.280834	0.0271	0.0066	3.984e-05
rs7331467	0.0132	0.00874069	0.0018	0.006428	1.5e-13	0.172815	0.0138	0.0066	0.03643
rs7334078	0.0121	-0.00806947	0.0019	0.006695	2.2e-10	0.234932	-0.0246	0.0071	0.0005499
rs7357604	-0.0105	0.0114136	0.0018	0.006352	2.1e-09	0.070875	0.0119	0.0066	0.07122
rs7357754	-0.0123	0.0210381	0.0017	0.006231	1.2e-12	0.000613	0.0149	0.0064	0.01965
rs7475340	-0.009	-0.00574346	0.0016	0.006029	4e-08	0.346413	-0.0231	0.0064	0.0002983
rs7485447	0.0126	0.00415436	0.0018	0.006088	1.3e-12	0.495858	-0.003	0.0065	0.644
rs7488867	-0.0204	-0.0280806	0.002	0.006698	8.4e-24	5.21e-05	-0.0225	0.0071	0.001577
rs7498665	-0.0271	0.0213407	0.0017	0.0062	5.6e-60	0.000476	0.0287	0.0065	9.818e-06
rs7503597	0.0134	0.012779	0.0019	0.007024	2.8e-12	0.06724	0.017	0.0076	0.02614
rs7503667	-0.0142	0.00621266	0.0023	0.007999	4e-10	0.438112	-0.0127	0.0084	0.1295
rs7512146	-0.0094	-0.0101685	0.0017	0.006154	3.9e-08	0.104018	-0.0138	0.0064	0.03072
rs7526108	-0.0123	0.0125163	0.002	0.007216	1.4e-09	0.081145	0.0095	0.0074	0.2013
rs7535528	-0.0152	-0.0263296	0.0018	0.006342	1.4e-16	5.94e-05	-0.0121	0.0068	0.07541
rs7540258	0.0183	0.0299568	0.0031	0.010351	4.2e-09	0.00316	0.0469	0.0108	1.368e-05
rs7542665	0.0109	0.00645512	0.0018	0.006387	3.2e-09	0.312062	0.0196	0.0068	0.003977
rs754635	-0.0198	-0.0153563	0.0027	0.009867	2.2e-13	0.129113	-0.0165	0.0101	0.1007
rs7550711	0.0649	-0.0132615	0.005	0.017496	3.2e-38	0.462406	0.0516	0.018	0.004167
rs7551507	-0.0184	0.00581208	0.0016	0.006102	9.3e-30	0.340904	-0.0035	0.0065	0.5898
rs7557796	0.016	0.0106016	0.0018	0.006411	2.3e-19	0.096724	0.0264	0.0067	8.157e-05
rs7558924	0.0121	-0.00391666	0.0018	0.006578	4.2e-11	0.555666	-0.0213	0.0068	0.00175
rs7564851	-0.0207	-0.0107142	0.0017	0.006208	1.5e-34	0.089706	-0.0221	0.0069	0.001383
rs756717	-0.0148	-0.0165126	0.0017	0.006711	5.4e-18	0.016233	-0.0183	0.0066	0.005532
rs7587058	0.0098	-0.0141892	0.0017	0.00607	1.2e-08	0.021997	-0.0076	0.0065	0.2417
rs7599312	-0.0186	-0.0244525	0.0019	0.007108	6.9e-24	0.000864	-0.0049	0.0072	0.4976
rs7600699	-0.0149	0.0301955	0.0024	0.008493	6.4e-10	0.00028	-0.0023	0.009	0.7984
rs7605182	-0.0148	0.0206268	0.0024	0.00873	9e-10	0.016796	0.0161	0.0088	0.06716
rs7615297	0.0149	-0.00488592	0.0024	0.008498	5.7e-10	0.570517	-0.017	0.0089	0.05611
rs7626079	0.011	0.00464719	0.0018	0.006402	1.6e-09	0.46857	-0.0238	0.0067	0.0003827
rs7637852	0.0139	0.0232535	0.0019	0.006633	1.7e-13	0.000366	0.0061	0.0069	0.3774
rs7640424	-0.0136	-0.0110154	0.0018	0.006646	2.3e-14	0.103441	-0.0175	0.0069	0.01133
rs7644261	-0.0152	0.0200418	0.0019	0.006853	1.1e-15	0.003048	-0.0658	0.0071	2.422e-20
rs7646942	0.0103	-0.00969282	0.0019	0.006661	4.1e-08	0.152256	-0.0225	0.0069	0.00113
rs7653440	0.0117	-0.00242494	0.0017	0.006044	1.5e-11	0.690757	-0.0233	0.0064	0.0002642
rs7658462	0.0128	0.00759608	0.0023	0.008159	2.6e-08	0.352028	0.0317	0.0086	0.0002223
rs765875	-0.0121	-0.00320814	0.0017	0.006033	3e-12	0.598281	-0.0151	0.0064	0.01807
rs7658788	0.0128	-0.0184654	0.002	0.006983	1.7e-10	0.009967	-0.0185	0.0074	0.01282
rs7683836	-0.0114	-0.00669939	0.0017	0.006086	6.3e-11	0.277151	0.0126	0.0064	0.04852
rs7685048	-0.0101	-0.00318607	0.0017	0.006063	4.1e-09	0.602534	-0.0352	0.0064	3.561e-08
rs768840	0.0114	0.00206487	0.0018	0.006256	2e-10	0.742434	-0.0024	0.0066	0.716
rs7690697	-0.0123	0.0141238	0.0022	0.007563	1.2e-08	0.060105	0.0047	0.008	0.5548
rs769449	-0.0254	-0.050094	0.0027	0.009118	2.3e-20	2.31e-07	-0.07	0.0099	1.957e-12
rs7694732	0.0099	-0.0106162	0.0017	0.005996	8.7e-09	0.081603	-0.014	0.0064	0.02838
rs7703576	-0.0103	0.0161243	0.0019	0.006738	4.8e-08	0.015715	0.0253	0.007	0.0003103
rs7704281	0.0271	0.0516299	0.0041	0.014821	6.5e-11	0.0003	-0.0072	0.0156	0.6444
rs7710625	-0.0112	-0.00520553	0.0019	0.006685	6.3e-09	0.441553	0.0066	0.007	0.3468
rs7714712	-0.0127	-0.00627364	0.0018	0.006314	1.5e-12	0.326441	0.0003	0.0067	0.9643
rs7715256	-0.0166	0.0169997	0.0016	0.006172	2.2e-24	0.00537	0.028	0.0065	1.608e-05
rs7724675	-0.0119	-0.0014831	0.0021	0.007175	9.5e-09	0.837615	-0.0105	0.0076	0.1695
rs772921	-0.0132	-0.015404	0.0018	0.006281	5e-13	0.016419	-0.0066	0.0068	0.3322
rs7730004	0.0148	0.0042868	0.0018	0.006694	9.1e-16	0.522826	-0.0245	0.0068	0.0003183
rs7730898	0.0168	-0.00714043	0.0018	0.006868	4.5e-20	0.305282	-0.0228	0.0071	0.001363
rs7735784	-0.0101	0.00319888	0.0018	0.006448	2.3e-08	0.620948	0.0086	0.0067	0.1994
rs773946	0.01	0.0128294	0.0018	0.006288	1.4e-08	0.039971	0.0135	0.0065	0.03756
rs7740107	-0.0115	0.021279	0.0019	0.007	3.4e-09	0.002048	-0.0207	0.0073	0.004738
rs7740308	0.0113	-0.0214259	0.002	0.006987	7.3e-09	0.002889	-0.0177	0.0073	0.01573
rs774246	-0.0153	0.000350938	0.0025	0.008671	5.4e-10	0.967959	0.002	0.0091	0.8262
rs7751526	-0.0095	-0.0223969	0.0017	0.00611	3.5e-08	0.00037	-0.0052	0.0064	0.4155
rs775718	0.0102	0.0287595	0.0017	0.006589	6e-09	8.17e-06	0.0255	0.0065	8.559e-05
rs775724	0.0106	0.0274225	0.0018	0.006656	1.7e-09	2.61e-05	0.0255	0.0065	8.559e-05
rs7761673	-0.0126	0.00727745	0.0021	0.007475	1.9e-09	0.330288	-0.0208	0.0079	0.008078
rs7761859	0.0111	-0.00898121	0.002	0.007403	2.5e-08	0.232686	0.0112	0.0076	0.1428
rs7778825	0.0158	-0.0142044	0.0025	0.008987	3.4e-10	0.122533	0.0012	0.0092	0.8964
rs7780752	-0.0139	0.0110042	0.0018	0.006525	1e-14	0.090204	-0.0042	0.0068	0.5371
rs7788008	-0.0157	-0.00557652	0.0017	0.006105	1.1e-19	0.366625	-0.02	0.0064	0.00174
rs7796973	-0.0107	0.0137688	0.0018	0.006581	7.6e-09	0.03507	0.0214	0.0068	0.001664
rs779850	0.0128	0.0195712	0.0022	0.008333	5.4e-09	0.01753	-0.0005	0.0082	0.9512
rs7819514	-0.0107	-0.00930011	0.0018	0.006664	5.7e-09	0.169583	-0.0081	0.0068	0.234
rs7823264	-0.0144	0.00820822	0.0023	0.008526	8e-10	0.335756	-0.032	0.0087	0.0002312
rs7826312	-0.0104	-0.00663698	0.0017	0.006197	4.9e-10	0.290329	-0.0089	0.0065	0.1704
rs7835078	0.0117	-0.0306603	0.002	0.006759	2.5e-09	1.26e-05	-0.0227	0.0072	0.001677
rs7835845	-0.0102	0.0218456	0.0019	0.006957	3.7e-08	0.001441	-0.0122	0.0072	0.09128
rs7842934	-0.0186	0.0152866	0.0034	0.012231	4.7e-08	0.209785	0.0336	0.0128	0.008528
rs7844647	0.0123	-0.0295812	0.0018	0.006736	2.8e-11	2.32e-05	-0.0224	0.0072	0.001931
rs7846206	-0.0123	-0.0165766	0.0017	0.006128	1.1e-12	0.008207	-0.0028	0.0064	0.6611
rs785497	0.0121	0.0300131	0.0019	0.007017	1.1e-10	1.21e-05	-0.0266	0.007	0.0001495
rs7868984	-0.0122	0.0240485	0.002	0.006342	8.5e-10	0.000114	0.0228	0.0065	0.0004443
rs7869771	0.014	0.00295363	0.0019	0.006663	4.9e-13	0.658762	-0.0091	0.0073	0.2144
rs7870475	0.0048	-0.0333386	0.0017	0.005864	0.0051	4.71e-08	-0.0213	0.0064	0.0008531
rs7871866	0.0187	0.0325669	0.0024	0.009087	2.3e-14	0.000244	0.0193	0.0089	0.03011
rs7896248	-0.0107	-0.0152263	0.0017	0.006148	4.8e-10	0.015353	-0.015	0.0066	0.02296
rs7899106	-0.0331	0.0279361	0.0037	0.014126	1e-18	0.044862	0.0113	0.0144	0.4342
rs7903146	-0.0181	-0.0326224	0.0018	0.006316	1.3e-23	6.92e-07	0.3142	0.007	4.31e-438
rs7925214	0.0147	-0.00408031	0.0018	0.006279	4.4e-17	0.520087	-0.0165	0.0065	0.01103
rs7928810	0.0121	-0.00496229	0.0017	0.006383	4.5e-13	0.442088	0.0639	0.0065	7.307e-23
rs7933205	-0.0116	-0.0144803	0.0021	0.007239	3.2e-08	0.050305	-0.0106	0.0079	0.1771
rs7937815	-0.0094	0.0111536	0.0017	0.006205	4.6e-08	0.070817	0.0111	0.0064	0.08222
rs7941030	-0.0112	-0.00129984	0.0017	0.006075	2e-11	0.831777	0.0045	0.0066	0.4951
rs7958189	0.0121	-0.0235501	0.0017	0.006815	1.8e-12	0.000807	-0.019	0.0066	0.003971
rs7983065	-0.0148	-0.00903873	0.0017	0.006023	8.9e-18	0.139326	-0.0059	0.0064	0.3556
rs7998796	-0.0105	-0.00777212	0.0018	0.006316	1.1e-08	0.224952	-0.0016	0.0067	0.8113
rs8003383	-0.0347	0.064865	0.0043	0.017728	9.1e-16	0.000124	0.0505	0.0168	0.002574
rs8012823	0.0101	0.00610731	0.0018	0.006355	2.4e-08	0.336595	0.0164	0.0065	0.01153
rs802462	0.0106	-0.00421989	0.0018	0.006319	4.6e-09	0.508764	-0.0029	0.0067	0.6652
rs8027205	0.0108	-0.00191984	0.0018	0.006193	1.4e-09	0.758478	-0.0029	0.0066	0.6602
rs8036040	0.0109	0.015258	0.0017	0.006166	2.7e-10	0.012532	0.0194	0.0064	0.002386
rs8055161	0.0129	0.0243072	0.0022	0.008204	3.7e-09	0.002606	0.0131	0.0081	0.1042
rs8056893	-0.0123	0.00684452	0.0019	0.006785	4.6e-11	0.312931	-0.0149	0.0074	0.04503
rs8059061	-0.0133	0.00572657	0.0023	0.007995	4.4e-09	0.474759	0.0217	0.0084	0.009579
rs8065336	-0.012	-0.0201231	0.0019	0.006509	1.9e-10	0.002621	-0.0197	0.007	0.004981
rs806600	0.0095	-0.00122275	0.0017	0.006065	3.3e-08	0.841368	0.0033	0.0066	0.6169
rs8071182	0.0133	0.000654786	0.0022	0.00792	2.1e-09	0.934519	0.0065	0.0084	0.4377
rs8076012	-0.0109	-0.0173507	0.0016	0.005951	1.9e-11	0.004409	-0.0186	0.0064	0.003589
rs8097672	-0.02	0.0124887	0.0025	0.008895	8.4e-16	0.158712	0.0441	0.0089	7.225e-07
rs8097783	-0.0389	0.00143098	0.0031	0.011323	7.2e-36	0.90038	-0.0259	0.0125	0.03764
rs8123881	-0.0196	0.00450185	0.0024	0.009886	4.4e-16	0.65059	0.0096	0.0093	0.3029
rs8126575	0.0149	-0.0212808	0.0025	0.009747	4.1e-09	0.034328	-0.0286	0.0096	0.002987
rs8137636	-0.014	0.0199301	0.0018	0.006305	1.6e-15	0.001357	0.0192	0.0065	0.0031
rs8180410	-0.0111	0.0229838	0.0017	0.00623	1.6e-10	0.000177	0.0201	0.0064	0.001649
rs818524	-0.0106	-0.00791524	0.0019	0.007314	3.4e-08	0.286507	-0.0131	0.007	0.06184
rs8192675	-0.0152	0.0191377	0.0018	0.006774	1.4e-17	0.004235	-0.0659	0.007	5.772e-21
rs823154	-0.0105	-0.0152446	0.0018	0.006091	2.4e-09	0.014306	-0.0208	0.0065	0.001355
rs825688	-0.0095	-0.00115767	0.0017	0.006274	4.7e-08	0.854622	-0.0008	0.0065	0.9019
rs827129	0.0127	-0.0156021	0.0017	0.006002	2.3e-13	0.010981	-0.022	0.0065	0.0007014
rs845080	0.0108	-0.00275078	0.0018	0.006141	9.9e-10	0.657081	0.0109	0.0066	0.09844
rs845084	0.014	0.00586377	0.002	0.006829	1.3e-12	0.390919	0.0194	0.0072	0.007246
rs848489	-0.0094	-0.0116162	0.0017	0.006038	4.2e-08	0.058723	0.0022	0.0064	0.7305
rs852056	0.0128	-0.00439464	0.002	0.007086	1.8e-10	0.539814	0.0113	0.0075	0.1339
rs854219	-0.0102	0.00780744	0.0018	0.006481	9.3e-09	0.227641	0.0268	0.0066	4.846e-05
rs864990	-0.0112	-0.00580683	0.0017	0.005995	6.8e-11	0.338452	-0.0001	0.0064	0.9875
rs865809	0.0127	0.0173477	0.002	0.007463	5.4e-10	0.01889	0.0253	0.0075	0.0007906
rs866901	-0.012	-0.0294247	0.0022	0.007797	4.8e-08	0.00028	-0.0111	0.0086	0.1961
rs872281	-0.0151	0.0064273	0.0023	0.008379	4.7e-11	0.443855	-0.007	0.0084	0.4033
rs872483	0.0138	-0.0235266	0.0018	0.006154	1.7e-14	0.000208	-0.0181	0.0067	0.006911
rs876605	0.0108	0.00694979	0.002	0.006836	3.4e-08	0.309174	-0.0002	0.0073	0.9782
rs878259	-0.012	-0.0161345	0.002	0.007079	1e-09	0.025984	-0.0076	0.0073	0.2998
rs879620	0.0231	-0.0174585	0.0018	0.006263	5.3e-38	0.0065	-0.0038	0.0067	0.5707
rs884141	0.0098	0.0167667	0.0018	0.006362	3.9e-08	0.007752	-0.0587	0.0067	1.953e-18
rs893541	0.0152	-0.0167566	0.0023	0.008163	5.7e-11	0.045296	-0.0251	0.0088	0.004319
rs895330	0.0201	-0.00531108	0.0023	0.007582	5.5e-19	0.489216	-0.0107	0.0087	0.2182
rs901630	-0.0146	-0.0236331	0.0017	0.006008	1.9e-18	0.000135	-0.0283	0.0066	1.784e-05
rs902695	-0.0103	-0.0159231	0.0017	0.006184	2.2e-09	0.011797	-0.0015	0.0064	0.8143
rs902696	0.0105	-0.0159414	0.0018	0.006182	3.7e-09	0.011682	-0.0024	0.0064	0.7071
rs907842	0.014	-0.00700246	0.0017	0.006059	4.1e-16	0.253906	0.0237	0.0064	0.0002066
rs914187	-0.0102	-0.00404919	0.0017	0.006459	1.4e-09	0.535056	-0.0125	0.0065	0.05416
rs925018	-0.013	0.0176179	0.0018	0.006816	1.4e-13	0.008982	0.0181	0.0068	0.007824
rs9288754	-0.0096	-0.00182767	0.0017	0.00614	4.1e-08	0.767694	-0.0003	0.0065	0.9631
rs9294260	0.0147	-0.00644472	0.0016	0.006075	1.8e-19	0.294696	0.0257	0.0064	5.724e-05
rs9296722	0.0105	0.0170459	0.0018	0.006604	4.8e-09	0.009102	0.0141	0.0068	0.03828
rs9298048	0.0122	0.00698554	0.0021	0.007618	3.1e-09	0.359378	0.0142	0.0075	0.05961
rs9300422	0.0103	-0.000163013	0.0018	0.006573	4e-09	0.98029	0.0075	0.0069	0.2778
rs930295	0.0211	-0.0055192	0.0023	0.008308	1e-19	0.512295	0.0204	0.0086	0.0175
rs9304665	0.0229	-0.0139732	0.002	0.007144	2.9e-29	0.05548	-0.0418	0.0076	4.529e-08
rs9307381	-0.0112	0.0109409	0.0018	0.006525	1.4e-09	0.092099	0.0004	0.0068	0.9531
rs934224	0.0107	-0.00669838	0.002	0.00738	4.7e-08	0.370843	0.0022	0.0073	0.764
rs9362662	0.0112	0.00661011	0.0017	0.00626	1.2e-10	0.290689	0.0053	0.0063	0.3989
rs9365499	-0.0153	-0.0264241	0.0022	0.007859	2.6e-12	0.001166	-0.0148	0.0082	0.06995
rs9367368	0.0121	-0.0045202	0.0018	0.006666	1e-11	0.502469	-0.0081	0.007	0.2482
rs9368224	-0.0134	-0.0217682	0.0021	0.007614	2.8e-10	0.00552	0.1392	0.0083	1.499e-63
rs9371995	-0.0113	0.0186902	0.002	0.007358	7.1e-09	0.010195	0.0147	0.0071	0.03895
rs9375702	-0.0115	0.0123563	0.0019	0.006589	7.9e-10	0.059231	-0.0199	0.0069	0.00398
rs937874	0.0125	0.0105007	0.0021	0.007551	5.4e-09	0.16299	0.0167	0.0077	0.03113
rs9382285	-0.023	-0.00939298	0.0042	0.014894	3.9e-08	0.538238	0.0281	0.0153	0.06603
rs9408882	-0.0093	-0.0131288	0.0016	0.006167	1.3e-08	0.036798	-0.0073	0.0064	0.253
rs9426003	-0.0116	-0.0153045	0.0019	0.006803	1.4e-09	0.02779	-0.0113	0.0068	0.09684
rs9429830	-0.0105	-0.0216221	0.0017	0.00594	1.4e-09	0.000402	-0.0123	0.0064	0.05413
rs9458814	-0.0115	0.0153909	0.002	0.007236	1.8e-08	0.031988	0.0108	0.0076	0.1577
rs9462027	0.0252	0.011727	0.0018	0.006617	5e-43	0.074807	-0.0023	0.0072	0.7502
rs946824	0.0206	0.00935411	0.0026	0.008982	1.1e-15	0.29738	0.0173	0.0094	0.06637
rs947612	-0.0116	0.0194065	0.002	0.006949	5.6e-09	0.004693	0.0183	0.0074	0.01383
rs9478496	-0.0152	0.00423104	0.0023	0.008154	5.5e-11	0.605228	0.03	0.0085	0.0004041
rs9515381	0.0103	-0.00544882	0.0018	0.006306	8.2e-09	0.393073	-0.0129	0.0065	0.0469
rs9522285	0.0127	0.0144412	0.0017	0.006262	2.5e-13	0.020078	0.0167	0.0064	0.008929
rs9527895	-0.0165	0.0200144	0.0023	0.008524	5.4e-13	0.017534	0.0189	0.0087	0.02964
rs9528841	-0.0117	-0.0065957	0.0021	0.007153	1.4e-08	0.363041	-0.0249	0.0075	0.0009565
rs9544930	-0.014	-0.00257531	0.0025	0.008669	1.5e-08	0.768885	-0.0111	0.009	0.2177
rs9547153	-0.0098	0.0089756	0.0017	0.006152	8.7e-09	0.143364	0.0086	0.0066	0.1923
rs9549119	-0.0105	-0.00487587	0.0018	0.006311	5.4e-09	0.444805	0.0061	0.0067	0.3627
rs955133	0.0122	-0.0193092	0.0022	0.008303	1.9e-08	0.023701	0.0149	0.008	0.06114
rs955157	-0.0105	0.0255937	0.0017	0.006282	8.5e-10	3.3e-05	0.0238	0.0064	0.0001942
rs9556761	-0.011	-0.00336365	0.002	0.00714	2.7e-08	0.641146	0.0001	0.0074	0.9893
rs9564267	0.0121	0.0247629	0.0017	0.006793	4.4e-12	0.000207	0.0276	0.0067	3.808e-05
rs9569777	-0.0192	-0.0080735	0.0022	0.00813	4.6e-19	0.328492	-0.0437	0.0084	1.817e-07
rs9575	-0.0099	-0.012193	0.0017	0.00594	1.4e-08	0.04382	-0.0081	0.0065	0.2121
rs9575947	0.0106	-0.0130994	0.0019	0.006478	1.4e-08	0.047376	-0.0166	0.0069	0.0163
rs9599161	0.01	-0.0192603	0.0017	0.006215	1.7e-09	0.002528	-0.0128	0.0065	0.04863
rs9615905	0.011	0.0214562	0.0017	0.006224	2.7e-10	0.000467	0.0169	0.0065	0.009231
rs961748	-0.01	0.0165955	0.0017	0.006207	7e-09	0.006907	0.0187	0.0064	0.003413
rs962273	-0.0137	-0.00973422	0.0019	0.006524	2.6e-13	0.142097	-0.052	0.007	1.238e-13
rs962796	0.0148	0.00933727	0.0022	0.007529	5.9e-12	0.213973	0.0266	0.008	0.0008294
rs9650755	-0.0154	0.00469894	0.002	0.006767	2.8e-15	0.4883	0.0284	0.0072	8.456e-05
rs9688431	0.0231	-0.00423696	0.0035	0.012416	2.4e-11	0.737138	-0.0296	0.0137	0.03092
rs977747	0.0169	0.00225446	0.0017	0.006172	1.3e-24	0.715901	0.0198	0.0065	0.002288
rs9783858	0.0091	-0.00881877	0.0017	0.006098	3.3e-08	0.154237	0.0013	0.0064	0.8387
rs9806742	0.0208	-0.0160826	0.0026	0.008995	1.4e-15	0.081242	-0.0185	0.0102	0.06852
rs9809453	-0.0104	-0.031663	0.0019	0.006543	4.9e-08	3.26e-06	-0.0221	0.0071	0.001909
rs9816226	-0.0323	-0.0499163	0.0021	0.007852	1.6e-52	2.04e-09	-0.027	0.0083	0.001098
rs9827823	0.0193	-0.0111125	0.0024	0.008375	1.2e-15	0.193167	-0.015	0.0091	0.09962
rs9834501	-0.0182	-0.0243429	0.0024	0.008191	1.5e-14	0.004032	-0.0303	0.0089	0.0006626
rs9845966	0.0105	0.00750874	0.0017	0.006184	2.5e-10	0.223949	0.0272	0.0064	2.056e-05
rs9865431	-0.0143	-0.00816827	0.0024	0.009318	4.8e-09	0.389008	-0.0107	0.0092	0.2455
rs987237	-0.0409	0.021373	0.0021	0.007864	9.3e-84	0.005876	0.0595	0.0082	3.202e-13
rs987974	0.0199	-0.0379532	0.0017	0.005959	1.3e-30	1.13e-09	-0.0308	0.0065	2.089e-06
rs9891938	-0.0118	0.00596418	0.0017	0.006181	8.9e-12	0.334695	-0.0099	0.0064	0.1211
rs9894383	-0.0126	0.0108836	0.0022	0.007507	1.6e-08	0.145685	0.0064	0.0083	0.4391
rs9925273	0.0129	-0.0217028	0.0022	0.007667	1e-08	0.006002	-0.0056	0.0086	0.5142
rs9926289	0.0732	0.0775433	0.0018	0.006572	0	8.96e-37	0.1188	0.0065	8.166e-75
rs9926784	0.0258	-0.00642057	0.0021	0.007651	9.9e-35	0.408015	-0.027	0.0084	0.001267
rs9927848	-0.0122	0.0156794	0.002	0.007047	6.4e-10	0.024812	0.0094	0.0073	0.1997
rs9944854	0.0108	0.00176544	0.002	0.007284	4.4e-08	0.80951	0.0027	0.0071	0.7045
rs9950453	-0.0183	0.0178055	0.0029	0.010623	3e-10	0.091266	0.018	0.0104	0.08247
rs9951619	-0.0156	-0.0215751	0.002	0.007396	1.4e-15	0.004616	-0.0321	0.0075	2.062e-05
rs998732	0.0171	-0.00160228	0.0022	0.008071	2e-14	0.844122	-0.0123	0.0088	0.162
rs9987471	0.0114	-0.014106	0.0019	0.006576	1.4e-09	0.035654	0.0155	0.007	0.02714
rs9989141	0.0162	-0.0127114	0.0017	0.006312	3.6e-21	0.048193	-0.0157	0.0066	0.01731
rs9990598	0.0097	0.0216587	0.0018	0.0064	3.7e-08	0.000592	0.0156	0.0068	0.02189
rs999889	-0.0108	0.010179	0.0019	0.006896	1.4e-08	0.138577	-0.0154	0.0071	0.03054

## Sheet: T2D_OSA_10-7
rsID	BMI_beta	T2DM_beta	BMI_se	T2DM_se	BMI_pval	T2DM_pval	OSA_beta	OSA_se	OSA_pval
rs10008492	0.0101	0.0043	0.0018	0.0066	2.9e-08	0.5145	0.0149743	0.006437	0.018962
rs10010217	-0.0122	-0.0142	0.002	0.0073	1e-09	0.05269	-0.00914307	0.007111	0.197509
rs10014552	0.014	0.0106	0.0022	0.0082	3.2e-10	0.1943	0.0131531	0.007884	0.102307
rs1007090	-0.011	-0.044	0.0018	0.0068	1.3e-09	1.012e-10	0.00929566	0.00653	0.153345
rs10074802	0.012	0.0147	0.002	0.0068	1.4e-09	0.03078	-0.00339523	0.006611	0.60864
rs1009414	-0.0088	-0.014	0.0016	0.0065	7.2e-08	0.03103	-0.0096384	0.00673	0.150784
rs10095785	-0.011	-0.02	0.0017	0.0065	3.5e-10	0.002064	-0.0110477	0.006172	0.072032
rs10108900	-0.0151	-0.0267	0.0025	0.0084	1e-09	0.001435	-0.00158774	0.008351	0.850173
rs10132280	-0.0223	-0.0324	0.0018	0.007	5.6e-35	3.863e-06	-0.0178025	0.006576	0.008263
rs10133111	0.0195	0.0445	0.0023	0.0086	4e-17	2.182e-07	0.0195575	0.008008	0.013486
rs1013402	-0.0295	-0.0325	0.0018	0.0068	1.3e-63	1.793e-06	-0.00578623	0.006564	0.37837
rs1013431	0.0121	-0.0218	0.0018	0.0071	4.9e-11	0.002199	-0.00613176	0.006482	0.350251
rs10136491	-0.0105	-0.0194	0.002	0.0072	8e-08	0.007246	-0.0151756	0.007079	0.036051
rs10150332	-0.0276	-0.0556	0.0021	0.0077	6e-40	7.175e-13	-0.0185401	0.007426	0.011586
rs10169594	-0.0121	-0.0177	0.0018	0.0066	2e-11	0.007289	0.00415361	0.006565	0.531339
rs1017529	0.0129	-0.0063	0.0024	0.0088	5.3e-08	0.4738	-0.0013409	0.008614	0.877493
rs10182181	-0.0325	-0.0102	0.0016	0.0064	6.7e-90	0.1103	-0.0170331	0.006129	0.004965
rs10189094	0.0143	0.0111	0.0019	0.007	4.2e-14	0.1136	0.0139701	0.00664	0.039307
rs10190320	-0.0106	-0.0237	0.0019	0.0073	4.4e-08	0.001222	-0.00561819	0.006944	0.419018
rs10192119	-0.0166	-0.0205	0.0022	0.0086	3e-14	0.01695	-0.000835651	0.007936	0.916706
rs10195178	-0.0012	0.0524	0.0018	0.0065	0.5	6.914e-16	-0.00213428	0.00612	0.729486
rs10197031	-0.0166	-0.0248	0.0019	0.007	1.9e-18	0.0004074	-0.00232031	0.00678	0.733255
rs10198654	0.0184	0.0392	0.0029	0.0112	3e-10	0.000467	0.0291199	0.010399	0.004325
rs10247983	0.0201	0.0365	0.0033	0.0123	1.7e-09	0.002887	0.016842	0.011059	0.138623
rs10248136	-0.0097	-0.0079	0.0017	0.0064	2e-08	0.2161	-0.0163575	0.006132	0.007043
rs1025065	0.0111	0.016	0.0018	0.0067	8.2e-10	0.01695	0.0110853	0.006434	0.083388
rs1025162	-0.0107	-0.0207	0.0017	0.0064	5.6e-10	0.001191	-0.0288924	0.005885	2.16e-06
rs10269783	0.0133	0.0129	0.0017	0.0065	1.4e-15	0.0469	0.00813383	0.006286	0.194781
rs1034565	0.0097	0.0236	0.0018	0.0071	9.8e-08	0.0009174	0.00407369	0.006845	0.552801
rs1035387	-0.0163	-0.0119	0.003	0.0115	8.5e-08	0.3015	-0.00638358	0.010468	0.543577
rs10401969	0.008	-0.0876	0.0031	0.012	0.011	3.457e-13	0.0184746	0.010908	0.100073
rs10406431	0.0072	0.0603	0.0017	0.0065	3.6e-05	1.557e-20	0.0120108	0.005991	0.048957
rs1042124	0.0135	0.0094	0.0022	0.0083	6.7e-10	0.2558	0.0156955	0.007658	0.045273
rs10425678	-0.0096	0.0152	0.0017	0.0064	3.2e-08	0.01732	-0.00584588	0.006751	0.386883
rs10425711	-0.0118	-0.0138	0.0019	0.0071	9.9e-10	0.05259	-0.00363259	0.006843	0.599318
rs10444323	-0.0113	-0.0212	0.0018	0.0072	5.6e-10	0.003341	-0.00371288	0.00672	0.58456
rs10478110	-0.01	-0.0152	0.0017	0.0065	9.6e-09	0.01921	-0.00466809	0.006215	0.453305
rs1048932	-0.016	-0.0235	0.0017	0.0065	3.8e-22	0.0002945	-0.00932535	0.006093	0.13175
rs10489330	0.0154	0.0302	0.0027	0.0098	7e-09	0.002152	0.0114402	0.009506	0.238554
rs10492229	0.0142	0.0062	0.0019	0.0075	7.7e-14	0.4108	-0.00833565	0.007335	0.263234
rs10510419	-0.0177	0.0136	0.0023	0.009	2.2e-14	0.1309	0.00214669	0.008379	0.799
rs10513432	-0.0026	0.092	0.0044	0.0163	0.56	1.775e-08	0.00960094	0.01528	0.53999
rs10516495	-0.0117	-0.0418	0.0019	0.0069	3.9e-10	1.458e-09	-0.00273774	0.006702	0.685669
rs10518269	-0.019	-0.0239	0.0023	0.0088	2.5e-16	0.006579	-0.0175715	0.008035	0.033056
rs10518694	0.0146	0.0446	0.0025	0.0092	3.3e-09	1.295e-06	0.0155642	0.009249	0.090276
rs10518910	-0.0087	-0.0944	0.005	0.0175	0.079	6.708e-08	-0.00601984	0.017528	0.734191
rs1058735	0.0134	-0.0064	0.0022	0.0085	2.6e-09	0.4505	0.00100651	0.00782	0.898496
rs1061810	0.0209	0.0502	0.0019	0.007	6.1e-28	8.305e-13	0.0157415	0.006602	0.01611
rs1064213	0.012	0.0183	0.0017	0.0064	2.4e-12	0.004167	0.0150965	0.006034	0.011583
rs10733051	0.0097	0.0055	0.0016	0.0064	2.9e-09	0.3892	0.00180363	0.006484	0.782656
rs10739647	-0.0098	-0.0056	0.0018	0.0065	2.6e-08	0.3883	-6.50021e-05	0.006321	0.991789
rs10741329	0.011	0.0145	0.0019	0.0069	4e-09	0.03588	0.0164424	0.006496	0.013398
rs10742752	-0.0124	-0.0222	0.0017	0.0066	1.1e-13	0.0007639	-0.00698635	0.006223	0.267845
rs10743152	0.009	0.0658	0.0018	0.0068	7.3e-07	4.106e-22	-0.00299147	0.006116	0.627927
rs10747488	-0.0123	-0.0097	0.002	0.0074	1.2e-09	0.1919	-0.0122418	0.007184	0.086693
rs10749128	-0.0006	-0.046	0.002	0.0074	0.77	6.097e-10	-0.00567089	0.007152	0.428465
rs10749537	0.0124	0.0305	0.0017	0.0064	7.2e-13	1.793e-06	0.0253782	0.006252	3.54e-05
rs1075901	-0.0121	-0.0098	0.0016	0.0064	1.2e-13	0.1249	0.0052482	0.006157	0.394307
rs10761256	-0.0145	-0.0325	0.0019	0.007	6.4e-14	3.606e-06	-0.00532679	0.006703	0.427389
rs10766073	-0.0131	-0.025	0.0019	0.0071	1.6e-11	0.0004458	-0.0194479	0.006659	0.004453
rs10768994	0.0114	0.0176	0.0017	0.0065	6.4e-12	0.006704	0.00758872	0.006092	0.219122
rs10778853	-0.0125	-0.0253	0.002	0.0074	1.1e-09	0.0006657	-0.00280794	0.007106	0.695668
rs10781563	-0.0114	-0.0199	0.0017	0.0065	4.9e-11	0.002173	-0.0151497	0.006431	0.017478
rs10785266	-0.0141	-0.026	0.0017	0.0064	3.1e-16	4.684e-05	-0.0298112	0.006362	1.63e-06
rs10786634	0.0091	0.0228	0.0017	0.0066	9e-08	0.0005472	0.00826909	0.006178	0.187048
rs10795422	-0.0139	-0.0262	0.0019	0.007	9.3e-14	0.0001878	-0.015273	0.006344	0.018507
rs10811661	-0.0065	0.1597	0.0022	0.0086	0.0028	3.158e-77	-0.0149684	0.007899	0.056284
rs10811871	0.0108	0.0111	0.0018	0.0066	1.6e-09	0.09242	0.01374	0.00622	0.030369
rs10824345	0.0105	0.0253	0.0017	0.0064	9.2e-10	7.455e-05	0.0240182	0.006229	8.71e-05
rs10827649	-0.0094	-0.0063	0.0016	0.0066	9.1e-09	0.3395	0.00357137	0.006088	0.561251
rs10830443	-0.0106	-0.0102	0.0019	0.0069	1.5e-08	0.1399	-0.0178219	0.00653	0.007747
rs10830963	-0.0075	-0.101	0.0019	0.0071	5.3e-05	1.121e-45	0.0054267	0.006586	0.41556
rs10832778	-0.0125	0.0656	0.0017	0.0065	1.3e-13	5.226e-24	-0.00602109	0.006232	0.339863
rs10842166	0.0109	0.0011	0.002	0.0073	4e-08	0.8807	0.0106576	0.00691	0.129644
rs10842240	0.0218	0.0164	0.0027	0.0098	3.1e-16	0.09565	0.0222555	0.009611	0.01901
rs10848958	0.0021	-0.0451	0.0022	0.0083	0.34	4.968e-08	0.00844226	0.007726	0.274091
rs10858334	-0.0143	-0.0303	0.0026	0.0101	2.7e-08	0.002574	-0.0256638	0.009152	0.004361
rs1086054	0.0131	0.0154	0.0017	0.0064	3.6e-14	0.0159	0.00593634	0.006069	0.327978
rs10866554	0.0121	0.0178	0.0017	0.0064	2.1e-12	0.00532	-0.00725324	0.006027	0.234973
rs10867256	-0.0118	-0.0288	0.0017	0.0064	8.7e-12	6.505e-06	-0.00514176	0.006147	0.403297
rs10867257	0.0116	0.0294	0.0017	0.0064	1.7e-11	4.16e-06	0.00371708	0.006103	0.543464
rs10868992	-0.0114	-0.0149	0.0017	0.0064	3.6e-11	0.01965	-0.000497876	0.006018	0.93444
rs10872224	0.0153	0.0296	0.0018	0.0066	3.6e-18	7.21e-06	0.0258215	0.006028	3.38e-05
rs10878946	-0.0141	-0.0219	0.0019	0.007	3.6e-13	0.001797	0.00299648	0.007073	0.674969
rs10879240	0.0008	-0.0445	0.0017	0.0064	0.64	3.227e-12	-0.00239413	0.006073	0.694431
rs10891494	-0.0152	-0.0336	0.0027	0.0095	1.3e-08	0.0004211	-0.0281886	0.008808	0.002053
rs10893829	-0.0023	0.0556	0.0025	0.009	0.35	6.627e-10	-0.0127474	0.008393	0.127051
rs10915840	-0.0118	-0.0115	0.0019	0.0072	1.3e-09	0.1114	-0.000260034	0.00685	0.969865
rs10920678	0.0155	0.0146	0.0016	0.0065	1.5e-21	0.02451	0.0140646	0.006208	0.02241
rs10929925	-0.0143	-0.019	0.0016	0.0064	1.8e-18	0.002931	-0.0122862	0.006068	0.046846
rs1093086	-0.0133	-0.0123	0.0019	0.0074	4.5e-12	0.09801	0.00527108	0.007582	0.487851
rs10932228	0.0001	0.035	0.0017	0.0065	0.96	6.982e-08	0.00295762	0.006213	0.635141
rs10936773	-0.0115	-0.0216	0.0022	0.0071	9.9e-08	0.002415	-0.0308871	0.006529	5.28e-06
rs10937721	0.004	0.085	0.0017	0.0066	0.017	5.39e-38	-0.00965227	0.006205	0.11845
rs10938397	-0.0324	-0.0414	0.0016	0.0065	3.4e-86	1.8e-10	-0.0337829	0.00618	1.94e-08
rs10942267	0.0156	0.0052	0.0019	0.0069	3.9e-17	0.4518	0.00176556	0.00653	0.788557
rs10953740	0.0153	0.0106	0.0017	0.0064	1e-18	0.09698	0.0107461	0.006159	0.079593
rs10962550	0.0182	0.0184	0.0022	0.0083	6.2e-16	0.02611	0.00866237	0.008039	0.280845
rs10968114	0.0113	0.0138	0.0017	0.0066	6.1e-11	0.03643	0.0154183	0.00603	0.012344
rs10971709	0.0132	0.0344	0.0021	0.0079	6.2e-10	1.183e-05	0.000614811	0.007375	0.933966
rs10974438	0.0023	-0.0514	0.0017	0.0067	0.18	1.713e-14	-0.00669156	0.006418	0.296861
rs10975933	0.0122	0.0111	0.0018	0.0067	2.7e-11	0.09762	-0.0063488	0.006536	0.331431
rs10982576	0.0108	0.0128	0.002	0.0074	9.7e-08	0.0851	0.00561674	0.007131	0.436678
rs10984756	-0.0174	-0.0161	0.0029	0.0106	1.1e-09	0.1279	-0.00519449	0.009904	0.601625
rs11030618	0.011	0.0058	0.0017	0.0065	2.4e-10	0.3716	0.0103009	0.006118	0.09766
rs11031484	0.0122	0.0149	0.0023	0.0084	9.5e-08	0.07526	0.0157524	0.007786	0.048176
rs11043307	-0.0133	0.0146	0.0022	0.008	1.2e-09	0.06654	-0.00124878	0.007968	0.876612
rs11048456	0.0054	-0.0454	0.0019	0.0072	0.0041	3.295e-10	-0.00540437	0.00702	0.442074
rs11063069	0.0091	-0.056	0.0021	0.0079	9.8e-06	9.941e-13	-0.00206087	0.00729	0.77856
rs11066188	-0.012	0.0103	0.0017	0.0066	8.1e-13	0.1184	-0.00515527	0.005982	0.394059
rs11084553	0.021	0.0271	0.0024	0.0091	1.8e-18	0.002929	0.0217284	0.008197	0.01012
rs11105515	0.0225	0.0464	0.004	0.0138	1.2e-08	0.0007871	0.0242681	0.014069	0.096976
rs11105839	-0.0109	-0.0036	0.0017	0.0066	1.1e-10	0.5852	-0.0184461	0.006212	0.00378
rs11108094	0.0067	0.0714	0.0034	0.0128	0.052	2.276e-08	-0.00259135	0.011988	0.831291
rs11115176	0.0121	0.0261	0.0019	0.0077	2e-10	0.0007555	0.00270064	0.007219	0.711096
rs11118308	0.0101	-0.0365	0.0016	0.0064	4.8e-10	1.098e-08	-0.0042151	0.006153	0.494064
rs11129661	0.0124	0.0288	0.0021	0.0077	5.4e-09	0.0002015	0.00196307	0.007381	0.791336
rs11132834	-0.0092	-0.0271	0.0017	0.0064	9.2e-08	2.205e-05	0.00107143	0.006079	0.860755
rs11150911	0.0133	0.0245	0.0018	0.007	4.7e-13	0.0004785	0.00490893	0.006839	0.473696
rs11165643	0.0206	0.0216	0.0017	0.0065	1.4e-35	0.0008766	0.0309397	0.00596	5.76e-07
rs11170468	0.0123	0.016	0.0019	0.0075	1.9e-10	0.0338	-0.00157476	0.007258	0.829204
rs11173522	0.0128	0.0311	0.0021	0.0079	1.1e-09	7.481e-05	0.00125421	0.007404	0.866278
rs11185111	-0.0129	-0.0259	0.0019	0.0069	7.7e-12	0.0001783	-0.0192827	0.007011	0.007403
rs11187065	0.0084	-0.0594	0.002	0.0077	2.3e-05	1.767e-14	0.00400501	0.00727	0.585974
rs11189473	-0.0119	-0.0296	0.0019	0.007	8e-10	2.449e-05	-0.00731319	0.007386	0.322025
rs11215427	-0.0119	-0.0305	0.0019	0.0072	6.3e-10	2.424e-05	-0.0124097	0.006869	0.076383
rs11245453	0.0149	-0.0009	0.0019	0.0073	1.1e-14	0.9023	0.00717023	0.006867	0.296145
rs11251352	-0.0109	-0.0098	0.0018	0.0066	7e-10	0.1374	9.89951e-05	0.0062	0.98736
rs11257655	-0.0018	0.0859	0.002	0.0077	0.37	1.455e-28	-0.00414659	0.008386	0.625311
rs1127215	0.0013	-0.0491	0.0018	0.0065	0.47	3.918e-14	0.0184723	0.006229	0.002688
rs11496066	0.0028	0.0508	0.0022	0.0083	0.21	8.171e-10	-0.0106016	0.007758	0.170421
rs11496125	0.0169	0.0328	0.0017	0.0064	3e-22	2.813e-07	0.00998003	0.006558	0.126693
rs11505821	-0.0311	-0.0213	0.0035	0.0132	2.7e-19	0.1064	-0.0325621	0.012772	0.009291
rs1150659	-0.0139	-0.0062	0.0019	0.0076	3.8e-13	0.4173	-0.00675678	0.007062	0.345346
rs11538	-0.0135	-0.0087	0.0023	0.0086	3.3e-09	0.3109	-0.00975427	0.0079	0.215971
rs11577094	0.0182	0.0089	0.003	0.0116	6.9e-10	0.4438	0.0237624	0.011127	0.03052
rs11587482	0.012	0.0114	0.0022	0.0082	5.5e-08	0.1627	-0.00146093	0.007717	0.850692
rs1158805	-0.0137	-0.0265	0.0018	0.0066	1.2e-14	5.884e-05	-0.0075464	0.006231	0.232259
rs11609659	0.0154	0.0085	0.002	0.0074	2.2e-14	0.2529	-0.00799099	0.00738	0.278506
rs11611246	0.024	0.0155	0.002	0.0077	5e-32	0.04544	0.0200585	0.00772	0.008527
rs11614340	-0.0133	-0.0279	0.0019	0.0069	8.5e-13	5.404e-05	-0.00708087	0.006554	0.279591
rs11615578	0.013	-0.0033	0.002	0.0075	8.1e-11	0.6616	0.0045347	0.007297	0.53544
rs11629495	-0.0097	-0.0129	0.0018	0.0064	3.3e-08	0.04341	-0.0159993	0.006177	0.011313
rs11638159	-0.0097	-0.0162	0.0017	0.0064	1.8e-08	0.0112	-0.0107627	0.00591	0.073298
rs11639352	0.0147	0.0341	0.0026	0.0095	1.6e-08	0.000345	-0.00986651	0.00891	0.277139
rs11639988	0.0343	0.0395	0.0024	0.0093	4.5e-48	2.246e-05	-0.00326267	0.008494	0.702323
rs11642645	0.0095	0.0258	0.0017	0.0064	3.9e-08	5.355e-05	0.00698257	0.006306	0.267711
rs11656076	-0.0142	-0.007	0.0021	0.0075	5.6e-12	0.3531	-0.00734592	0.006974	0.299088
rs11658063	-0.0073	0.0684	0.0019	0.0066	0.0001	3.412e-25	-0.00442076	0.006385	0.49336
rs11669624	-0.0131	-0.0038	0.0017	0.0065	6.3e-14	0.5583	-0.0281481	0.006317	5.31e-06
rs11672660	-0.034	0.0244	0.0021	0.008	1.7e-60	0.002167	-0.0304963	0.007189	4.46e-05
rs11677557	-0.0018	0.059	0.0023	0.009	0.44	5.664e-11	0.00446495	0.008582	0.607592
rs11684751	0.0096	0.0036	0.0018	0.0066	6.2e-08	0.5852	0.00278688	0.006767	0.683351
rs11692979	0.0129	0.0119	0.002	0.0074	2.7e-10	0.1094	0.011512	0.007615	0.138018
rs11708067	-0.0078	0.0882	0.0019	0.0077	5.8e-05	5.046e-30	-0.0129389	0.007134	0.068055
rs11709077	0.0173	-0.104	0.0025	0.0097	4.3e-12	1.255e-26	0.0142598	0.009267	0.121886
rs11713193	0.0239	0.0295	0.0017	0.0064	2.4e-44	3.858e-06	0.00136093	0.005987	0.821424
rs11714846	0.0182	0.0531	0.0032	0.0118	1.6e-08	7.187e-06	-0.00111538	0.011575	0.923982
rs11725570	-0.0098	-0.0158	0.0018	0.0064	7.5e-08	0.01337	-0.00238715	0.006558	0.71698
rs11736228	0.0139	0.0133	0.002	0.0073	4.1e-12	0.06958	0.0119977	0.006812	0.083905
rs11738695	0.0097	0.001	0.0017	0.0065	2e-08	0.8776	0.00886316	0.006059	0.149519
rs11739877	0.0117	0.0285	0.0018	0.0066	6.6e-11	1.556e-05	-0.00128917	0.006114	0.833753
rs11745399	-0.0101	-0.0018	0.0018	0.0065	1e-08	0.7816	-0.00149588	0.006138	0.808314
rs11755724	-0.0036	0.036	0.0017	0.0067	0.032	7.771e-08	-0.0226588	0.006032	0.000264
rs11773362	-0.0111	-0.0155	0.0018	0.0068	1.5e-09	0.02276	-0.0268472	0.006323	4.05e-05
rs11773627	0.0121	0.0347	0.0022	0.0079	2.8e-08	9.922e-06	0.0284149	0.007309	0.000178
rs11781699	-0.0132	-0.0131	0.0021	0.0081	3.1e-10	0.1042	0.00962315	0.007496	0.206919
rs11784576	0.0109	0.0078	0.0019	0.0069	5.9e-09	0.259	0.000707749	0.006585	0.914846
rs11819995	0.0016	0.0498	0.0021	0.0077	0.44	1.297e-10	-0.000802322	0.007393	0.914216
rs11855853	-0.0145	-0.012	0.002	0.0073	2.4e-13	0.1016	0.00275121	0.00705	0.697557
rs11856579	-0.0141	-0.0114	0.002	0.0074	8e-13	0.1251	0.0014819	0.007019	0.833629
rs1187352	-0.0119	-0.0085	0.0018	0.0067	6e-11	0.2046	-0.0137308	0.006318	0.033169
rs1188017	-0.0142	-0.0148	0.0021	0.0082	1.2e-11	0.06995	-0.00716158	0.007547	0.349771
rs11880870	0.0189	0.0271	0.0017	0.0065	1e-28	2.984e-05	0.0219052	0.005859	0.000278
rs11884795	0.0101	0.0185	0.0019	0.0073	5.8e-08	0.0116	0.00414739	0.00733	0.572677
rs11889536	0.0189	0.0217	0.0024	0.0091	6.4e-15	0.01721	-0.000347939	0.008424	0.967328
rs11904490	-0.0099	-0.0047	0.0018	0.0067	3.7e-08	0.4831	0.00753851	0.006976	0.279524
rs11904898	-0.0121	-0.0089	0.0021	0.0076	3.7e-09	0.2443	0.00985924	0.007996	0.216604
rs11931941	0.0112	0.0179	0.002	0.0074	3.7e-08	0.01604	-0.00435145	0.007301	0.55578
rs11936062	0.0038	-0.0602	0.0023	0.0091	0.099	3.875e-11	-5.00013e-05	0.007858	0.99497
rs11945861	-0.0148	-0.0166	0.002	0.0076	5e-13	0.02987	-0.0157047	0.006967	0.027561
rs11951673	-0.0123	-0.0121	0.0017	0.0066	1.1e-13	0.0666	-0.0160369	0.006132	0.010554
rs11958808	-0.0032	0.0403	0.0018	0.0066	0.068	9.992e-10	-0.0208907	0.00609	0.000846
rs11971041	-0.021	-0.0047	0.0031	0.0115	1e-11	0.6832	-0.0196075	0.011575	0.087608
rs11978427	0.0122	0.026	0.0018	0.0066	7.5e-12	8.093e-05	0.0055267	0.006324	0.382497
rs12004367	-0.0024	-0.0374	0.0019	0.0068	0.19	3.898e-08	-0.000503873	0.007104	0.943831
rs12033257	0.0146	0.0289	0.0018	0.0066	2.4e-15	1.18e-05	0.0247774	0.005978	5.91e-05
rs12037698	-0.014	-0.0264	0.0025	0.0093	1.5e-08	0.00461	-0.0017866	0.008571	0.836532
rs12041258	0.0146	0.0152	0.002	0.0079	9.5e-13	0.05291	-0.000713745	0.007201	0.921578
rs12044597	-0.0143	0.0035	0.0016	0.0064	1.7e-18	0.5837	-0.0140883	0.006408	0.026718
rs12049202	0.024	0.0022	0.0022	0.0081	1e-28	0.7849	0.0230796	0.007678	0.002271
rs12054062	-0.0221	-0.0131	0.0024	0.0091	1.4e-19	0.1504	-0.015977	0.009267	0.092765
rs12065099	-0.0261	-0.0477	0.0045	0.0149	4.4e-09	0.001335	-0.0374095	0.014765	0.009519
rs12150665	0.0162	0.0229	0.0017	0.0065	1.6e-22	0.0004192	0.0052196	0.006349	0.416371
rs12185008	-0.0129	-0.0239	0.002	0.0074	1.3e-10	0.001304	-0.00744919	0.007267	0.305186
rs1218793	-0.0166	-0.0229	0.0018	0.0068	1.1e-19	0.0007659	-0.0181497	0.006324	0.005119
rs1218822	0.0168	0.0224	0.0017	0.0068	1.9e-22	0.000997	0.0172265	0.006305	0.007628
rs12203103	-0.0125	-0.0218	0.002	0.0079	6.4e-10	0.005501	-0.0206082	0.007452	0.005083
rs12233703	0.0106	0.0228	0.0018	0.0067	7.2e-09	0.0006677	0.0186431	0.006616	0.004348
rs12243326	0.0149	-0.2796	0.0019	0.0071	6.5e-15	0	0.0256933	0.006436	0.000112
rs1225060	0.0221	0.0317	0.0019	0.0071	2.8e-30	8.492e-06	0.00510992	0.006906	0.460073
rs12258858	-0.0108	-0.0283	0.0019	0.0071	1.9e-08	7.042e-05	-0.0162119	0.006785	0.015862
rs12299814	-0.0157	-0.0132	0.002	0.0073	5.2e-15	0.0717	-0.0102443	0.007007	0.150716
rs12325539	-0.0223	-0.041	0.0018	0.0065	4.2e-37	2.686e-10	-0.0130426	0.006282	0.036576
rs12328930	-0.0098	-0.0175	0.0017	0.0066	1.8e-08	0.007977	-0.00609439	0.006183	0.324263
rs12334877	-0.0144	-0.0078	0.0022	0.008	7.7e-11	0.327	-0.013744	0.0078	0.08463
rs12339822	-0.0123	-0.0138	0.0017	0.0064	1.6e-12	0.03072	-0.0159201	0.006077	0.010403
rs12364470	-0.0178	-0.0139	0.0022	0.0086	1.1e-15	0.1054	-0.026971	0.008279	0.000904
rs12369179	-0.0359	0.0252	0.0031	0.0115	2.5e-31	0.02867	-0.0215291	0.01038	0.044586
rs12416812	0.0111	0.0053	0.0016	0.0065	6.1e-12	0.4142	0.00157176	0.006028	0.79519
rs1241986	-0.0139	-0.0221	0.0024	0.0089	1.1e-08	0.01302	-0.00201597	0.008555	0.81486
rs12427676	0.0131	0.0065	0.0017	0.0064	5e-14	0.3088	0.00838909	0.00609	0.174527
rs12427700	0.0113	0.0156	0.0019	0.0068	1.4e-09	0.02189	0.0110963	0.006609	0.099029
rs12429545	0.0316	0.0384	0.0025	0.0101	9.6e-38	0.0001333	0.022143	0.009008	0.012743
rs12433952	0.0132	0.0168	0.0025	0.0096	8.2e-08	0.08115	0.0105868	0.00886	0.231214
rs12445430	0.0165	0.0375	0.0022	0.008	2e-14	2.446e-06	0.014316	0.007799	0.064599
rs12448257	0.0184	0.0339	0.002	0.008	8.1e-20	2.042e-05	0.0128619	0.007895	0.101504
rs12448738	-0.0168	-0.0158	0.0025	0.0097	2.8e-11	0.1047	-0.0154894	0.008905	0.079886
rs12449219	-0.0155	-0.0422	0.0026	0.0096	2e-09	1.182e-05	-0.0103255	0.008913	0.245902
rs12450045	0.0105	0.027	0.0018	0.0065	3.1e-09	3.193e-05	0.00654454	0.006201	0.290972
rs12450464	0.0128	0.028	0.002	0.0073	2.2e-10	0.0001333	0.00239613	0.007067	0.735682
rs12460105	0.0147	0.0214	0.0022	0.0083	1.1e-11	0.009676	0.0150111	0.007798	0.059926
rs12475081	0.016	0.0325	0.0029	0.0107	5.2e-08	0.002341	-0.0124907	0.010501	0.245043
rs12479270	-0.0134	-0.0194	0.0019	0.0069	1.1e-12	0.004995	-0.00501142	0.006586	0.44733
rs12495178	0.0184	0.0122	0.0017	0.0066	7.6e-28	0.06438	0.0198507	0.006109	0.001552
rs12503807	-0.0094	-0.0141	0.0017	0.0064	5.5e-08	0.02727	-0.0101382	0.006006	0.096701
rs12519145	-0.0105	-0.0264	0.002	0.0073	8.8e-08	0.0003157	-0.0189606	0.007411	0.012732
rs12527426	0.0135	0.0353	0.0019	0.007	1.4e-12	4.853e-07	0.0121845	0.006697	0.067323
rs12544064	0.016	0.0226	0.0028	0.0099	5.8e-09	0.02308	0.00284694	0.009416	0.763831
rs12547975	0.0106	0.0074	0.002	0.0072	7.7e-08	0.3057	-6.3002e-05	0.007105	0.992919
rs12564992	-0.0196	-0.0121	0.0026	0.0103	5.3e-14	0.2383	-0.0379401	0.009854	7.51e-05
rs12593036	0.0154	0.0274	0.0019	0.0072	3.8e-16	0.000149	0.000601181	0.00682	0.930297
rs12601211	0.0114	0.0256	0.0019	0.0069	2.8e-09	0.0002117	0.00240411	0.006635	0.718178
rs12602912	0.0176	0.0498	0.0021	0.008	9.9e-18	3.891e-10	-0.0084849	0.007236	0.24835
rs1260326	-0.0105	-0.0644	0.0017	0.0066	3.9e-10	1.621e-22	-0.0105181	0.005981	0.08364
rs12629015	0.0135	0.0173	0.0023	0.0083	2.1e-09	0.03648	0.0170282	0.007804	0.033323
rs12635457	-0.0095	-0.0106	0.0018	0.0067	8.4e-08	0.1137	-0.00841252	0.006265	0.17827
rs12652212	-0.0123	-0.0146	0.0017	0.0065	9.7e-14	0.02451	-0.00568382	0.006197	0.359268
rs12656373	0.0093	0.0255	0.0017	0.0064	7.4e-08	6.536e-05	0.00117131	0.006081	0.847921
rs12663230	-0.0182	-0.0185	0.0025	0.009	5.8e-13	0.03992	-0.035365	0.008915	0.000149
rs12663742	-0.0139	-0.0189	0.0018	0.0066	3.6e-15	0.004167	0.00730525	0.006274	0.243645
rs1266874	-0.014	-0.0087	0.0018	0.0067	9.8e-15	0.1942	-0.0072983	0.006359	0.250524
rs12675063	-0.0156	-0.0292	0.0026	0.0102	1.3e-09	0.004039	0.00213327	0.009435	0.823123
rs12677791	-0.0091	-0.0106	0.0017	0.0065	4.9e-08	0.1025	0.00976021	0.006083	0.107265
rs1268065	-0.0102	-0.0273	0.0017	0.0064	1e-09	1.916e-05	-0.0173018	0.006117	0.005742
rs12680842	0.0133	-0.0029	0.0018	0.0068	4.4e-14	0.67	0.00207114	0.006379	0.74753
rs12718572	-0.0117	-0.014	0.0018	0.0065	3e-11	0.03103	-0.0146163	0.006413	0.025651
rs12762034	-0.024	-0.0357	0.0032	0.0117	7.3e-14	0.002332	-0.0201839	0.011546	0.077761
rs12763352	-0.021	-0.0425	0.0031	0.0111	1.2e-11	0.0001285	-0.0117032	0.010877	0.281423
rs1277742	0.0114	0.0152	0.0021	0.0076	3.5e-08	0.04674	0.0100554	0.007235	0.171911
rs12779328	0.0105	-0.0037	0.0019	0.0071	4.5e-08	0.6033	-0.00994024	0.006579	0.137241
rs1284048	-0.012	-0.0286	0.0019	0.0072	4.7e-10	7.534e-05	-0.0098958	0.006634	0.142265
rs1285245	-0.0121	0.0105	0.0018	0.0067	1.7e-11	0.1171	-0.00598789	0.00625	0.343845
rs12881629	-0.0212	-0.0396	0.0033	0.0119	1e-10	0.0009077	0.014102	0.011147	0.217382
rs12882691	0.0094	-0.0084	0.0017	0.0064	8.3e-08	0.1884	-0.00618509	0.006244	0.327832
rs12888545	-0.0136	-0.0212	0.002	0.0073	9.1e-12	0.003821	-0.00369516	0.007186	0.608398
rs12898311	0.0028	0.0505	0.0018	0.0068	0.13	1.169e-13	-0.000906411	0.006399	0.888131
rs12905439	0.0118	-0.0069	0.0018	0.0068	1.4e-10	0.3106	0.00998771	0.006306	0.119156
rs12910361	-0.0099	-0.0814	0.0019	0.007	1.7e-07	3.951e-31	0.0141307	0.006786	0.035931
rs12922346	0.0136	0.0102	0.002	0.0075	1e-11	0.176	0.0190945	0.007272	0.007889
rs12933482	-0.0186	-0.0286	0.0028	0.0107	4.9e-11	0.007407	-0.0186225	0.010054	0.061684
rs12936083	-0.0139	-0.0266	0.0019	0.0068	4.1e-13	9.287e-05	-0.0131985	0.006494	0.040728
rs12939549	0.018	0.017	0.0016	0.0064	2.7e-28	0.007774	0.0132514	0.005932	0.028443
rs1296328	0.0179	0.0346	0.0018	0.0065	4.9e-24	9.821e-08	0.0181542	0.006348	0.003811
rs12964145	0.0134	0.0249	0.0019	0.007	3.8e-12	0.000386	0.00486515	0.006866	0.47944
rs12964689	0.0203	0.0258	0.0017	0.0064	5.1e-32	5.355e-05	0.0070085	0.005945	0.244512
rs12981256	0.0142	0.0129	0.0018	0.0067	1.1e-15	0.05422	0.00579878	0.006228	0.357593
rs13021737	-0.0574	-0.0493	0.0021	0.0085	7.5e-157	6.134e-09	-0.0206293	0.007802	0.010187
rs13022070	-0.0134	-0.0331	0.0017	0.0064	7.5e-15	2.189e-07	0.000795316	0.006079	0.896605
rs1304070	0.0126	0.0275	0.002	0.0074	3.7e-10	0.0002162	0.00514722	0.007089	0.473179
rs13047416	0.0154	-0.0026	0.0018	0.0066	2.2e-17	0.6935	0.0203742	0.006171	0.00131
rs13069244	0.0187	0.0371	0.0032	0.0123	3e-09	0.002457	0.00595921	0.013776	0.667748
rs13088843	0.0118	0.0288	0.0018	0.0068	1e-10	2.319e-05	0.00534071	0.006687	0.425046
rs13095389	-0.0209	-0.0264	0.0037	0.014	1.7e-08	0.05988	-0.0114512	0.014328	0.425349
rs13097360	0.0124	0.0218	0.002	0.0072	3.4e-10	0.002548	-0.00139597	0.006849	0.839764
rs13107325	0.047	0.046	0.0032	0.0135	1.1e-47	0.0006598	0.0842354	0.011504	3.35e-15
rs13110201	0.0102	0.0074	0.0017	0.0065	4.2e-09	0.2543	0.0127236	0.006014	0.037876
rs13110266	-0.0117	-0.0099	0.0017	0.0065	1.9e-12	0.1272	-0.0040271	0.006266	0.52464
rs13130484	0.0322	0.0435	0.0017	0.0067	1.2e-84	8.492e-11	0.0339163	0.006252	2.49e-08
rs13147390	-0.0103	-0.0124	0.0018	0.0067	1e-08	0.06424	-0.00546007	0.006349	0.390128
rs13154356	0.0148	-0.0163	0.0023	0.0085	1.2e-10	0.05461	0.00184771	0.008271	0.824926
rs13174863	-0.0192	-0.0043	0.0023	0.009	2.9e-16	0.633	-0.00186925	0.008767	0.832304
rs1317548	-0.0009	0.0693	0.002	0.0079	0.66	1.094e-18	-0.00434844	0.007914	0.587275
rs13184896	-0.0133	-0.0024	0.0016	0.0064	3.3e-16	0.7071	-0.0212727	0.006095	0.000688
rs13189692	-0.0092	-0.0147	0.0017	0.0064	8.8e-08	0.02136	-0.022037	0.005886	0.000274
rs13191362	0.0236	0.0235	0.0025	0.0098	5.9e-21	0.01695	0.0245058	0.009291	0.010802
rs1320903	0.0216	0.0342	0.0018	0.0069	9.2e-32	7.456e-07	0.00994934	0.006509	0.124986
rs13213867	0.0123	0.0291	0.0022	0.0081	1.9e-08	0.0003068	-0.00681771	0.007968	0.392707
rs13240600	0.0204	0.0214	0.0024	0.0088	3.5e-17	0.01497	0.0039518	0.008324	0.639099
rs13250058	0.0112	-0.0039	0.0018	0.0069	2.9e-10	0.5725	0.00103453	0.006449	0.873439
rs13257021	0.0019	0.0485	0.0017	0.0064	0.27	3.108e-14	0.00826376	0.006083	0.173292
rs13263601	-0.0154	-0.0238	0.0018	0.0067	2.2e-17	0.0003827	-0.0105383	0.006431	0.099832
rs1327259	0.0155	0.0209	0.0018	0.0065	1.7e-18	0.001284	0.0082701	0.006342	0.19873
rs1328514	-0.0096	-0.0094	0.0018	0.0066	7.1e-08	0.1541	-0.00727238	0.006263	0.251975
rs13287131	-0.0123	-0.0084	0.002	0.0073	6.8e-10	0.2518	-0.00826475	0.007141	0.246544
rs13288178	0.014	0.0205	0.0018	0.0066	2.7e-15	0.001885	0.00528192	0.006292	0.406646
rs1330303	0.0125	0.0196	0.0017	0.0067	1.6e-13	0.003445	-0.00863215	0.006319	0.178344
rs13329567	-0.0293	-0.0324	0.002	0.0077	1e-50	2.893e-05	-0.0238932	0.007012	0.00096
rs13330951	0.0161	0.0361	0.0017	0.0064	1e-20	1.584e-08	0.00237382	0.006277	0.707726
rs13373881	-0.0154	-0.0234	0.0029	0.0107	6.7e-08	0.02845	0.00470003	0.010555	0.661009
rs13389219	0.0112	-0.0605	0.0017	0.0065	1.2e-11	1.165e-20	-0.00128583	0.006066	0.833368
rs13391398	0.0119	0.0054	0.0018	0.0067	7.5e-11	0.4203	-0.00101151	0.006282	0.872968
rs13396935	-0.0566	-0.0513	0.0022	0.0085	1e-152	1.458e-09	-0.0209172	0.007847	0.009615
rs13419066	0.0104	0.0276	0.0019	0.0071	5.9e-08	0.000106	0.0255946	0.007115	0.000249
rs1351394	0.0054	-0.0519	0.0016	0.0064	0.00079	4.434e-16	0.0135725	0.006034	0.023432
rs1357321	-0.0121	-0.0107	0.002	0.0074	2.1e-09	0.15	0.00171752	0.006972	0.806333
rs1359790	-0.0013	-0.0817	0.0018	0.0071	0.47	1.76e-30	0.00428381	0.006625	0.518849
rs1365466	-0.0137	-0.0302	0.0019	0.0073	3.3e-13	3.78e-05	-0.0201712	0.00722	0.004657
rs1371108	0.0119	0.0188	0.0018	0.0069	9e-11	0.006517	0.00456158	0.006455	0.480588
rs1371508	-0.0128	-0.0188	0.0017	0.0064	1.1e-13	0.003245	-0.0190327	0.006209	0.001908
rs1377807	0.0096	0.0524	0.0019	0.0069	3.1e-07	3.381e-14	0.00855332	0.006568	0.191825
rs137843	0.0018	0.0423	0.0019	0.0068	0.33	5.119e-10	1.59999e-05	0.006405	0.998069
rs1409818	0.0201	0.0422	0.0029	0.0106	2.5e-12	6.592e-05	0.000251968	0.010214	0.980498
rs1411338	-0.0144	-0.0189	0.0018	0.0067	1.3e-15	0.004795	-0.00525679	0.006269	0.407169
rs1412234	-0.0243	-0.0393	0.0019	0.0068	2.4e-39	7.713e-09	-0.0130031	0.006676	0.049965
rs1412235	0.0246	0.038	0.0017	0.0068	6e-45	2.356e-08	0.0131896	0.006662	0.046272
rs1420589	0.0146	0.0177	0.0027	0.0101	6.8e-08	0.07825	0.0159777	0.009517	0.091001
rs1421085	-0.0778	-0.1218	0.0017	0.0065	0	1.52e-78	-0.078947	0.006515	8.35e-39
rs1421334	0.0125	0.0234	0.0018	0.0064	1e-12	0.0002485	0.0115283	0.006287	0.065246
rs1426652	0.0148	0.0138	0.0024	0.0088	5.4e-10	0.1166	0.0406994	0.00923	5.38e-06
rs1431659	0.0196	0.015	0.0019	0.0072	6e-24	0.03787	0.00910245	0.007453	0.221107
rs1431841	0.0131	0.0429	0.0021	0.0077	9.3e-10	3.078e-08	0.00627527	0.007423	0.398395
rs1439524	-0.0144	-0.0018	0.0027	0.0108	8.3e-08	0.8674	-0.0103215	0.009877	0.295682
rs1445652	0.0123	-0.0027	0.0022	0.0083	4.3e-08	0.7441	0.025269	0.008143	0.001598
rs1447059	0.0081	-0.0522	0.0017	0.0066	1.3e-06	2.501e-15	-0.0102265	0.006367	0.106854
rs1449544	0.0148	0.0216	0.0017	0.0064	9.3e-18	0.0007197	0.0132413	0.005994	0.030267
rs1452075	0.0141	0.0171	0.0018	0.0071	1.3e-14	0.01632	0.00626659	0.006657	0.352782
rs1464323	0.0107	0.0332	0.0019	0.007	2.6e-08	2.216e-06	0.000174985	0.006824	0.979651
rs1465900	0.0125	0.037	0.002	0.0077	4.8e-10	1.793e-06	-0.0066111	0.007925	0.404704
rs1468648	0.0156	0.022	0.0023	0.0084	8.4e-12	0.008627	0.0228587	0.007826	0.003028
rs1470687	0.012	0.0241	0.0018	0.0068	9.1e-11	0.0003984	0.00234374	0.006576	0.723912
rs1472370	0.0101	0.007	0.0018	0.0065	1.8e-08	0.2809	0.0114898	0.005999	0.059838
rs1477887	-0.0138	-0.0043	0.0017	0.0063	2e-15	0.4937	-0.00916285	0.006064	0.136684
rs1492767	0.0094	0.0128	0.0016	0.0064	1e-08	0.04506	-0.00328439	0.006159	0.597272
rs1493694	-0.0047	0.08	0.0026	0.0102	0.069	3.353e-15	-0.0122892	0.009813	0.220574
rs1496653	-0.0008	0.0665	0.002	0.0079	0.71	2.487e-17	-0.00892208	0.007521	0.234775
rs1503526	-0.014	-0.0159	0.0017	0.0063	5.5e-17	0.01137	-0.00695377	0.00611	0.254567
rs1511864	-0.0109	-0.0168	0.002	0.0068	9.6e-08	0.01357	-0.000841646	0.006443	0.896632
rs1517037	-0.0164	-0.0451	0.0022	0.0082	1.1e-13	3.345e-08	-0.0330574	0.007729	4.08e-05
rs1522569	0.0164	0.0223	0.0022	0.0084	2.9e-13	0.007761	0.0025683	0.007796	0.74438
rs1528435	0.0164	0.0275	0.0017	0.0066	9.1e-23	3.059e-05	0.0036346	0.006233	0.563619
rs1531583	-0.0213	0.1001	0.0045	0.0157	2.4e-06	1.846e-10	-0.0277834	0.014842	0.072942
rs1535660	0.0147	0.0137	0.0025	0.0092	5.2e-09	0.137	0.00790567	0.008741	0.366053
rs1536057	-0.0145	-0.004	0.002	0.0071	1.8e-13	0.5742	-0.000239029	0.006794	0.972075
rs1552224	-0.0122	0.0981	0.0022	0.0087	5e-08	1.497e-29	-0.00912623	0.008287	0.270251
rs1552893	0.0126	0.0048	0.0019	0.0071	8.1e-11	0.5002	0.00116468	0.006706	0.863176
rs1561341	-0.0158	-0.012	0.0029	0.0103	6.7e-08	0.2422	0.000865374	0.009977	0.93163
rs1561927	-0.0032	-0.042	0.0018	0.0072	0.082	6.115e-09	0.0069652	0.006897	0.319254
rs156201	0.0123	-0.0044	0.002	0.0073	5.8e-10	0.5483	0.0236341	0.006909	0.000913
rs1579557	0.0213	0.0282	0.0019	0.007	1.1e-29	5.822e-05	0.0159108	0.006622	0.015305
rs1583123	0.0108	0.0234	0.0018	0.0066	1.3e-09	0.000389	0.00167841	0.006532	0.798849
rs1583164	-0.0135	-0.0026	0.0019	0.0065	1.3e-12	0.6888	-0.0114837	0.005962	0.058388
rs161125	-0.0128	-0.0274	0.0019	0.0071	2e-11	0.0001189	-0.0180856	0.006547	0.007056
rs1624134	0.0101	0.0134	0.0018	0.0065	1.1e-08	0.039	0.0124136	0.006308	0.047692
rs164485	-0.0114	-0.0216	0.0017	0.0064	6.9e-11	0.0007197	-0.0214307	0.006242	0.000492
rs1653786	-0.0092	-0.0118	0.0017	0.0064	7.8e-08	0.06467	0.00104955	0.005941	0.860676
rs1656377	-0.0099	-0.0276	0.0017	0.0065	1.6e-08	2.122e-05	-0.0073167	0.006288	0.250955
rs1665901	0.0037	0.0398	0.0019	0.0068	0.051	4.973e-09	-0.00503232	0.006652	0.45001
rs16822990	0.0187	0.0514	0.0032	0.0117	3.8e-09	1.17e-05	-0.00495072	0.010861	0.650422
rs16825917	-0.016	-0.0253	0.0022	0.0082	1.6e-13	0.001949	-0.00480553	0.007707	0.538004
rs16828047	0.0172	-0.0116	0.0028	0.0107	1.5e-09	0.2774	0.0285155	0.01026	0.004643
rs16849710	0.0116	0.0055	0.0018	0.0065	6e-11	0.3969	0.00486813	0.006347	0.443721
rs16851441	-0.0191	-0.0102	0.003	0.0112	3.5e-10	0.3626	-0.0454943	0.011008	1.89e-05
rs16851483	0.0369	0.028	0.0035	0.013	3.2e-26	0.03103	0.0471479	0.012609	0.000108
rs16871902	0.0125	0.0177	0.0017	0.0064	4.6e-13	0.005583	-0.00724921	0.006037	0.235991
rs16889835	-0.0145	-0.0172	0.0025	0.0091	4.3e-09	0.059	-0.0143992	0.0087	0.105806
rs16903109	0.0051	0.0463	0.0023	0.0086	0.03	6.939e-08	0.01075	0.008215	0.189431
rs16903285	-0.0331	-0.0374	0.0026	0.0095	7.6e-38	8.662e-05	-0.0188414	0.009064	0.035776
rs16953563	-0.0134	0.0143	0.002	0.0072	1.5e-11	0.04777	-0.00745875	0.007564	0.331325
rs16956501	0.0241	-0.0243	0.003	0.0107	3.9e-16	0.02288	0.00826773	0.010162	0.41665
rs16972089	0.014	-0.0024	0.0022	0.0084	3.9e-10	0.7745	0.0166241	0.008026	0.036672
rs17001561	0.0151	0.0176	0.0023	0.0089	3.8e-11	0.04797	0.00251982	0.008254	0.761433
rs17014375	-0.0172	-0.0155	0.0025	0.0093	1.1e-11	0.09624	-0.0135616	0.009001	0.130045
rs17024393	-0.0633	-0.0483	0.0049	0.0181	1.6e-37	0.007664	0.0163682	0.017928	0.377762
rs17030845	0.0029	-0.1191	0.0026	0.0108	0.28	2.349e-28	0.0515435	0.010409	2.48e-07
rs17056301	-0.0118	-0.0003	0.002	0.0073	2.4e-09	0.9673	-0.00106443	0.007122	0.881827
rs17066856	0.0385	0.0275	0.0028	0.0112	1.5e-42	0.0141	0.00403714	0.010188	0.696041
rs17070295	-0.0166	-0.0077	0.0031	0.0113	8.3e-08	0.4959	-0.00423502	0.010813	0.697165
rs17070611	0.0344	-0.0322	0.0064	0.0229	7.1e-08	0.1602	0.0391037	0.022788	0.10706
rs17113297	0.0166	0.026	0.0021	0.0077	2.1e-15	0.0007916	0.0209627	0.007379	0.003984
rs17113301	0.0165	0.0269	0.0021	0.0077	3.6e-15	0.0005168	0.0206327	0.007447	0.004995
rs17119937	-0.0212	-0.0088	0.0036	0.013	5.6e-09	0.4979	-0.0179509	0.013179	0.170946
rs1714524	0.0111	0.0309	0.0017	0.0064	1.4e-10	1.311e-06	0.00699138	0.006078	0.256194
rs17161761	-0.0218	-0.0315	0.0031	0.0112	1.1e-12	0.004928	0.00417826	0.01097	0.705147
rs17168465	-0.0012	-0.0599	0.0028	0.0106	0.66	1.476e-08	-0.00433658	0.010431	0.679433
rs17168486	0.0014	0.0672	0.0022	0.0083	0.53	4.5e-16	0.00561719	0.007858	0.475639
rs17203016	-0.015	-0.02	0.002	0.008	2.1e-13	0.01196	-0.0119088	0.007963	0.133164
rs17207196	-0.0221	-0.0076	0.0018	0.0066	2.1e-35	0.2493	-0.0261243	0.006259	5.39e-05
rs17238110	0.0353	0.0623	0.005	0.0192	2e-12	0.001148	0.0468799	0.019048	0.02135
rs17239187	-0.0132	-0.0941	0.0049	0.0175	0.0075	7.38e-08	-0.0117606	0.017539	0.504855
rs17268753	0.0105	0.0198	0.0019	0.0071	7.3e-08	0.005419	0.000809327	0.007032	0.909017
rs17289059	-0.0113	-0.0152	0.0018	0.0068	8.1e-10	0.02552	-0.00319309	0.006408	0.621633
rs17293289	-0.0148	-0.0246	0.0018	0.0067	2.5e-16	0.0002415	-0.0104265	0.006398	0.101727
rs17311369	-0.0104	-0.0119	0.0019	0.0068	3.1e-08	0.08037	-0.00578269	0.006503	0.379684
rs17327461	0.0125	0.0185	0.0016	0.0064	1.5e-14	0.003773	0.0189101	0.006252	0.002193
rs17332320	-0.0162	-0.0072	0.0021	0.0079	3.3e-14	0.3592	-0.00397891	0.007495	0.599653
rs17405819	0.0215	0.0126	0.0018	0.0069	4.3e-33	0.06825	0.0172886	0.006409	0.008446
rs1741143	-0.0169	0.0111	0.0031	0.0116	6.4e-08	0.3395	0.0208726	0.011715	0.07206
rs17424296	-0.0108	0.007	0.0018	0.0067	2.4e-09	0.2962	-0.00808358	0.006431	0.215365
rs17425707	-0.0167	-0.0059	0.0028	0.0107	4.4e-09	0.5806	0.00229062	0.009608	0.813719
rs17446257	0.0153	0.0236	0.0026	0.0095	2.9e-09	0.01325	0.00133311	0.009339	0.887361
rs17487691	-0.0125	-0.0104	0.0023	0.0083	4.7e-08	0.2086	-0.0100731	0.008172	0.216747
rs17499593	-0.0125	-0.0226	0.0022	0.0081	1.1e-08	0.005059	0.0108001	0.007775	0.172683
rs17513613	-0.0186	-0.0145	0.0018	0.007	3.6e-26	0.03874	-0.00287088	0.006415	0.65559
rs17515241	-0.0149	-0.0329	0.002	0.0076	3.8e-13	1.674e-05	-0.00730922	0.007239	0.312528
rs175165	0.0103	0.0188	0.0018	0.0065	5.2e-09	0.003779	-0.00332746	0.006451	0.607138
rs17522122	0.0159	0.0356	0.0017	0.0064	1.5e-21	2.49e-08	0.0125539	0.006121	0.038998
rs17535082	-0.0171	-0.0004	0.003	0.011	7.8e-09	0.971	-0.0161771	0.010049	0.116863
rs17535749	0.015	0.017	0.0027	0.0105	2.5e-08	0.1045	0.00516961	0.009758	0.597898
rs17551974	-0.0141	-0.0121	0.0022	0.0082	1.9e-10	0.1384	-0.00333656	0.00775	0.670252
rs17573940	-0.0113	-0.0191	0.0018	0.0071	8e-10	0.007304	-0.0126398	0.006606	0.0542
rs17595452	0.0138	0.0167	0.0021	0.0076	2.7e-11	0.02889	-0.00498157	0.007409	0.502338
rs1759975	0.0096	0.0113	0.0017	0.0066	1.9e-08	0.0867	0.00389959	0.006165	0.531184
rs17619860	-0.0126	-0.0053	0.0024	0.0087	8.5e-08	0.5419	0.00210121	0.008135	0.798222
rs17621507	-0.0123	-0.0121	0.0023	0.0083	6.8e-08	0.1435	-0.0129587	0.007942	0.100951
rs17630640	-0.0116	0.0537	0.0026	0.0096	6.3e-06	2.478e-08	-0.00518056	0.008815	0.558173
rs17636031	-0.016	0.003	0.0019	0.0073	1.2e-17	0.6823	-0.0108212	0.006815	0.110821
rs17663412	0.0157	0.0121	0.0027	0.0101	6.1e-09	0.2287	0.00118929	0.009314	0.89916
rs17667084	0.017	0.0225	0.003	0.0109	9.7e-09	0.0388	0.0150375	0.010237	0.152074
rs176809	0.0102	0.0228	0.0019	0.0069	5.7e-08	0.0009689	0.00957105	0.006772	0.156326
rs17685338	0.0127	0.0221	0.0023	0.0085	2.7e-08	0.009164	0.00791063	0.008056	0.326069
rs17689007	-0.0151	-0.0468	0.0017	0.0065	4.2e-18	5.621e-13	-0.00551216	0.005998	0.3636
rs17710386	-0.0126	-0.0289	0.0018	0.0068	1e-12	2.172e-05	-0.00778264	0.006583	0.236457
rs17724992	0.0183	0.0148	0.0019	0.0075	1e-22	0.04962	0.0178595	0.006816	0.010595
rs17737553	0.0134	0.0225	0.0019	0.007	1.2e-12	0.001339	0.0121044	0.006659	0.067563
rs17767510	0.0129	0.0248	0.0023	0.0085	1.9e-08	0.003453	0.0154195	0.008182	0.0576
rs17789218	-0.013	0.0056	0.0019	0.0076	7.4e-12	0.4638	-0.0122447	0.006968	0.07726
rs17791513	0.0066	0.1016	0.0034	0.0132	0.051	1.346e-14	0.0130944	0.013254	0.335948
rs17805532	0.0226	0.0485	0.0039	0.0137	5.2e-09	0.0004062	0.0132942	0.013911	0.339409
rs17806379	-0.0258	-0.0373	0.0022	0.0084	1.5e-30	8.464e-06	-0.0338236	0.007737	2.79e-05
rs17825594	0.0196	0.0111	0.0037	0.0135	8.4e-08	0.4112	0.0147103	0.01409	0.296003
rs1784460	0.0132	0.0317	0.0018	0.0065	9e-14	1.043e-06	-0.00048912	0.006082	0.936233
rs1788826	-0.0183	-0.0303	0.0018	0.0067	2.4e-24	6.133e-06	-0.01008	0.006452	0.116817
rs1789168	0.0141	0.0186	0.0018	0.0068	1.8e-14	0.006276	0.0042209	0.007132	0.558498
rs1800961	-0.0001	0.1602	0.0048	0.0175	0.98	5.095e-20	0.0189572	0.017384	0.274527
rs1801212	0.0051	0.0907	0.0018	0.0071	0.0048	3.581e-37	-0.0101909	0.006691	0.126348
rs1804528	0.0109	0.0023	0.002	0.0066	3e-08	0.7273	0.00731915	0.006384	0.251058
rs1814170	0.0203	-0.0154	0.0029	0.0106	2.1e-12	0.1453	0.00820255	0.009899	0.415772
rs1829989	-0.0119	-0.017	0.0017	0.0064	6.2e-12	0.007774	-0.00137695	0.005941	0.818009
rs1830074	-0.0115	-0.0129	0.0019	0.007	1.4e-09	0.06593	0.00433338	0.006643	0.518798
rs1848068	-0.0016	0.0388	0.0018	0.0067	0.36	7.029e-09	0.00488604	0.006418	0.44717
rs1861410	-0.0217	-0.0344	0.0017	0.0064	5.3e-36	7.201e-08	-0.0307542	0.006368	7.54e-07
rs1863652	-0.0115	-0.0277	0.0018	0.0067	1.4e-10	3.569e-05	-0.00895699	0.006404	0.168389
rs1873914	-0.0116	-0.0046	0.0017	0.0065	2.8e-11	0.4786	-0.00785477	0.006019	0.198081
rs1882297	0.0051	0.0474	0.0018	0.007	0.0044	1.41e-11	-0.000391076	0.006354	0.951207
rs1884389	-0.0103	-0.0089	0.0017	0.0065	4e-09	0.1704	-0.00675074	0.006115	0.275694
rs1884897	-0.0194	-0.0037	0.0017	0.0066	1.3e-30	0.5748	-0.0181568	0.006273	0.004749
rs1885728	0.0108	0.0133	0.0019	0.0069	1e-08	0.05427	0.0076784	0.006659	0.255632
rs1891216	-0.0107	-0.004	0.0018	0.0067	2.4e-09	0.5506	-0.00157176	0.0063	0.803814
rs1895407	-0.0142	-0.0166	0.0017	0.0064	1.2e-16	0.009347	-0.00621664	0.006078	0.306191
rs1895874	-0.01	0.0271	0.0017	0.0064	5.5e-09	2.205e-05	0.00188478	0.006007	0.755552
rs1903311	0.0104	0.0189	0.0019	0.0075	8.1e-08	0.01217	-0.00635973	0.00717	0.375438
rs1905840	-0.0166	-0.0439	0.0027	0.0099	1e-09	1.017e-05	-0.0099632	0.009592	0.298666
rs192710	-0.0012	-0.0377	0.0017	0.0067	0.47	1.844e-08	-0.00281195	0.006583	0.672175
rs1927790	-0.0148	-0.0162	0.0016	0.0065	1.8e-19	0.01258	-0.0107233	0.006204	0.082455
rs1928295	0.0141	0.0121	0.0016	0.0064	5.4e-18	0.05816	0.0251086	0.005885	3.58e-05
rs1937684	0.0112	0.0091	0.0018	0.0068	8.7e-10	0.1812	0.00885206	0.006306	0.166763
rs1938570	0.0136	0.021	0.0023	0.0089	2.7e-09	0.01829	0.0116143	0.008215	0.155929
rs1948080	0.0137	0.0146	0.0018	0.0066	1.1e-14	0.02687	0.00242494	0.006223	0.699199
rs1951455	-0.0145	0.0164	0.0019	0.0071	4.5e-14	0.02125	-0.0172418	0.006642	0.011276
rs1962412	-0.0139	-0.0521	0.0019	0.007	6.3e-13	1.112e-13	-0.00999074	0.006521	0.131775
rs1970525	-0.0246	-0.0136	0.0033	0.0123	1.2e-13	0.2669	-0.0175363	0.011734	0.132658
rs1979550	-0.0101	-0.0164	0.0018	0.0068	3.3e-08	0.01596	-0.0068494	0.006359	0.287741
rs1982441	0.0175	0.0082	0.0026	0.0092	7e-12	0.3735	0.0266799	0.009223	0.003244
rs1982725	0.0097	0.0028	0.0017	0.0064	3.3e-08	0.6611	0.00749484	0.006361	0.238037
rs1986252	0.0106	-0.0101	0.0017	0.0064	7.8e-10	0.1138	0.0071335	0.006245	0.252817
rs1987886	0.0115	0.0275	0.0019	0.0066	1.2e-09	3.059e-05	0.020084	0.006376	0.001409
rs1991084	-0.0099	-0.0172	0.0018	0.0067	6.7e-08	0.01026	-0.00380675	0.00647	0.55735
rs1993709	-0.0331	-0.0435	0.0021	0.0083	1.9e-57	1.448e-07	-0.00699642	0.007989	0.388302
rs1996121	-0.0152	-0.0241	0.0018	0.0065	1.8e-16	0.0002052	-0.0156204	0.006246	0.014438
rs1996617	-0.011	-0.0345	0.0019	0.007	5e-09	8.744e-07	-0.00730426	0.006699	0.275172
rs1999494	0.0106	-0.0006	0.0019	0.0067	1.7e-08	0.9287	-0.00766631	0.006333	0.232571
rs2007231	-0.0104	-0.0218	0.0018	0.0067	5.2e-09	0.001141	0.00480251	0.006315	0.451965
rs200810	0.0136	0.0178	0.0017	0.0066	5.5e-16	0.006965	-0.00928476	0.006206	0.133363
rs2009075	-0.0071	0.1707	0.0061	0.0216	0.24	2.488e-15	-0.0450894	0.022531	0.061708
rs2010281	-0.0161	-0.0379	0.0017	0.0067	6.7e-21	1.55e-08	0.0120788	0.006367	0.056357
rs2023681	0.003	-0.0826	0.003	0.0115	0.32	7.399e-13	0.000990509	0.010902	0.928287
rs2039995	0.011	0.0139	0.0017	0.0064	2.3e-10	0.02953	0.0147442	0.006018	0.016426
rs2044859	-0.0098	-0.0032	0.0018	0.0067	5.1e-08	0.633	-0.0104482	0.006363	0.099157
rs2047648	-0.0118	0.0081	0.002	0.0074	2.4e-09	0.2759	0.000324052	0.006902	0.962788
rs2051559	-0.0176	-0.0415	0.0026	0.0094	5e-12	1.063e-05	-0.005652	0.00894	0.528553
rs2062213	-0.0043	-0.0743	0.0031	0.012	0.16	6.799e-10	-0.000368932	0.011391	0.974462
rs2065418	0.0166	0.0136	0.0018	0.0066	3.6e-20	0.03923	0.0285775	0.006104	6.22e-06
rs2066827	0.0041	-0.0473	0.0022	0.0081	0.06	4.438e-09	0.0105656	0.006853	0.12971
rs2075424	0.002	0.0459	0.0017	0.0064	0.25	6.64e-13	-0.00217364	0.006207	0.727266
rs208015	0.0356	-0.0091	0.0034	0.0123	1.4e-25	0.4576	0.0104908	0.011752	0.372513
rs2107133	-0.0015	0.0643	0.0026	0.0097	0.57	4.017e-11	0.0104555	0.008759	0.241588
rs2124499	-0.0123	0.0307	0.0017	0.0067	3.4e-13	4.618e-06	-0.0121819	0.00621	0.054102
rs2135745	0.0127	0.0176	0.002	0.0074	2.4e-10	0.01791	-0.00959186	0.008236	0.252529
rs2143253	-0.0188	-0.0254	0.0026	0.0098	1.1e-12	0.009858	-0.00520955	0.009333	0.582268
rs2153740	0.0098	0.02	0.0018	0.0064	5.8e-08	0.00174	0.00635012	0.006476	0.333024
rs215634	0.0152	0.026	0.0018	0.0066	2.6e-17	8.093e-05	-0.00319008	0.006226	0.611756
rs2162524	-0.0155	-0.0226	0.0018	0.0068	4.1e-17	0.0008977	-0.00163067	0.006399	0.799821
rs2164300	-0.009	-0.0282	0.0016	0.0064	3.8e-08	1.009e-05	0.00288483	0.006506	0.658658
rs2169642	-0.0122	-0.0161	0.0018	0.0067	2.9e-11	0.01628	-0.00205389	0.006348	0.747322
rs2174307	0.0121	0.0145	0.0017	0.0065	4.9e-12	0.0255	-0.00520955	0.006038	0.393522
rs217671	-0.0144	-0.0111	0.0019	0.0072	1.3e-13	0.1244	-0.0142194	0.006905	0.038011
rs2180454	-0.0207	-0.028	0.002	0.0075	2.9e-24	0.0002038	-0.0139509	0.007087	0.053921
rs2190788	0.0141	0.0275	0.0019	0.0069	2.9e-14	6.905e-05	0.016266	0.006716	0.014483
rs2190876	-0.0017	-0.0344	0.0017	0.0064	0.34	7.201e-08	0.00249688	0.00612	0.68432
rs2192158	0.0129	0.0025	0.0017	0.0064	8.3e-14	0.6955	0.000570837	0.006203	0.927007
rs2196618	-0.0147	-0.0143	0.002	0.0072	1.3e-13	0.04777	0.00396712	0.006991	0.571522
rs2210612	-0.0132	-0.0176	0.0021	0.0079	5e-10	0.02501	-0.0204005	0.007683	0.007161
rs2215383	0.0017	-0.0641	0.0016	0.0064	0.3	1.056e-23	0.00557543	0.006112	0.361901
rs2228213	-0.0139	-0.0046	0.0017	0.0069	4.6e-16	0.5056	-0.015074	0.006137	0.016206
rs2228552	0.0127	0.0213	0.0019	0.0068	3.1e-11	0.00175	0.00426609	0.006179	0.494461
rs2237403	-0.0121	-0.0225	0.0018	0.0067	3.3e-11	0.0007858	-0.0208049	0.006617	0.00223
rs2237895	0.0066	-0.0892	0.0018	0.0066	0.00035	1.147e-41	-0.00257169	0.006034	0.67103
rs2242189	0.0135	0.0046	0.0018	0.0067	8.3e-14	0.4924	0.010974	0.006527	0.098459
rs2242517	0.0047	0.043	0.0018	0.0066	0.0084	7.085e-11	-0.00786201	0.006146	0.199981
rs2246012	-0.0158	-0.0298	0.0022	0.0085	3.1e-13	0.0004418	-0.00902812	0.008872	0.308644
rs2247593	0.0123	0.0187	0.0019	0.0071	1.9e-10	0.008627	0.0168034	0.006824	0.016195
rs2257122	-0.0146	-0.0033	0.0027	0.0097	6.7e-08	0.7347	-0.00876127	0.009072	0.342765
rs2257791	-0.0142	-0.0188	0.002	0.0075	1.8e-12	0.01264	-0.0262485	0.007491	0.000357
rs2271189	-0.0144	-0.0123	0.0018	0.0065	5e-16	0.05812	-0.0119015	0.006004	0.051538
rs2280614	-0.0126	-0.0307	0.002	0.0072	1.1e-10	2.143e-05	-0.0103522	0.00706	0.141162
rs2281819	-0.016	-0.017	0.002	0.0075	5.1e-15	0.02413	-0.00667422	0.007114	0.354746
rs2282419	0.0127	0.013	0.0024	0.0086	9.2e-08	0.13	0.0070203	0.008329	0.399868
rs2282581	-0.0101	0.014	0.0018	0.0067	2.1e-08	0.03668	-0.0242958	0.006235	0.000158
rs2283093	0.0127	0.0045	0.0021	0.0077	3.1e-09	0.5614	-0.00154219	0.007416	0.836658
rs2283222	-0.0059	0.0384	0.0019	0.0071	0.002	6.912e-08	-0.00902911	0.006472	0.161815
rs2285178	-0.0112	0.0103	0.0019	0.0069	9.4e-09	0.1361	-0.00925207	0.006475	0.151817
rs2289739	0.0051	0.0469	0.0019	0.0067	0.0059	2.578e-12	0.000973526	0.00648	0.881259
rs2290202	-0.0022	0.0666	0.0024	0.0092	0.36	4.892e-13	-0.0153634	0.009075	0.098534
rs2292662	-0.0041	-0.0645	0.0024	0.0088	0.087	2.239e-13	-0.00989782	0.008421	0.248474
rs2304607	-0.032	-0.0401	0.0025	0.0092	1.7e-36	1.348e-05	-0.0200075	0.008957	0.023886
rs2306272	-0.0113	0.0261	0.0019	0.007	2.6e-09	0.0001988	-0.0109261	0.006643	0.098517
rs2306593	-0.0159	-0.0274	0.0017	0.0064	2.5e-20	1.786e-05	-0.00708101	0.005962	0.241066
rs2307111	0.0265	0.0502	0.0016	0.0065	1.6e-58	1.049e-14	0.0286958	0.005896	2.63e-06
rs2357760	0.0145	0.0179	0.0017	0.0068	6.8e-17	0.008534	0.00253922	0.006417	0.694979
rs2365389	-0.0174	-0.0097	0.0017	0.0065	1.3e-25	0.1351	-0.0212063	0.005917	0.00049
rs2366214	0.0068	0.0582	0.0018	0.0067	0.0002	3.776e-18	0.00362456	0.006244	0.565448
rs2367112	0.0119	0.0033	0.0016	0.0064	2.3e-13	0.6054	-0.00242306	0.006062	0.690397
rs2373285	-0.0102	-0.0128	0.0019	0.007	9.1e-08	0.06805	-0.0275305	0.006632	6.09e-05
rs2388253	0.0106	0.0108	0.0018	0.0066	1.8e-09	0.1016	0.000381073	0.006047	0.950094
rs2423668	0.0105	0.0118	0.0019	0.0065	2.8e-08	0.0691	0.0109093	0.006193	0.076696
rs2425840	-0.0119	-0.0175	0.0018	0.0065	1.6e-11	0.007022	-0.00774592	0.006328	0.22023
rs2427453	0.0112	-0.0027	0.0018	0.0063	2.7e-10	0.6673	0.0225254	0.006463	0.000399
rs2429150	-0.0111	-0.0199	0.0018	0.0065	2.7e-10	0.002173	-0.00289879	0.006148	0.638405
rs243019	-0.0016	-0.0588	0.0016	0.0064	0.32	3.372e-20	-0.00343709	0.006057	0.571356
rs243083	-0.0024	-0.0523	0.0016	0.0066	0.15	2.214e-15	-0.00164864	0.00612	0.788555
rs2440374	-0.0114	-0.0401	0.002	0.0074	1.4e-08	6.882e-08	0.000912416	0.00703	0.897495
rs244418	-0.0207	-0.0429	0.0017	0.0065	1.3e-32	3.88e-11	-0.00963325	0.006148	0.122998
rs2453040	0.0051	-0.0782	0.0027	0.0103	0.059	2.513e-14	0.0109507	0.009873	0.277345
rs2453472	0.0088	0.0051	0.0016	0.0065	9.9e-08	0.4321	0.00629376	0.005979	0.298355
rs2454916	0.0001	0.0392	0.002	0.0072	0.96	5.763e-08	0.00637226	0.006906	0.362497
rs2465037	-0.0141	-0.0255	0.0018	0.0067	1.3e-14	0.0001416	-0.00727037	0.006468	0.267518
rs2479958	0.0154	0.0134	0.0018	0.0065	1.5e-17	0.039	0.00253279	0.006152	0.681645
rs2481665	0.0161	0.0247	0.0016	0.0064	7.2e-23	0.00011	0.00502159	0.005953	0.404082
rs2491353	-0.0115	-0.0288	0.0016	0.0065	2.8e-12	9.142e-06	-0.00764717	0.006151	0.220117
rs2496725	0.01	0.017	0.0018	0.0065	1.6e-08	0.008824	0.00954629	0.006268	0.126448
rs2516734	0.0165	0.0127	0.0027	0.0099	1e-09	0.2017	0.0171838	0.008673	0.053542
rs2519760	0.0095	-0.0097	0.0017	0.0065	5.6e-08	0.1351	0.00646284	0.006299	0.310954
rs2543132	0.0146	0.0038	0.0022	0.0082	5e-11	0.6417	0.0146812	0.007555	0.057399
rs2553484	0.012	0.0214	0.0021	0.0079	2.2e-08	0.006427	0.000912583	0.007453	0.903152
rs2570306	-0.0126	-0.0092	0.002	0.0074	3.7e-10	0.2159	-0.0113916	0.007304	0.125845
rs258225	-0.0025	-0.0362	0.0017	0.0064	0.15	1.446e-08	0.00711525	0.006037	0.244689
rs2583400	-0.0159	-0.0318	0.0024	0.009	5.4e-11	0.000413	-0.00336932	0.008423	0.690614
rs2600226	-0.0116	-0.0207	0.0019	0.0068	3.7e-10	0.002353	0.00330646	0.00655	0.617217
rs2605603	-0.0103	-0.0318	0.0016	0.0064	2.5e-10	6.392e-07	-0.00615792	0.006025	0.31265
rs2608703	0.0142	0.0263	0.0017	0.0066	1.9e-16	6.688e-05	0.0293345	0.00633	2.14e-06
rs2608954	0.0146	0.032	0.0022	0.0081	4.9e-11	7.212e-05	0.00856918	0.007889	0.276976
rs2612069	0.0003	-0.1034	0.0029	0.0109	0.92	2.186e-21	0.0201435	0.009742	0.044801
rs2612576	-0.011	-0.0212	0.0019	0.0073	9.7e-09	0.003821	-0.0129282	0.00678	0.061548
rs2613505	0.0328	0.0437	0.0021	0.0083	3.3e-57	1.269e-07	0.00700447	0.007989	0.387725
rs2616116	-0.0016	0.0351	0.0019	0.0064	0.4	3.892e-08	-0.0113937	0.006212	0.071527
rs262130	0.0127	0.0074	0.0023	0.0081	1.8e-08	0.3587	0.00179838	0.008197	0.827419
rs2642104	0.0093	0.0257	0.0017	0.0064	6.9e-08	5.724e-05	0.0179745	0.006203	0.00337
rs2642596	0.0001	0.044	0.0018	0.0064	0.94	5.612e-12	-0.014456	0.006165	0.021646
rs2677035	-0.0156	0.0267	0.0027	0.0103	1.3e-08	0.009265	-0.021478	0.009354	0.026028
rs2681780	0.0233	0.0316	0.0017	0.0064	4e-42	7.511e-07	9.20042e-05	0.00605	0.987897
rs2686742	0.0095	0.0132	0.0017	0.0065	5e-08	0.04201	0.000585828	0.006203	0.925159
rs2693826	-0.0137	-0.0175	0.0017	0.0064	2e-15	0.006144	-0.0105262	0.006019	0.085409
rs2694047	-0.0188	-0.0207	0.002	0.0073	3.9e-21	0.004738	-0.00380623	0.006949	0.587912
rs2712666	-0.0133	-0.0149	0.002	0.0073	2.1e-11	0.04206	0.00311284	0.006921	0.656107
rs271937	-0.0099	-0.0038	0.0018	0.0067	5.4e-08	0.5707	-0.00538548	0.006406	0.40601
rs273504	-0.0153	0.0044	0.0018	0.0065	4.4e-18	0.4979	-0.0205651	0.006192	0.000756
rs2737250	0.0164	0.0276	0.0018	0.0067	8.5e-20	3.808e-05	-0.00456855	0.006382	0.47488
rs274215	0.0095	0.0036	0.0017	0.0064	4.4e-08	0.573	0.0111427	0.006152	0.068668
rs2744972	0.0274	-0.0034	0.0025	0.009	1.4e-28	0.7057	0.0241149	0.008515	0.004022
rs2744974	0.0249	-0.014	0.0018	0.0068	1.4e-45	0.03968	0.00814772	0.00647	0.207082
rs274637	0.0105	0.0037	0.0018	0.0066	4.6e-09	0.5748	0.00358743	0.006373	0.577278
rs2754079	-0.014	-0.0207	0.0017	0.0065	1e-15	0.001429	-0.00434754	0.006118	0.478084
rs2767036	-0.0083	-0.0389	0.002	0.007	2.4e-05	2.936e-08	0.00900745	0.006506	0.17281
rs2791653	0.0141	-0.0251	0.0019	0.0076	1.3e-13	0.001024	3.89992e-05	0.007383	0.995773
rs2791655	-0.012	0.029	0.0019	0.0072	5.4e-10	5.966e-05	0.00597984	0.007148	0.408958
rs2796441	0.0066	-0.0674	0.0017	0.0065	7.3e-05	2.972e-25	0.0109281	0.006097	0.071634
rs2812545	0.0004	0.0413	0.0017	0.0065	0.83	1.99e-10	-0.00297956	0.006384	0.6418
rs281787	-0.0094	-0.0115	0.0018	0.0067	9.9e-08	0.08613	-0.0185897	0.006198	0.003446
rs2820311	-0.0235	-0.0292	0.0018	0.0068	4.1e-38	1.782e-05	-0.00618583	0.006543	0.344518
rs2820441	-0.0078	0.0556	0.0019	0.0069	2.8e-05	8.562e-16	-0.0045128	0.00661	0.495661
rs2832238	0.0117	0.0167	0.0021	0.0081	2.9e-08	0.03832	-0.0134977	0.007388	0.073579
rs2832283	0.0115	0.0122	0.002	0.0077	5.8e-09	0.1153	-0.00982713	0.007406	0.192162
rs28350	0.0177	0.0131	0.0022	0.0083	3.5e-15	0.1132	0.0135251	0.008165	0.09577
rs2836950	-0.0108	-0.0147	0.0018	0.0066	3.1e-09	0.02584	-0.00799099	0.006565	0.222766
rs2836964	0.011	0.013	0.0018	0.0067	1.3e-09	0.05238	0.00646183	0.006227	0.305555
rs2840343	-0.0133	-0.0278	0.0024	0.0083	1.7e-08	0.0007768	-0.0264887	0.007808	0.001052
rs2857605	-0.001	0.0575	0.002	0.0079	0.6	2.437e-13	0.00303961	0.007337	0.681764
rs2861683	0.0144	0.0139	0.0017	0.0065	1.3e-16	0.03225	0.0141517	0.006185	0.024986
rs2862024	0.0097	0.0157	0.0018	0.0067	6e-08	0.01913	0.0164204	0.006317	0.008648
rs287104	0.0115	0.0156	0.0017	0.0068	4.4e-11	0.02189	0.00643265	0.006434	0.323592
rs2875762	0.0139	0.0256	0.002	0.0076	1.2e-11	0.00081	0.0185783	0.007109	0.008213
rs2885415	-0.0158	-0.0364	0.002	0.0075	1.4e-15	1.376e-06	-0.00191082	0.006913	0.784069
rs2903971	0.0145	0.0079	0.0023	0.0084	1.5e-10	0.3456	0.00732073	0.007892	0.360922
rs2907948	-0.0141	-0.0301	0.0019	0.0075	1.3e-13	6.53e-05	-0.0163733	0.007011	0.022555
rs291370	0.0073	0.0352	0.0018	0.0066	3.8e-05	9.483e-08	0.013962	0.006131	0.025632
rs2917705	-0.0134	-0.0252	0.0025	0.0093	8.4e-08	0.006845	-0.017773	0.008875	0.051218
rs2925979	-0.0004	0.0546	0.0018	0.007	0.81	7.068e-15	-0.00623339	0.006447	0.339724
rs2931434	-0.0104	-0.0163	0.0018	0.0069	1.4e-08	0.01834	-0.00602713	0.006401	0.352341
rs294704	-0.0113	-0.0096	0.0019	0.0071	4e-09	0.1775	-0.0071186	0.006793	0.294426
rs2952895	-0.0141	-0.0236	0.0018	0.0067	5.8e-15	0.0004285	-0.0153053	0.006348	0.014987
rs2960420	0.01	-0.0032	0.0017	0.0067	8.1e-09	0.633	-0.000105994	0.006418	0.986865
rs2962447	-0.0104	-0.0156	0.0017	0.0064	2.1e-09	0.01459	-0.00981468	0.006211	0.112732
rs2968856	0.0137	0.0307	0.0019	0.0075	5.9e-13	4.653e-05	0.013595	0.006909	0.053877
rs2970839	0.0108	0.0191	0.0019	0.0071	2e-08	0.007304	0.000996496	0.006651	0.881804
rs2971669	-0.0033	0.0602	0.002	0.008	0.1	3.87e-14	-0.0010996	0.007396	0.882826
rs2972144	0.0062	-0.0911	0.0017	0.0066	0.00022	2.192e-43	0.0036573	0.006295	0.562324
rs29941	-0.0152	-0.0229	0.0018	0.0068	5.1e-18	0.0007659	-0.00763104	0.006337	0.234973
rs3007105	0.0142	0.0189	0.0017	0.0065	1.1e-17	0.003597	0.0158802	0.006293	0.010845
rs3020069	0.0048	0.0399	0.0019	0.0069	0.01	7.744e-09	0.000367067	0.006398	0.954545
rs308541	0.0106	0.01	0.002	0.0073	9.3e-08	0.1724	-0.00145794	0.006983	0.835496
rs3099254	-0.012	0.0021	0.0022	0.0081	5.5e-08	0.7945	-0.00583398	0.007801	0.46064
rs3109469	-0.011	-0.024	0.0018	0.0067	1.6e-09	0.0003415	0.000652213	0.006362	0.918869
rs3111800	0.0112	0.0114	0.0017	0.0065	1e-10	0.07907	0.00646307	0.006737	0.337451
rs3131816	0.0131	0.0244	0.0022	0.0081	2.2e-09	0.002474	0.0301489	0.00781	7.94e-05
rs317689	-0.0118	-0.0214	0.0018	0.0071	1.4e-10	0.00265	0.00323924	0.006615	0.627744
rs320368	0.0031	0.0372	0.0019	0.0068	0.091	4.602e-08	0.0113207	0.006911	0.099867
rs3217795	-0.0008	0.1065	0.0031	0.0119	0.79	4.557e-19	-0.013459	0.010355	0.192154
rs326889	-0.0129	-0.0082	0.0018	0.0066	2.4e-13	0.2138	-0.000281039	0.006166	0.963861
rs326899	-0.0125	-0.01	0.0018	0.0065	1.1e-12	0.1234	-0.000983483	0.006222	0.875313
rs329122	-0.0125	0.0366	0.0017	0.0065	4.3e-14	1.719e-08	0.00884576	0.006181	0.151194
rs329651	0.0164	0.0207	0.0021	0.0083	9e-15	0.01233	0.0117407	0.0079	0.145026
rs331966	-0.0112	-0.0187	0.0018	0.0066	3.2e-10	0.004583	-0.0228675	0.006438	0.000307
rs339991	-0.0124	-0.0251	0.0018	0.0065	1.2e-12	0.0001104	-0.00587523	0.006101	0.341304
rs340874	-0.0019	-0.0678	0.0016	0.0065	0.26	1.555e-25	0.000794684	0.005983	0.894798
rs349088	-0.0128	-0.0267	0.0017	0.0064	1.8e-13	2.909e-05	-0.0117568	0.006049	0.056236
rs349332	-0.0167	-0.0309	0.0022	0.0084	8.2e-14	0.0002251	-0.014039	0.008444	0.094479
rs355777	0.0153	0.0135	0.0017	0.0065	1.4e-18	0.03756	0.00903704	0.006135	0.139506
rs3731695	-0.0116	-0.003	0.0016	0.0064	7.9e-13	0.6386	-0.0158347	0.005974	0.009524
rs3732084	-0.0107	-0.0067	0.0018	0.0066	1.1e-09	0.3098	-0.0190544	0.006253	0.002977
rs3733251	-0.0136	-0.0294	0.0024	0.0087	8.2e-09	0.0007168	0.00121874	0.00801	0.880163
rs3736485	0.0134	0.0213	0.0016	0.0065	2.5e-16	0.001034	0.0172376	0.006492	0.00728
rs3742305	0.0154	0.0382	0.002	0.0072	9.3e-15	1.239e-07	0.0041004	0.007027	0.563846
rs3749897	0.0122	0.0012	0.0018	0.0065	8.4e-12	0.8533	0.00234325	0.006019	0.698057
rs3751239	-0.0007	0.0749	0.0022	0.0081	0.74	1.537e-20	-0.00014199	0.007559	0.985081
rs3754346	0.0159	0.0795	0.0021	0.0076	4e-14	2.446e-25	0.0283425	0.007348	8.22e-05
rs3754963	0.0123	0.0198	0.002	0.0072	3.3e-10	0.006131	-0.0020968	0.006898	0.762182
rs3757840	-0.0021	0.0448	0.0017	0.0064	0.21	2.309e-12	-0.00676705	0.006258	0.279213
rs3764002	-0.0098	-0.0511	0.0019	0.0073	2.9e-07	3.122e-12	-0.000178016	0.006797	0.979269
rs3764835	-0.0141	-0.0097	0.0024	0.0088	3.1e-09	0.2701	-0.0156925	0.008243	0.063082
rs3778934	0.0115	0.0233	0.0019	0.0067	7.4e-10	0.0005068	0.020168	0.006598	0.002931
rs3783394	-0.0161	-0.038	0.0018	0.0067	5.3e-19	1.421e-08	0.0120896	0.006366	0.056123
rs3789587	0.0079	-0.0674	0.003	0.0112	0.0083	1.786e-09	0.0261199	0.010489	0.01141
rs3800229	0.0175	0.0111	0.0018	0.007	1.4e-22	0.1136	0.000731267	0.006534	0.911465
rs3800637	-0.0115	-0.0156	0.0018	0.0067	5.1e-10	0.01991	-0.0144383	0.006863	0.034009
rs3802177	0.006	-0.1077	0.0018	0.0069	0.00074	9.163e-55	0.00052886	0.006433	0.934785
rs3803286	0.0181	0.0303	0.0018	0.007	4.1e-23	1.565e-05	0.00880314	0.006375	0.166242
rs3806572	-0.0145	-0.011	0.0019	0.007	1.6e-14	0.1169	-0.0140776	0.006669	0.038693
rs3807645	-0.0166	-0.0213	0.0021	0.0077	2.4e-15	0.005976	0.0080634	0.007344	0.271786
rs380857	-0.0151	-0.0177	0.0027	0.0101	3.6e-08	0.07825	-0.0277825	0.009582	0.00315
rs3812547	0.0026	0.0495	0.0019	0.007	0.17	1.711e-12	-0.0159511	0.006537	0.013766
rs3814058	0.0135	0.0199	0.0023	0.0083	3e-09	0.01613	0.0170617	0.007798	0.03286
rs3814883	0.0232	0.0347	0.0017	0.0065	1.1e-40	9.021e-08	0.0145004	0.006289	0.020083
rs381642	0.0114	0.0072	0.0021	0.008	9e-08	0.3656	0.0134077	0.007199	0.060871
rs3829109	-0.003	-0.0459	0.0019	0.0074	0.11	6.64e-10	0.0167381	0.007091	0.017159
rs3829849	0.0098	0.0065	0.0017	0.0067	5.9e-09	0.332	-0.00515024	0.006225	0.41338
rs38307	-0.011	-0.0143	0.0017	0.0064	2.5e-10	0.02516	-0.0032218	0.005974	0.590634
rs38314	-0.012	-0.0153	0.0017	0.0064	4.7e-12	0.0166	-0.00241291	0.006119	0.69586
rs3844598	-0.0095	0.0003	0.0017	0.0064	3.8e-08	0.9625	-4.60011e-05	0.006221	0.994111
rs3851083	-0.0102	-0.0241	0.0016	0.0065	4.1e-10	0.0002052	-0.00133089	0.006126	0.829215
rs3872707	0.0155	0.0464	0.0027	0.0094	5e-09	8.479e-07	-0.00162031	0.008639	0.852706
rs3887925	-0.0037	0.0539	0.0017	0.0065	0.034	1.014e-16	-0.00552173	0.006174	0.371367
rs3902951	-0.0134	-0.0248	0.002	0.0074	7e-12	0.0008497	-0.00433061	0.007407	0.559978
rs3904244	0.0155	0.0042	0.0025	0.009	4.3e-10	0.6409	0.0042639	0.008595	0.621315
rs3906146	0.0129	0.0233	0.0017	0.0065	9.9e-14	0.0003316	0.0122516	0.006179	0.046049
rs3912067	-0.0124	-0.0274	0.0022	0.0081	2.2e-08	0.0006773	-0.00383735	0.007844	0.628713
rs391300	0.0119	0.0051	0.0017	0.0066	3.1e-12	0.4394	0.00183731	0.006391	0.774743
rs3977755	-0.0135	0.0142	0.0019	0.0072	5.9e-13	0.04935	-0.0171278	0.006568	0.010896
rs40067	-0.0266	-0.0157	0.0023	0.0085	7.1e-30	0.06414	-0.00948686	0.008093	0.249364
rs4012234	-0.0141	-0.0352	0.0018	0.0065	9.9e-16	5.879e-08	-0.000685235	0.006198	0.912555
rs4072917	0.0115	0.012	0.0018	0.0065	6.9e-11	0.06452	-0.00138496	0.006363	0.829017
rs4075482	-0.0124	-0.0173	0.0018	0.007	9.5e-12	0.01366	-0.00830338	0.006306	0.194362
rs410011	-0.0127	-0.0175	0.0017	0.0064	1.5e-13	0.006144	-0.00777768	0.006108	0.202112
rs4131227	0.0103	0.0223	0.0019	0.0069	5.6e-08	0.001251	0.0141248	0.006702	0.033723
rs4133017	-0.0127	-0.0116	0.0023	0.0081	2.1e-08	0.1502	-0.0117487	0.008027	0.141736
rs4140445	0.0103	0.0221	0.0018	0.0067	6.3e-09	0.0009736	-0.00505274	0.006278	0.426117
rs4148155	0.0188	0.0019	0.0026	0.0104	5e-13	0.8546	-0.00204191	0.00957	0.83229
rs4148866	0.0098	0.0273	0.0018	0.0067	4e-08	4.62e-05	0.0122813	0.006095	0.042584
rs4151664	0.02	0.017	0.0035	0.0142	1.4e-08	0.2325	0.00165463	0.012425	0.89517
rs4235395	0.0138	0.0201	0.0018	0.0068	6e-14	0.003143	0.0095661	0.006601	0.145981
rs4237643	0.0223	0.0336	0.0019	0.0069	4.3e-33	1.16e-06	0.0117971	0.00659	0.071911
rs4255357	0.0117	0.0131	0.0017	0.0066	1.4e-11	0.04704	0.00803923	0.00615	0.197457
rs4258002	-0.0147	-0.0094	0.0023	0.0091	2.8e-10	0.3021	-0.0126375	0.008348	0.138225
rs4273712	0.0057	-0.0591	0.0018	0.0071	0.0019	1.034e-16	0.00421387	0.006993	0.551323
rs427943	-0.017	-0.0207	0.0017	0.0064	7.3e-23	0.001191	-0.00354126	0.006304	0.578052
rs429343	0.015	0.0235	0.0017	0.0065	6.8e-18	0.0002945	-0.00785074	0.006116	0.205572
rs4307239	-0.0115	-0.0019	0.0017	0.0064	3.9e-11	0.7661	0.00504068	0.006204	0.42165
rs4326109	-0.01	-0.0144	0.0018	0.0068	5.8e-08	0.03435	0.00804753	0.006595	0.221603
rs4358081	-0.0097	0.0049	0.0017	0.0064	1.5e-08	0.443	-0.0142914	0.006121	0.018579
rs4413039	-0.0122	-0.0341	0.0023	0.009	8.1e-08	0.0001525	-0.00420382	0.008506	0.625552
rs4414033	0.0129	-0.0034	0.0018	0.0068	1.4e-12	0.6174	0.0113997	0.007258	0.123123
rs4430672	0.0127	0.0142	0.0022	0.0081	3.9e-09	0.07818	9.99999e-07	0.00761	0.999894
rs447267	-0.0148	-0.0271	0.002	0.0073	1.1e-13	0.0002177	-0.00529595	0.007159	0.460207
rs4476620	-0.0143	-0.0075	0.0026	0.0098	6.6e-08	0.446	0.00590056	0.009554	0.538241
rs4482463	-0.0331	-0.0379	0.0033	0.0119	2.8e-23	0.001497	-0.0229184	0.011522	0.044177
rs4488295	0.0093	0.0088	0.0017	0.0065	7.6e-08	0.1752	0.00631899	0.006547	0.33451
rs4500930	0.0156	0.0293	0.0018	0.0067	6.5e-18	1.228e-05	0.00592044	0.006219	0.341191
rs4516268	-0.0217	-0.0329	0.0021	0.0082	5.2e-25	5.613e-05	-0.00845867	0.007754	0.283034
rs4517932	-0.0095	0.0299	0.0017	0.0065	1.1e-08	4.105e-06	-0.00725561	0.00623	0.243547
rs4518345	-0.0117	-0.0137	0.0019	0.0071	1e-09	0.05433	0.00544117	0.006672	0.415254
rs4556997	0.0197	0.0202	0.0024	0.0092	6.9e-17	0.02835	0.0108549	0.008546	0.202858
rs4585542	0.004	0.0486	0.0016	0.0064	0.015	2.754e-14	-0.00655544	0.006107	0.289122
rs4589691	-0.0141	-0.0172	0.0024	0.0088	4.7e-09	0.05051	-0.019173	0.008766	0.027082
rs459193	0.0015	-0.0722	0.0019	0.0073	0.42	6.783e-23	0.00345104	0.006839	0.615059
rs4596173	-0.0185	-0.032	0.0024	0.0089	8.7e-15	0.0003236	-0.0230517	0.008265	0.006888
rs4639527	-0.0172	-0.0112	0.0019	0.0069	3.3e-20	0.1051	-0.00806638	0.006495	0.213429
rs4653017	0.0122	0.0073	0.0018	0.0067	4.5e-11	0.276	0.00424399	0.006652	0.527993
rs4657652	-0.0098	-0.0061	0.0017	0.0064	9.5e-09	0.3395	-0.00168241	0.00606	0.782941
rs4660443	0.0164	0.0761	0.0021	0.0076	6.8e-15	2.363e-23	0.0245707	0.0074	0.000733
rs4671328	0.0219	0.0328	0.0017	0.0067	2.2e-36	9.839e-07	0.0307687	0.006409	8.8e-07
rs4678408	0.0022	0.0354	0.0017	0.0066	0.21	8.02e-08	0.00528103	0.006369	0.407423
rs4680340	-0.0123	0.0128	0.002	0.0074	4.1e-10	0.0851	0.00274877	0.006895	0.692934
rs4699837	-0.0108	-0.0314	0.0018	0.0067	1.2e-09	2.787e-06	0.00024403	0.007302	0.973559
rs4713436	-0.0133	-0.0078	0.0024	0.0085	1.8e-08	0.3577	-0.0175389	0.007683	0.026048
rs4713791	0.0172	0.0116	0.0024	0.009	2.1e-12	0.1977	0.00995429	0.008426	0.2366
rs4722398	0.0158	0.0233	0.0025	0.0097	3.6e-10	0.01672	0.000845642	0.008912	0.924952
rs4733067	0.0115	0.0341	0.0018	0.0065	6.4e-11	1.497e-07	0.0108331	0.006247	0.081436
rs4740619	0.0186	0.0146	0.0016	0.0064	2.3e-30	0.02226	0.00914065	0.00605	0.136726
rs474513	-0.01	0.0399	0.0017	0.0064	7.9e-09	4.178e-10	-0.006318	0.006013	0.293193
rs4748242	-0.0111	-0.0245	0.0021	0.0075	9.4e-08	0.001154	-0.016417	0.007584	0.034596
rs4757144	0.0169	0.0151	0.0018	0.0065	5.6e-22	0.02001	0.0218009	0.006019	0.00043
rs4773395	0.0121	0.0182	0.0017	0.0064	4e-12	0.004377	0.0188286	0.006351	0.002688
rs4786903	-0.0125	-0.0081	0.002	0.0073	3.5e-10	0.2691	-0.00102553	0.007198	0.887575
rs4790845	-0.0232	-0.0341	0.0023	0.0083	1.2e-24	3.746e-05	-0.00776003	0.007751	0.324217
rs4800191	0.0103	0.0228	0.0017	0.0067	2.5e-09	0.0006677	0.015139	0.006504	0.022772
rs4801117	0.0104	0.0029	0.0018	0.0066	4.6e-09	0.6602	0.00747201	0.00629	0.234182
rs4804833	0.0042	0.048	0.0017	0.0066	0.013	3.417e-13	0.00685048	0.006103	0.261154
rs4807191	0.0108	0.0282	0.0018	0.0068	1.5e-09	3.419e-05	0.00910735	0.006334	0.15677
rs4812034	0.0048	0.0416	0.0017	0.0064	0.0058	7.347e-11	-0.00219259	0.006129	0.721601
rs4814229	-0.0089	-0.0114	0.0016	0.0064	4.3e-08	0.07427	-0.00798479	0.005999	0.189322
rs4818225	-0.0117	-0.0123	0.0018	0.0067	2.3e-10	0.06642	0.00549686	0.006474	0.396234
rs4820408	0.0151	0.0197	0.0017	0.0065	2.1e-19	0.002408	0.0179882	0.00614	0.003037
rs4832287	0.0126	0.0324	0.002	0.0074	2.6e-10	1.31e-05	0.00786797	0.007021	0.261908
rs4851029	-0.0121	-0.0147	0.0017	0.0064	1.7e-12	0.02136	-0.00499244	0.006028	0.412734
rs4851057	0.0154	0.0363	0.0026	0.0097	3.2e-09	0.0001931	-0.000211022	0.008814	0.981027
rs4851250	0.0133	0.0381	0.0023	0.0085	4.3e-09	7.041e-06	-0.0160958	0.007977	0.04191
rs4858193	0.0129	0.0261	0.0019	0.0071	1.6e-11	0.0002465	0.00804225	0.007303	0.27817
rs4859232	0.0104	0.0252	0.0019	0.0069	2.7e-08	0.0002656	0.00839716	0.006578	0.208508
rs4864201	0.0141	0.0213	0.0017	0.0067	1.5e-16	0.00148	0.0148876	0.006306	0.017256
rs4880341	-0.0118	-0.0157	0.0017	0.0064	1.1e-11	0.01396	-0.0142244	0.006228	0.021315
rs488166	-0.0027	0.0538	0.0023	0.0086	0.24	3.697e-10	0.00100849	0.008001	0.900312
rs4888165	0.0115	0.0267	0.002	0.0074	1.1e-08	0.0003286	0.00179539	0.007272	0.805973
rs4906908	-0.0103	-0.0095	0.0017	0.0064	2.5e-09	0.1369	-0.0190034	0.005921	0.001752
rs4908672	0.0098	0.0053	0.0018	0.0066	3.2e-08	0.4217	0.00170654	0.006172	0.783161
rs491711	0.0115	0.0177	0.0019	0.007	1.1e-09	0.01163	0.0197161	0.006503	0.003156
rs4925109	-0.0071	0.0476	0.0019	0.0069	0.00017	5.65e-12	-0.0115049	0.006486	0.081469
rs4926833	-0.0165	-0.0095	0.0018	0.0066	3.2e-20	0.1498	0.00784066	0.006307	0.220322
rs4929923	-0.0181	-0.029	0.0017	0.0067	7.2e-27	1.506e-05	-0.00900341	0.006133	0.148159
rs4932265	-0.0041	0.0653	0.002	0.0072	0.038	1.585e-19	0.000337943	0.006914	0.961281
rs4936175	-0.0122	-0.0137	0.0017	0.0064	1.4e-12	0.03195	-0.0100751	0.006038	0.093798
rs4937325	0.0017	0.0385	0.0019	0.0071	0.4	6.392e-08	0.00183232	0.006837	0.789713
rs4937870	0.0109	0.0152	0.0019	0.0069	8.8e-09	0.02784	0.00610158	0.00676	0.37284
rs4952843	0.0131	0.0194	0.0018	0.0066	6.8e-14	0.003271	0.00643164	0.006321	0.315084
rs4953419	0.0128	0.0196	0.0018	0.0066	2.7e-13	0.002965	0.005663	0.006348	0.378028
rs4954638	0.0118	0.0067	0.002	0.0074	2.9e-09	0.3674	0.00411847	0.006981	0.559561
rs4968656	-0.0116	-0.0242	0.0019	0.0069	8.2e-10	0.0004618	-0.00428082	0.006538	0.513554
rs4977218	0.0069	-0.0505	0.0018	0.0069	0.00011	2.714e-13	0.0101503	0.006276	0.111564
rs4977756	-0.0038	0.053	0.0016	0.0065	0.021	3.229e-16	-0.00201397	0.006084	0.741644
rs4981693	0.0206	0.0268	0.002	0.0075	6.9e-24	0.0003779	0.0126578	0.007182	0.084027
rs4986044	-0.0164	-0.023	0.0016	0.0065	3.3e-23	0.0003955	-0.0242609	0.005966	8.04e-05
rs499689	0.0033	0.0353	0.0017	0.0065	0.044	5.393e-08	-0.00245897	0.006216	0.693462
rs5015480	0.0029	-0.1091	0.0017	0.0065	0.099	2.188e-63	0.00800587	0.006082	0.187094
rs505922	-0.0021	-0.0473	0.0017	0.0068	0.22	3.65e-12	0.0185255	0.00617	0.003413
rs508419	-0.0008	-0.0811	0.002	0.0075	0.69	5.433e-27	0.0136257	0.007156	0.055276
rs512619	0.011	0.0179	0.0019	0.0069	4.1e-09	0.009589	0.0196835	0.0065	0.003192
rs5215	0.0117	-0.0706	0.0017	0.0066	5.9e-12	9.848e-27	0.00350112	0.006146	0.572635
rs538579	0.0137	0.0184	0.0019	0.0068	1.3e-13	0.006859	0.0173644	0.006811	0.009988
rs543874	-0.0475	-0.0547	0.002	0.0081	1.2e-122	1.162e-11	0.00213327	0.007442	0.776487
rs559231	0.0135	0.0164	0.0018	0.0065	2.4e-14	0.01153	-0.000463107	0.006291	0.941727
rs571174	-0.0128	-0.0199	0.0019	0.0069	9.8e-12	0.00398	-0.0164106	0.006564	0.011581
rs5758223	0.0106	0.0401	0.0019	0.0071	4e-08	1.779e-08	0.015335	0.00672	0.025622
rs577525	-0.0166	-0.0085	0.0017	0.0064	9.7e-22	0.1832	-0.00449408	0.00635	0.483852
rs587242	0.0191	0.0162	0.0019	0.0072	2.5e-24	0.02494	0.0274079	0.007087	7.96e-05
rs592483	-0.0147	-0.0078	0.0017	0.0063	2e-18	0.2144	-0.00481638	0.00623	0.440046
rs6012876	-0.002	0.0428	0.0018	0.0065	0.26	4.305e-11	-0.00935709	0.006126	0.125348
rs6044641	0.0134	0.0146	0.0023	0.0086	6.9e-09	0.08903	-0.0145503	0.007908	0.071998
rs6049932	0.0102	0.0115	0.0018	0.0066	1.6e-08	0.08126	0.0026104	0.006278	0.680205
rs6050446	-0.0343	-0.0439	0.0047	0.0191	4.4e-13	0.02124	0.00308125	0.018165	0.867277
rs6067688	-0.0101	-0.0125	0.0019	0.0069	7.4e-08	0.07047	-0.00274323	0.006407	0.669671
rs6068294	0.0118	0.0197	0.0018	0.0067	7.5e-11	0.003283	0.01833	0.006311	0.004618
rs6111175	-0.012	-0.0187	0.002	0.0075	2.6e-09	0.01312	0.0128827	0.007198	0.071812
rs614836	0.0142	-0.0137	0.0022	0.0085	1.5e-10	0.1062	0.0072059	0.007675	0.35495
rs621042	-0.0107	-0.0002	0.0017	0.0064	6.3e-10	0.975	-0.0100392	0.006041	0.10196
rs6235	-0.0175	0.0034	0.0019	0.0072	1.5e-19	0.6379	-0.0139917	0.006707	0.035601
rs6265	-0.0412	-0.0171	0.0021	0.0083	1e-86	0.0387	-0.0257507	0.007392	0.000757
rs629443	0.0116	0.0087	0.0019	0.0074	1.4e-09	0.2419	0.00623154	0.007085	0.379392
rs630378	-0.0104	-0.0222	0.0019	0.0073	4.7e-08	0.002454	-0.0101584	0.00655	0.127184
rs6430017	-0.0164	-0.025	0.0025	0.0092	3.3e-11	0.006661	-0.0190788	0.008727	0.027159
rs6443750	-0.0148	-0.025	0.0021	0.0083	3.2e-12	0.002508	-0.00292728	0.00761	0.703485
rs6444809	-0.001	0.0544	0.0026	0.0096	0.69	1.628e-08	0.0109659	0.009116	0.238357
rs6448587	0.0167	0.0159	0.0023	0.0082	2.3e-13	0.05155	0.000322052	0.007766	0.967191
rs645040	0.0171	0.0362	0.002	0.0077	2.5e-18	2.98e-06	0.0143282	0.007029	0.046024
rs6453620	0.0115	0.0212	0.0019	0.007	3e-09	0.002511	0.0225537	0.006815	0.000776
rs645482	0.0109	0.028	0.0019	0.007	6.2e-09	6.568e-05	0.00737513	0.006652	0.274283
rs6459733	-0.0068	-0.0589	0.0018	0.0068	0.00021	4.948e-18	-0.00541664	0.006492	0.409626
rs6461115	0.0144	0.0316	0.0019	0.0075	1.2e-13	2.768e-05	0.0293186	0.006957	4.88e-05
rs6471941	0.0156	0.0244	0.0021	0.0083	3.1e-13	0.003179	0.00139303	0.008154	0.865258
rs6477694	-0.0123	-0.0196	0.0017	0.0066	3.8e-13	0.002965	-0.00594927	0.006247	0.340978
rs6483212	-0.0042	-0.0653	0.0018	0.0064	0.02	1.546e-24	0.00730663	0.006204	0.245286
rs6512302	0.0142	-0.0274	0.002	0.0076	2.1e-12	0.0003373	0.0120139	0.007017	0.092985
rs653178	0.0097	-0.0213	0.0017	0.0065	4.9e-09	0.001034	-0.000675772	0.005928	0.909753
rs6545714	-0.0191	-0.0363	0.0017	0.0065	9.1e-31	2.246e-08	-0.0105234	0.006292	0.09297
rs6546497	0.0115	0.0071	0.0018	0.0065	1.1e-10	0.2741	0.00917496	0.006044	0.134823
rs6551278	-0.0181	-0.032	0.0022	0.0089	7.2e-16	0.0003236	-0.0231376	0.00829	0.00686
rs6556301	-0.0111	-0.0049	0.0018	0.0067	4.1e-10	0.4646	-0.0137177	0.006794	0.047929
rs6561708	-0.0097	-0.0222	0.0018	0.0064	3.2e-08	0.0005092	-0.0127375	0.006248	0.040175
rs656298	0.0104	0.0153	0.0019	0.0071	7e-08	0.03164	-0.00889631	0.006714	0.184071
rs657452	0.0188	0.0037	0.0017	0.0066	7.2e-29	0.5748	-0.00745371	0.006325	0.245062
rs6577584	-0.0131	-0.0345	0.0018	0.0067	3.7e-13	2.625e-07	-0.027798	0.006453	1.09e-05
rs6585429	0.0131	0.0214	0.0023	0.0085	2.1e-08	0.01163	0.0123267	0.0087	0.154922
rs6587552	0.0173	0.0226	0.002	0.0074	1.6e-17	0.002365	0.020856	0.007261	0.003599
rs6591407	-0.0118	-0.0092	0.0021	0.0082	1.9e-08	0.2599	0.00312212	0.007986	0.697222
rs6593688	-0.0137	-0.0103	0.0018	0.0066	8.6e-15	0.1184	-0.0181041	0.006338	0.003856
rs6600191	0.0016	0.0587	0.0023	0.0085	0.48	4.471e-12	-0.0139266	0.007859	0.074565
rs6602150	-0.0126	-0.0228	0.0018	0.0067	3.1e-12	0.0006677	-0.0171736	0.006287	0.007644
rs660895	-0.0009	-0.067	0.002	0.008	0.67	3.77e-17	0.0021463	0.007349	0.77237
rs663129	0.0545	0.0542	0.0019	0.0075	1.6e-178	6.494e-13	0.01532	0.007209	0.032144
rs6673081	0.01	-0.011	0.0018	0.0065	1.8e-08	0.09017	-0.00434141	0.006072	0.479181
rs667920	0.0166	0.0387	0.002	0.0076	2.4e-17	4.121e-07	0.0209019	0.006968	0.003547
rs6681938	-0.0104	0.0044	0.0019	0.0075	7.4e-08	0.5594	-0.0156154	0.007574	0.037641
rs6687271	-0.0062	-0.0402	0.002	0.0073	0.0019	4.136e-08	-0.00752958	0.007082	0.287409
rs6691857	-0.0347	-0.0172	0.0051	0.0195	6.9e-12	0.3771	-0.000249031	0.017509	0.988825
rs6692586	0.0192	-0.0022	0.0023	0.0087	1.1e-16	0.8001	0.0246994	0.00842	0.002869
rs6706169	-0.0109	-0.0201	0.002	0.0074	7.2e-08	0.006854	-0.00122475	0.007133	0.86477
rs6711477	0.0139	0.0443	0.0022	0.0084	2.5e-10	1.231e-07	-0.00515929	0.007655	0.50583
rs6712	0.0138	0.0366	0.0025	0.0094	4.4e-08	0.0001027	-5.30014e-05	0.008904	0.995273
rs6734537	-0.0133	-0.0139	0.0022	0.0081	1e-09	0.08469	-0.0089419	0.007533	0.234502
rs6750636	-0.0145	-0.0073	0.0027	0.0101	8.8e-08	0.4677	-0.0162463	0.009318	0.089228
rs6756959	0.0108	0.0212	0.0018	0.0068	4e-09	0.001839	0.00412548	0.006436	0.522407
rs6760042	0.013	0.0202	0.0018	0.0068	2.1e-13	0.002996	0.00621763	0.006665	0.351079
rs6764533	0.0116	0.0172	0.0018	0.0067	1.4e-10	0.01026	0.0200271	0.006421	0.001572
rs6766511	-0.0105	-0.0306	0.0018	0.0066	4e-09	3.501e-06	0.00825296	0.006189	0.188709
rs677203	0.0123	0.0151	0.0022	0.0084	1e-08	0.07143	0.0160288	0.00783	0.045658
rs6772756	0.0104	0.0239	0.0019	0.0069	4e-08	0.000543	0.00835682	0.007082	0.245233
rs6781254	0.0112	0.0148	0.0018	0.007	4.9e-10	0.03488	0.0071742	0.006577	0.274988
rs6792696	0.0104	0.0094	0.0017	0.0067	6.6e-10	0.1607	0.0119315	0.006515	0.065564
rs6804842	-0.0156	-0.0175	0.0017	0.0065	3.6e-21	0.007022	-0.0208243	0.006037	0.00079
rs6812882	-0.0113	-0.0339	0.0019	0.007	2.5e-09	1.349e-06	-0.00723774	0.006716	0.280804
rs6812914	0.0097	0.0087	0.0017	0.0067	2.2e-08	0.1942	-0.00352019	0.006195	0.573588
rs6841761	-0.0131	-0.0181	0.0016	0.0064	6.4e-16	0.004598	-0.0161538	0.006069	0.007177
rs6857	-0.0244	-0.066	0.0023	0.0086	2.6e-25	1.503e-14	-0.0387377	0.008156	5.96e-06
rs6878122	0.0069	-0.0605	0.0018	0.007	0.00011	6.448e-18	0.00482361	0.00639	0.455343
rs6890277	-0.0153	-0.0305	0.0017	0.0065	1.6e-18	2.622e-06	-0.0161843	0.006149	0.007852
rs6907086	-0.011	-0.0283	0.002	0.0079	5.7e-08	0.0003135	-0.0148285	0.007975	0.061138
rs6915002	0.0094	0.0073	0.0017	0.0065	8.5e-08	0.2608	0.0161617	0.006122	0.007664
rs693232	-0.0457	-0.0542	0.0021	0.008	5.4e-110	9.673e-12	0.0023668	0.007455	0.753185
rs6934973	-0.0118	-0.0115	0.0019	0.007	3.4e-10	0.1011	-0.00328759	0.006736	0.6267
rs6937438	0.0025	-0.0514	0.0018	0.007	0.16	2.352e-13	0.00339777	0.006637	0.612225
rs6951931	0.0147	0.0376	0.0022	0.0081	4.1e-11	3.104e-06	-0.00119071	0.007832	0.880178
rs6985109	-0.0177	-0.0429	0.0017	0.0065	1.5e-26	3.88e-11	-0.00788582	0.00608	0.193767
rs6989048	-0.0101	-0.0186	0.0018	0.0067	1.6e-08	0.005508	-0.0101544	0.006185	0.10625
rs6989203	-0.0002	-0.0811	0.0019	0.0075	0.9	5.433e-27	0.0128047	0.007132	0.070936
rs6991323	-0.0096	-0.0088	0.0018	0.0067	8.7e-08	0.1891	-0.00661986	0.006321	0.301176
rs6992853	0.0165	0.0265	0.0026	0.0098	4.1e-10	0.007091	-0.000344059	0.009034	0.969851
rs6997041	0.0139	0.0286	0.002	0.0076	4.7e-12	0.0001827	-0.0018972	0.006978	0.786757
rs7003816	-0.0114	-0.0243	0.0021	0.0079	6.7e-08	0.001972	0.00884601	0.007325	0.234693
rs7018475	0.0062	-0.1043	0.002	0.0072	0.0024	3.025e-47	0.0146173	0.007237	0.048157
rs7024334	0.0138	0.0174	0.002	0.0076	3.1e-12	0.02282	3.39994e-05	0.007252	0.996317
rs7025938	-0.0166	-0.0133	0.0019	0.0068	3.7e-19	0.05067	-0.0174607	0.006544	0.00699
rs702634	-0.0102	0.0503	0.0018	0.0069	7.3e-09	3.365e-13	-0.00936105	0.006566	0.152761
rs7031406	-0.0104	-0.0152	0.0018	0.0066	4.8e-09	0.0212	0.00796619	0.006311	0.205962
rs7043405	-0.0123	-0.0209	0.0017	0.0066	1.6e-12	0.001532	-0.00362055	0.006147	0.559739
rs704633	-0.0122	-0.0344	0.0018	0.0067	1.6e-11	2.843e-07	-0.0115413	0.006433	0.078033
rs7069812	0.0107	0.0136	0.0019	0.0071	2.9e-08	0.05611	0.0109376	0.006671	0.107144
rs7084454	0.0193	-0.0057	0.0019	0.0069	4e-25	0.4095	0.0257525	0.00654	6.01e-05
rs7099048	0.01	0.0286	0.0017	0.0064	7.2e-09	7.536e-06	0.0245043	0.006362	8.82e-05
rs7102454	-0.0158	-0.0046	0.0018	0.0067	2.4e-18	0.4924	-0.00152883	0.00632	0.80968
rs7117238	-0.0131	-0.0042	0.0022	0.0086	2.5e-09	0.6247	-0.0183361	0.007887	0.023552
rs7120923	0.0062	0.0772	0.0038	0.0143	0.1	7.368e-08	0.00327636	0.013254	0.807858
rs7124681	0.0263	0.0362	0.0016	0.0065	3.2e-58	2.454e-08	0.0175069	0.006211	0.004366
rs7130431	0.0095	0.0116	0.0018	0.0067	5.3e-08	0.08343	0.00950964	0.006579	0.147102
rs7133378	0.0125	-0.0316	0.0018	0.0068	9.4e-13	3.431e-06	-0.000852363	0.006556	0.897261
rs7136732	-0.0126	-0.0083	0.0022	0.0082	9.8e-09	0.3095	-0.0212212	0.007915	0.00659
rs7138803	0.03	0.0342	0.0017	0.0066	2.3e-71	2.163e-07	0.02519	0.006281	4.4e-05
rs7143394	-0.0054	-0.0364	0.0017	0.0064	0.0016	1.204e-08	-0.000191982	0.006061	0.974869
rs7144011	0.0282	0.0552	0.002	0.0077	5.2e-47	1.045e-12	0.0186736	0.007493	0.011733
rs7159126	0.0157	0.0246	0.0019	0.0071	2.4e-16	0.0005499	0.0150822	0.006647	0.026427
rs7166558	0.0095	0.0053	0.0017	0.0065	5.2e-08	0.4142	0.00604524	0.006117	0.328925
rs7172627	-0.0117	-0.0078	0.0017	0.0064	1.1e-11	0.222	0.00160429	0.006039	0.792041
rs7173441	0.0119	0.0105	0.0018	0.0065	1.2e-11	0.1058	0.0234069	0.006421	0.00021
rs7178762	-0.0049	-0.0387	0.0017	0.0064	0.0046	1.367e-09	0.0041255	0.006108	0.503777
rs7181498	0.0163	0.0253	0.0018	0.0067	1e-19	0.0001596	0.022279	0.006424	0.000427
rs7190668	0.0129	0.0259	0.0019	0.0069	4.9e-12	0.0001783	0.0184369	0.006435	0.005211
rs7196720	0.0129	-0.0084	0.0017	0.0064	7.3e-14	0.1884	0.000501874	0.006026	0.934007
rs7206608	-0.0132	-0.0274	0.0019	0.0068	1.3e-12	5.672e-05	-0.000111994	0.006559	0.98642
rs7213608	-0.0147	-0.0315	0.0019	0.0069	4.7e-15	5.155e-06	-0.0223865	0.007031	0.001226
rs7216064	0.0164	0.0507	0.0022	0.008	4.1e-14	1.873e-10	-0.00995337	0.00739	0.185578
rs7219033	0.0102	0.0387	0.0018	0.0068	2.7e-08	1.297e-08	0.00360749	0.006588	0.585094
rs7219913	-0.0154	-0.0152	0.0029	0.0105	8.6e-08	0.1466	-0.00208882	0.009906	0.834284
rs7222349	0.0115	0.0007	0.0018	0.0067	3.3e-10	0.9168	0.00551576	0.006386	0.388024
rs723672	0.0108	0.0233	0.0018	0.0065	2.3e-09	0.0003316	0.00281204	0.006148	0.648454
rs7239114	0.0124	0.0189	0.0017	0.0065	1.2e-13	0.003597	0.00507787	0.006146	0.413913
rs7240767	0.0035	-0.0372	0.0018	0.0066	0.05	1.705e-08	0.00293631	0.006669	0.662725
rs7249149	0.0124	0.0132	0.0019	0.0071	9.3e-11	0.06374	0.00360148	0.006749	0.597442
rs7258722	-0.0196	-0.029	0.0018	0.0066	8.9e-28	1.1e-05	-0.0221536	0.006084	0.000403
rs7299943	0.0002	-0.046	0.0022	0.008	0.91	7.435e-09	-0.0100998	0.007532	0.187668
rs7301515	-0.0203	-0.0098	0.002	0.0074	3.1e-24	0.1874	-0.0158642	0.006907	0.024779
rs7313220	0.0122	0.02	0.0017	0.0064	1.4e-12	0.00174	0.0211409	0.006351	0.001209
rs7313924	0.0101	0.0073	0.0018	0.0074	3.5e-08	0.3261	0.00518341	0.00661	0.43837
rs7318817	-0.0155	-0.0271	0.0018	0.0066	2.7e-18	3.984e-05	-0.00673725	0.006251	0.280834
rs7325671	-0.0001	0.0545	0.0026	0.0096	0.97	1.533e-08	0.00260859	0.01022	0.799983
rs7331467	0.0132	0.0138	0.0018	0.0066	1.5e-13	0.03643	0.00874069	0.006428	0.172815
rs7334078	0.0121	0.0246	0.0019	0.0071	2.2e-10	0.0005499	0.00806947	0.006695	0.234932
rs7337382	0.0097	0.0015	0.0017	0.0064	2.5e-08	0.8143	0.0050246	0.005939	0.402677
rs735842	0.0155	-0.011	0.0022	0.0087	3e-12	0.2056	-0.00037293	0.007998	0.963029
rs7444721	0.0094	0.0158	0.0018	0.0066	9.4e-08	0.01661	0.000608815	0.006382	0.924437
rs7445169	0.021	0.029	0.0021	0.0077	1.4e-23	0.0001819	0.0108961	0.007333	0.144526
rs745596	-0.0178	-0.0064	0.0032	0.012	4.2e-08	0.5951	-0.0119258	0.011085	0.2931
rs745805	-0.0037	0.0632	0.0023	0.0084	0.1	4.516e-14	-0.00144995	0.007842	0.854174
rs7467618	0.0042	-0.0393	0.0018	0.0065	0.017	1.413e-09	-0.00269237	0.006297	0.670081
rs747091	-0.01	-0.0291	0.0017	0.0064	6.9e-09	5.208e-06	-0.00550412	0.005962	0.361385
rs747248	-0.0145	-0.0247	0.0025	0.0092	4.9e-09	0.007346	0.00268661	0.008637	0.758398
rs7488867	-0.0204	-0.0225	0.002	0.0071	8.4e-24	0.001577	-0.0280806	0.006698	5.21e-05
rs7492628	0.0132	-0.0173	0.0019	0.0069	3.4e-12	0.0123	0.0167017	0.006446	0.011368
rs7498665	-0.0271	-0.0287	0.0017	0.0065	5.6e-60	9.818e-06	-0.0213407	0.0062	0.000476
rs7503597	0.0134	0.017	0.0019	0.0076	2.8e-12	0.02614	0.012779	0.007024	0.06724
rs7512146	-0.0094	-0.0138	0.0017	0.0064	3.9e-08	0.03072	-0.0101685	0.006154	0.104018
rs752579	0.0082	-0.0389	0.0017	0.0066	1.6e-06	3.695e-09	0.00419077	0.006228	0.505468
rs7534723	-0.0133	-0.0304	0.0022	0.0085	2.8e-09	0.0003377	-0.0257516	0.008175	0.001349
rs7535528	-0.0152	-0.0121	0.0018	0.0068	1.4e-16	0.07541	-0.0263296	0.006342	5.94e-05
rs754635	-0.0198	-0.0165	0.0027	0.0101	2.2e-13	0.1007	-0.0153563	0.009867	0.129113
rs7550434	-0.0187	-0.0486	0.0031	0.0108	1.1e-09	6.59e-06	-0.0299189	0.01035	0.0032
rs7550711	0.0649	0.0516	0.005	0.018	3.2e-38	0.004167	-0.0132615	0.017496	0.462406
rs7551507	-0.0184	0.0035	0.0016	0.0065	9.3e-30	0.5898	-0.00581208	0.006102	0.340904
rs7557796	0.016	0.0264	0.0018	0.0067	2.3e-19	8.157e-05	0.0106016	0.006411	0.096724
rs7559813	-0.0017	-0.0529	0.002	0.0073	0.39	5.286e-13	-0.00889242	0.006971	0.209258
rs756717	-0.0148	-0.0183	0.0017	0.0066	5.4e-18	0.005532	-0.0165126	0.006711	0.016233
rs7568172	0.0004	-0.0827	0.0036	0.0135	0.91	9.187e-10	-0.012514	0.012818	0.341194
rs7571423	-0.0138	-0.0047	0.0026	0.0089	9.9e-08	0.5974	-0.0160308	0.008408	0.062827
rs7572970	-0.0093	-0.0447	0.0019	0.0072	1.5e-06	6.12e-10	0.00765165	0.007108	0.281368
rs7575118	0.0131	0.0057	0.0024	0.0097	6.2e-08	0.5583	-5.50015e-05	0.008323	0.994796
rs7583469	0.0045	0.0353	0.0018	0.0065	0.011	5.393e-08	0.00014399	0.00599	0.980914
rs7586891	0.0107	0.0265	0.002	0.0074	9.5e-08	0.0003642	0.0141192	0.007044	0.049745
rs7593130	-0.0225	-0.0154	0.002	0.0075	6.4e-29	0.04107	-0.0110972	0.007139	0.118519
rs7596052	0.0023	-0.0404	0.0019	0.0071	0.22	1.392e-08	0.0193535	0.006646	0.003189
rs7599178	0.0096	0.0158	0.0018	0.0067	8e-08	0.01838	0.0169112	0.006521	0.008788
rs7599312	-0.0186	-0.0049	0.0019	0.0072	6.9e-24	0.4976	-0.0244525	0.007108	0.000864
rs7607490	0.0148	0.0062	0.0028	0.0105	7.3e-08	0.5537	0.00938086	0.009834	0.340227
rs7615297	0.0149	0.017	0.0024	0.0089	5.7e-10	0.05611	0.00488592	0.008498	0.570517
rs7617159	0.0098	0.0082	0.0018	0.0067	7.6e-08	0.2211	0.00401194	0.006271	0.523279
rs7626079	0.011	-0.0238	0.0018	0.0067	1.6e-09	0.0003827	0.00464719	0.006402	0.46857
rs7633675	0.0057	-0.1085	0.0018	0.0068	0.0011	3.206e-57	0.00981602	0.006306	0.125544
rs7637408	-0.0107	-0.02	0.0017	0.0065	9e-10	0.002064	0.00431228	0.006133	0.486468
rs7637852	0.0139	0.0061	0.0019	0.0069	1.7e-13	0.3774	0.0232535	0.006633	0.000366
rs7640424	-0.0136	-0.0175	0.0018	0.0069	2.3e-14	0.01133	-0.0110154	0.006646	0.103441
rs7641395	0.0098	-0.0067	0.0018	0.0064	4.2e-08	0.2942	0.0192807	0.005911	0.001476
rs7647305	-0.0298	-0.031	0.002	0.0079	9.9e-50	7.891e-05	-0.0462429	0.007445	4.09e-09
rs765875	-0.0121	-0.0151	0.0017	0.0064	3e-12	0.01807	-0.00320814	0.006033	0.598281
rs7664615	0.0125	0.0241	0.0023	0.0084	6.2e-08	0.004012	0.0134482	0.008338	0.104903
rs7667864	-0.0084	-0.0402	0.0019	0.0071	1.2e-05	1.64e-08	-0.0226168	0.006657	0.000974
rs7669833	0.0042	-0.0572	0.0019	0.007	0.026	3.524e-16	0.0130347	0.006882	0.056643
rs7678054	-0.01	-0.0394	0.0017	0.0064	7e-09	6.875e-10	-0.00573039	0.006102	0.353296
rs7683836	-0.0114	-0.0126	0.0017	0.0064	6.3e-11	0.04852	0.00669939	0.006086	0.277151
rs7685048	-0.0101	-0.0352	0.0017	0.0064	4.1e-09	3.561e-08	-0.00318607	0.006063	0.602534
rs7685628	0.0096	0.0043	0.0018	0.0066	6.2e-08	0.5145	0.000352938	0.006253	0.95526
rs768840	0.0114	-0.0024	0.0018	0.0066	2e-10	0.716	0.00206487	0.006256	0.742434
rs769449	-0.0254	-0.07	0.0027	0.0099	2.3e-20	1.957e-12	-0.050094	0.009118	2.31e-07
rs7694732	0.0099	0.014	0.0017	0.0064	8.7e-09	0.02838	0.0106162	0.005996	0.081603
rs7694958	-0.007	0.0348	0.0017	0.0064	4.3e-05	5.074e-08	0.00718115	0.006075	0.236529
rs7703576	-0.0103	-0.0253	0.0019	0.007	4.8e-08	0.0003103	-0.0161243	0.006738	0.015715
rs7704281	0.0271	-0.0072	0.0041	0.0156	6.5e-11	0.6444	0.0516299	0.014821	0.0003
rs771141	-0.0096	-0.0124	0.0017	0.0065	4.1e-08	0.05611	-0.00855852	0.006007	0.160289
rs7715256	-0.0166	-0.028	0.0016	0.0065	2.2e-24	1.608e-05	-0.0169997	0.006172	0.00537
rs7720912	0.0144	0.0281	0.0027	0.0096	6.3e-08	0.003532	-0.0102059	0.009169	0.274949
rs7724675	-0.0119	-0.0105	0.0021	0.0076	9.5e-09	0.1695	-0.0014831	0.007175	0.837615
rs7728710	0.0094	0.0179	0.0017	0.0065	6.9e-08	0.005826	-0.00895479	0.006272	0.152211
rs7729395	0.0051	0.1472	0.0038	0.0149	0.18	4.137e-23	-0.0561376	0.01401	0.000191
rs7730004	0.0148	0.0245	0.0018	0.0068	9.1e-16	0.0003183	-0.0042868	0.006694	0.522826
rs7730676	0.0166	0.0238	0.0019	0.0068	7.5e-19	0.0004704	0.00155321	0.006773	0.820068
rs7730898	0.0168	0.0228	0.0018	0.0071	4.5e-20	0.001363	0.00714043	0.006868	0.305282
rs7734385	-0.0092	-0.0033	0.0016	0.0064	2.5e-08	0.6054	-0.00031705	0.006205	0.959511
rs7741604	0.0108	-0.0983	0.0024	0.0092	5.1e-06	1.425e-26	0.0112905	0.009114	0.224837
rs774246	-0.0153	-0.002	0.0025	0.0091	5.4e-10	0.8262	-0.000350938	0.008671	0.967959
rs7745873	-0.0111	-0.0231	0.002	0.0067	1.4e-08	0.0005663	-0.0136254	0.005992	0.02578
rs775724	0.0106	0.0255	0.0018	0.0065	1.7e-09	8.559e-05	0.0274225	0.006656	2.61e-05
rs7761673	-0.0126	-0.0208	0.0021	0.0079	1.9e-09	0.008078	0.00727745	0.007475	0.330288
rs7777885	-0.0178	-0.0365	0.0031	0.0118	1.4e-08	0.002035	-0.0134034	0.010605	0.217213
rs7779181	-0.0162	-0.0337	0.0021	0.0076	3.4e-15	1.038e-05	-0.00702626	0.007166	0.326785
rs7779498	-0.0249	-0.0415	0.0045	0.0176	3.1e-08	0.01831	0.000549849	0.016558	0.973892
rs7780752	-0.0139	0.0042	0.0018	0.0068	1e-14	0.5371	-0.0110042	0.006525	0.090204
rs7788008	-0.0157	-0.02	0.0017	0.0064	1.1e-19	0.00174	-0.00557652	0.006105	0.366625
rs7795394	-0.0153	-0.0141	0.0018	0.0066	1.6e-17	0.03255	-0.00644717	0.006382	0.312248
rs7808180	-0.0117	-0.0257	0.0018	0.0066	4e-11	9.773e-05	-0.00598605	0.006886	0.384984
rs7809758	-0.0106	-0.0249	0.0018	0.0067	4.4e-09	0.0002025	-0.00864255	0.006432	0.17799
rs7819514	-0.0107	-0.0081	0.0018	0.0068	5.7e-09	0.234	-0.00930011	0.006664	0.169583
rs7826312	-0.0104	-0.0089	0.0017	0.0065	4.9e-10	0.1704	-0.00663698	0.006197	0.290329
rs7829559	-0.0149	0.0041	0.0028	0.0097	7.8e-08	0.6737	-0.00406274	0.00987	0.682313
rs7833077	-0.0097	-0.0087	0.0018	0.0067	6.8e-08	0.1942	-0.00683531	0.006324	0.286036
rs7835078	0.0117	0.0227	0.002	0.0072	2.5e-09	0.001677	0.0306603	0.006759	1.26e-05
rs7844647	0.0123	0.0224	0.0018	0.0072	2.8e-11	0.001931	0.0295812	0.006736	2.32e-05
rs7846747	0.0138	0.0205	0.0018	0.0066	9.2e-15	0.001885	0.00652222	0.006328	0.308868
rs7856074	-0.0103	-0.005	0.0019	0.007	6e-08	0.476	0.00424896	0.006708	0.527445
rs7869771	0.014	0.0091	0.0019	0.0073	4.9e-13	0.2144	-0.00295363	0.006663	0.658762
rs7871866	0.0187	0.0193	0.0024	0.0089	2.3e-14	0.03011	0.0325669	0.009087	0.000244
rs7874181	-0.0131	0.005	0.0024	0.0084	5e-08	0.5506	0.00182066	0.008799	0.837732
rs7899106	-0.0331	-0.0113	0.0037	0.0144	1e-18	0.4342	-0.0279361	0.014126	0.044862
rs7903146	-0.0181	0.3142	0.0018	0.007	1.3e-23	0	-0.0326224	0.006316	6.92e-07
rs7925214	0.0147	0.0165	0.0018	0.0065	4.4e-17	0.01103	0.00408031	0.006279	0.520087
rs7928842	-0.0261	-0.0349	0.0017	0.0065	3e-50	7.607e-08	-0.0169731	0.006194	0.005615
rs7931302	-0.0032	-0.0385	0.0018	0.0071	0.079	6.392e-08	-0.00452973	0.007092	0.524065
rs7933205	-0.0116	-0.0106	0.0021	0.0079	3.2e-08	0.1771	-0.0144803	0.007239	0.050305
rs7935453	-0.0109	-0.0209	0.0019	0.0073	4.6e-09	0.00435	-0.0058531	0.006755	0.39217
rs7941030	-0.0112	-0.0045	0.0017	0.0066	2e-11	0.4951	0.00129984	0.006075	0.831777
rs7942159	-0.012	0.0069	0.0018	0.0068	1.8e-11	0.3106	0.00143996	0.006343	0.82129
rs7954129	0.0028	0.0582	0.0023	0.0087	0.22	2.126e-11	0.0120068	0.007982	0.140329
rs7957197	0.0009	-0.0672	0.0021	0.008	0.66	3.041e-17	0.00850275	0.0078	0.275211
rs7965772	0.0122	0.0066	0.0022	0.0081	2.4e-08	0.413	0.00137695	0.007756	0.860328
rs7967402	-0.0126	-0.0358	0.0023	0.0086	4.4e-08	3.049e-05	-0.00298654	0.008032	0.711415
rs7972585	0.0091	0.0149	0.0017	0.0065	6.4e-08	0.02172	7.49972e-05	0.006207	0.990367
rs7983065	-0.0148	-0.0059	0.0017	0.0064	8.9e-18	0.3556	-0.00903873	0.006023	0.139326
rs8006817	0.0056	0.0359	0.0017	0.0064	0.0012	1.899e-08	0.000498876	0.005961	0.933708
rs8008285	-0.0155	-0.027	0.0025	0.009	2.9e-10	0.002713	0.00533521	0.008661	0.543561
rs8012823	0.0101	0.0164	0.0018	0.0065	2.4e-08	0.01153	0.00610731	0.006355	0.336595
rs8025212	0.0033	0.0374	0.0019	0.0069	0.093	6.227e-08	-0.002	0.006545	0.760951
rs8025516	0.0162	0.0234	0.0018	0.0065	2e-19	0.0003125	0.0217576	0.006435	0.000597
rs8027205	0.0108	0.0029	0.0018	0.0066	1.4e-09	0.6602	0.00191984	0.006193	0.758478
rs8032939	-0.0061	-0.0418	0.002	0.0074	0.0025	1.878e-08	-0.0103987	0.006804	0.124987
rs8033995	-0.0166	-0.039	0.0029	0.0109	1.4e-08	0.0003415	-0.0104878	0.010159	0.311848
rs8036040	0.0109	0.0194	0.0017	0.0064	2.7e-10	0.002386	0.015258	0.006166	0.012532
rs8065336	-0.012	-0.0197	0.0019	0.007	1.9e-10	0.004981	-0.0201231	0.006509	0.002621
rs806600	0.0095	-0.0033	0.0017	0.0066	3.3e-08	0.6169	0.00122275	0.006065	0.841368
rs8068429	0.0063	0.0363	0.0018	0.0066	0.0004	3.731e-08	0.00422008	0.006331	0.505938
rs8071182	0.0133	0.0065	0.0022	0.0084	2.1e-09	0.4377	0.000654786	0.00792	0.934519
rs8089364	-0.0498	-0.0535	0.0018	0.0072	7.7e-161	1.308e-13	-0.0135478	0.006971	0.050383
rs8097672	-0.02	-0.0441	0.0025	0.0089	8.4e-16	7.225e-07	-0.0124887	0.008895	0.158712
rs8103966	-0.0099	-0.0126	0.0018	0.0065	1.9e-08	0.05226	-0.00290923	0.006013	0.631604
rs8123881	-0.0196	-0.0096	0.0024	0.0093	4.4e-16	0.3029	-0.00450185	0.009886	0.65059
rs8129315	-0.012	-0.0258	0.0018	0.0065	1.8e-11	7.056e-05	-0.0136173	0.006194	0.031147
rs813393	0.016	0.0587	0.003	0.0108	7.9e-08	5.237e-08	-0.0034941	0.010747	0.748535
rs8181588	-0.0152	0.102	0.004	0.0149	0.00017	6.862e-12	-0.00307626	0.013931	0.827052
rs818524	-0.0106	-0.0131	0.0019	0.007	3.4e-08	0.06184	-0.00791524	0.007314	0.286507
rs8192675	-0.0152	0.0659	0.0018	0.007	1.4e-17	5.772e-21	-0.0191377	0.006774	0.004235
rs825688	-0.0095	-0.0008	0.0017	0.0065	4.7e-08	0.9019	-0.00115767	0.006274	0.854622
rs840976	-0.003	-0.0449	0.0018	0.0065	0.087	4.623e-12	0.00237917	0.006494	0.715174
rs845084	0.014	0.0194	0.002	0.0072	1.3e-12	0.007246	0.00586377	0.006829	0.390919
rs849135	0.0109	-0.0906	0.0016	0.0064	2e-11	1.128e-45	0.00972357	0.006023	0.105117
rs849336	-0.0084	0.0771	0.0017	0.0067	6.9e-07	1.233e-30	-0.00506581	0.00625	0.42285
rs852056	0.0128	0.0113	0.002	0.0075	1.8e-10	0.1339	-0.00439464	0.007086	0.539814
rs854918	0.011	0.0059	0.002	0.0073	2.4e-08	0.4208	0.0128639	0.007004	0.064647
rs865809	0.0127	0.0253	0.002	0.0075	5.4e-10	0.0007906	0.0173477	0.007463	0.01889
rs872281	-0.0151	-0.007	0.0023	0.0084	4.7e-11	0.4033	0.0064273	0.008379	0.443855
rs876605	0.0108	-0.0002	0.002	0.0073	3.4e-08	0.9782	0.00694979	0.006836	0.309174
rs879620	0.0231	0.0038	0.0018	0.0067	5.3e-38	0.5707	0.0174585	0.006263	0.0065
rs889512	-0.0027	0.1111	0.0029	0.0107	0.35	2.403e-25	-0.00182633	0.009863	0.854264
rs891368	-0.0069	-0.0378	0.0017	0.0064	7e-05	3.251e-09	0.00154181	0.006037	0.79933
rs895330	0.0201	0.0107	0.0023	0.0087	5.5e-19	0.2182	0.00531108	0.007582	0.489216
rs896499	-0.0049	0.0409	0.0016	0.0065	0.003	2.967e-10	0.00952747	0.006156	0.120391
rs901630	-0.0146	-0.0283	0.0017	0.0066	1.9e-18	1.784e-05	-0.0236331	0.006008	0.000135
rs902695	-0.0103	-0.0015	0.0017	0.0064	2.2e-09	0.8143	-0.0159231	0.006184	0.011797
rs905938	-0.0149	0.0161	0.0019	0.0072	1.2e-15	0.02584	0.00680913	0.006729	0.318093
rs909002	0.0096	0.0208	0.0017	0.0065	2.8e-08	0.001355	0.00270165	0.006197	0.665715
rs912697	0.0142	0.018	0.0018	0.0064	5.1e-16	0.004828	0.0112594	0.006292	0.072084
rs925422	0.011	0.0195	0.002	0.0072	2.8e-08	0.006951	0.00739956	0.007014	0.291218
rs9288754	-0.0096	-0.0003	0.0017	0.0065	4.1e-08	0.9631	-0.00182767	0.00614	0.767694
rs9294260	0.0147	0.0257	0.0016	0.0064	1.8e-19	5.724e-05	-0.00644472	0.006075	0.294696
rs9300422	0.0103	0.0075	0.0018	0.0069	4e-09	0.2778	-0.000163013	0.006573	0.98029
rs930295	0.0211	0.0204	0.0023	0.0086	1e-19	0.0175	-0.0055192	0.008308	0.512295
rs9304665	0.0229	0.0418	0.002	0.0076	2.9e-29	4.529e-08	0.0139732	0.007144	0.05548
rs9312873	0.0036	0.0684	0.0029	0.0111	0.21	7.137e-10	-0.00117131	0.010456	0.9116
rs934224	0.0107	-0.0022	0.002	0.0073	4.7e-08	0.764	0.00669838	0.00738	0.370843
rs9362662	0.0112	0.0053	0.0017	0.0063	1.2e-10	0.3989	0.00661011	0.00626	0.290689
rs9367368	0.0121	0.0081	0.0018	0.007	1e-11	0.2482	0.0045202	0.006666	0.502469
rs9367608	0.0092	0.0163	0.0017	0.0064	8.8e-08	0.01071	-0.00898323	0.006004	0.14047
rs9368222	-0.0092	0.1379	0.0018	0.0071	5.7e-07	1.42e-83	-0.0184502	0.006583	0.006286
rs9375702	-0.0115	0.0199	0.0019	0.0069	7.9e-10	0.00398	-0.0123563	0.006589	0.059231
rs9379084	0.0075	-0.0994	0.0028	0.0106	0.0077	5.478e-21	-0.000864373	0.009392	0.927378
rs9382285	-0.023	-0.0281	0.0042	0.0153	3.9e-08	0.06603	0.00939298	0.014894	0.538238
rs938672	-0.0062	-0.0758	0.0034	0.0127	0.07	2.189e-09	-0.00446601	0.011744	0.705736
rs9388347	-0.0146	-0.0283	0.0023	0.0088	4.3e-10	0.001292	-0.0224481	0.00818	0.005373
rs9408882	-0.0093	-0.0073	0.0016	0.0064	1.3e-08	0.253	-0.0131288	0.006167	0.036798
rs9458611	-0.0115	0.0014	0.0019	0.007	2.2e-09	0.8418	-0.0171187	0.006875	0.015082
rs9458814	-0.0115	-0.0108	0.002	0.0076	1.8e-08	0.1577	-0.0153909	0.007236	0.031988
rs946824	0.0206	0.0173	0.0026	0.0094	1.1e-15	0.06637	0.00935411	0.008982	0.29738
rs947612	-0.0116	-0.0183	0.002	0.0074	5.6e-09	0.01383	-0.0194065	0.006949	0.004693
rs947791	0.0142	0.0606	0.0021	0.0081	1.7e-11	5.619e-14	-0.00934755	0.007571	0.224705
rs9478496	-0.0152	-0.03	0.0023	0.0085	5.5e-11	0.0004041	-0.00423104	0.008154	0.605228
rs9479509	0.0125	0.034	0.0019	0.0069	4.3e-11	8.648e-07	0.013964	0.006813	0.038983
rs948085	-0.0108	-0.0008	0.002	0.0073	3.3e-08	0.9131	0.00332447	0.006805	0.626384
rs9494720	0.0124	0.0255	0.0023	0.0084	5.8e-08	0.002332	0.0150147	0.008908	0.089827
rs9505008	0.0035	-0.038	0.0018	0.0065	0.048	4.806e-09	0.0200456	0.006115	0.001414
rs9516959	-0.0105	-0.0079	0.0019	0.0069	1.3e-08	0.253	-2.39997e-05	0.006561	0.997127
rs9520799	0.0005	-0.0509	0.0025	0.0092	0.84	3.308e-08	-0.0053994	0.009132	0.555816
rs9522285	0.0127	0.0167	0.0017	0.0064	2.5e-13	0.008929	0.0144412	0.006262	0.020078
rs9527863	-0.012	-0.0015	0.0018	0.0065	7.2e-12	0.8173	0.000330054	0.006303	0.958524
rs9527895	-0.0165	-0.0189	0.0023	0.0087	5.4e-13	0.02964	-0.0200144	0.008524	0.017534
rs954976	-0.0131	-0.0157	0.002	0.0073	2.7e-11	0.03218	-0.0103524	0.006806	0.134889
rs9563615	0.0141	0.0408	0.0019	0.0072	1.5e-13	1.628e-08	0.00609453	0.006627	0.363838
rs9568867	0.0316	0.0425	0.0026	0.0095	6.1e-34	8.174e-06	0.0225459	0.009079	0.011832
rs9569777	-0.0192	-0.0437	0.0022	0.0084	4.6e-19	1.817e-07	-0.0080735	0.00813	0.328492
rs9584850	-0.0113	-0.0275	0.0019	0.0072	6.9e-09	0.0001409	-0.00511606	0.006671	0.448503
rs9599161	0.01	0.0128	0.0017	0.0065	1.7e-09	0.04863	0.0192603	0.006215	0.002528
rs9602728	-0.0097	-0.0098	0.0018	0.0066	9.4e-08	0.1374	-0.0131215	0.006383	0.038472
rs9603697	0.0141	0.0249	0.0018	0.0068	2.6e-14	0.0002535	0.00145494	0.00659	0.826113
rs9615905	0.011	0.0169	0.0017	0.0065	2.7e-10	0.009231	0.0214562	0.006224	0.000467
rs962273	-0.0137	-0.052	0.0019	0.007	2.6e-13	1.238e-13	-0.00973422	0.006524	0.142097
rs962796	0.0148	0.0266	0.0022	0.008	5.9e-12	0.0008294	0.00933727	0.007529	0.213973
rs9630985	-0.0177	-0.033	0.0018	0.0067	4.4e-22	8.45e-07	-0.00842237	0.006401	0.194773
rs9639377	-0.0102	-0.0129	0.0018	0.0066	1.3e-08	0.05051	-0.00964731	0.006564	0.140335
rs9650755	-0.0154	-0.0284	0.002	0.0072	2.8e-15	8.456e-05	-0.00469894	0.006767	0.4883
rs9688431	0.0231	0.0296	0.0035	0.0137	2.4e-11	0.03092	0.00423696	0.012416	0.737138
rs977747	0.0169	0.0198	0.0017	0.0065	1.3e-24	0.002288	0.00225446	0.006172	0.715901
rs9783858	0.0091	-0.0013	0.0017	0.0064	3.3e-08	0.8387	0.00881877	0.006098	0.154237
rs9806742	0.0208	0.0185	0.0026	0.0102	1.4e-15	0.06852	0.0160826	0.008995	0.081242
rs9816226	-0.0323	-0.027	0.0021	0.0083	1.6e-52	0.001098	-0.0499163	0.007852	2.04e-09
rs9827823	0.0193	0.015	0.0024	0.0091	1.2e-15	0.09962	0.0111125	0.008375	0.193167
rs9829776	0.0117	0.0123	0.0019	0.007	4.6e-10	0.07954	0.0192073	0.006637	0.004814
rs9842724	0.001	-0.0458	0.0022	0.008	0.65	8.63e-09	-0.0217171	0.007537	0.00515
rs9845966	0.0105	0.0272	0.0017	0.0064	2.5e-10	2.056e-05	0.00750874	0.006184	0.223949
rs9847186	-0.014	-0.0162	0.0017	0.0065	6e-16	0.01258	-0.0201374	0.006194	0.001549
rs9854673	-0.019	-0.0302	0.0017	0.0064	2.1e-28	2.262e-06	-0.00943733	0.006029	0.116194
rs9860730	-0.0096	0.0539	0.0018	0.007	7.3e-08	1.548e-14	0.00560367	0.006406	0.387396
rs9863074	-0.0101	-0.0134	0.0017	0.0064	3.5e-09	0.0359	-0.00810173	0.005961	0.180128
rs987237	-0.0409	-0.0595	0.0021	0.0082	9.3e-84	3.202e-13	-0.021373	0.007864	0.005876
rs9873519	-0.0025	0.0371	0.0017	0.0064	0.15	6.292e-09	-0.00811796	0.006103	0.182548
rs9922288	0.0138	-0.0195	0.0022	0.0083	7.7e-10	0.0184	-0.00193988	0.007766	0.8046
rs9926784	0.0258	0.027	0.0021	0.0084	9.9e-35	0.001267	0.00642057	0.007651	0.408015
rs9927848	-0.0122	-0.0094	0.002	0.0073	6.4e-10	0.1997	-0.0156794	0.007047	0.024812
rs992845	-0.0145	0.0072	0.0017	0.0065	1.2e-16	0.2674	-0.0081011	0.006224	0.192163
rs9928648	-0.0117	-0.0335	0.002	0.0071	2.4e-09	2.536e-06	-0.00543421	0.006733	0.420123
rs993322	-0.0146	-0.0494	0.0026	0.0097	2.6e-08	3.911e-07	-0.0168404	0.008901	0.056455
rs9941349	0.0724	0.1163	0.0017	0.0065	0	8.91e-72	0.0741488	0.006469	1.4e-34
rs9951619	-0.0156	-0.0321	0.002	0.0075	1.4e-15	2.062e-05	-0.0215751	0.007396	0.004616
rs9958909	-0.0211	-0.0441	0.0029	0.0091	1.6e-13	1.29e-06	-0.0177515	0.009078	0.048502
rs997258	0.0004	0.0376	0.0017	0.0065	0.82	6.949e-09	-0.0115135	0.00632	0.067036
rs998732	0.0171	0.0123	0.0022	0.0088	2e-14	0.162	0.00160228	0.008071	0.844122
rs9989141	0.0162	0.0157	0.0017	0.0066	3.6e-21	0.01731	0.0127114	0.006312	0.048193
rs999889	-0.0108	-0.0154	0.0019	0.0071	1.4e-08	0.03054	0.010179	0.006896	0.138577

## Sheet: OSA_T2D_10-5
rsID	BMI_beta	OSA_beta	BMI_se	OSA_se	BMI_pval	OSA_pval	T2DM_beta	T2DM_se	T2DM_pval
rs1000815	-0.0077	-0.00798782	0.0017	0.006014	9.2e-06	0.190262	0.0088	0.0064	0.1683
rs10009867	-0.0115	-0.0205375	0.0019	0.006708	6.8e-10	0.002901	-0.008	0.0073	0.275
rs10022599	-0.0088	0.0114532	0.0019	0.006813	4.7e-06	0.091177	0.0042	0.0071	0.5553
rs10026553	-0.0093	0.0156351	0.0019	0.006584	5.3e-07	0.016567	0.0078	0.0068	0.2518
rs10027926	0.0135	0.0227004	0.0029	0.009968	3.1e-06	0.021063	0.0451	0.0107	2.411e-05
rs10035135	-0.0089	0.0119019	0.002	0.007153	8.3e-06	0.09453	0.0161	0.0073	0.02804
rs1004921	0.0078	0.0187403	0.0018	0.006273	9e-06	0.002491	0.0012	0.0065	0.8533
rs10056287	0.0104	-0.00687961	0.0022	0.007845	2.2e-06	0.387475	0.0178	0.0082	0.02929
rs10063693	-0.0102	0.0164519	0.0022	0.007745	2.5e-06	0.032106	0.0023	0.0081	0.7754
rs1007631	0.0094	0.0015458	0.0018	0.006167	1.1e-07	0.802949	0.0243	0.0066	0.0002297
rs10131890	-0.0222	0.0296423	0.0039	0.013406	1.6e-08	0.024575	-0.0015	0.0137	0.9129
rs10132280	-0.0223	-0.0178025	0.0018	0.006576	5.6e-35	0.008263	-0.0324	0.007	3.863e-06
rs10144464	-0.0182	0.0182495	0.0022	0.007725	9.8e-17	0.016963	0.0325	0.0081	5.549e-05
rs10155484	0.0123	-0.0179023	0.0025	0.008599	1.4e-06	0.042655	-0.0171	0.0092	0.06347
rs10157705	-0.008	0.0201437	0.0018	0.006309	5.4e-06	0.00121	0.0159	0.0065	0.01431
rs10164776	-0.0078	-0.00782756	0.0017	0.006076	6.7e-06	0.203856	-0.0172	0.0065	0.008059
rs10169594	-0.0121	-0.00415361	0.0018	0.006565	2e-11	0.531339	0.0177	0.0066	0.007289
rs10182181	-0.0325	0.0170331	0.0016	0.006129	6.7e-90	0.004965	0.0102	0.0064	0.1103
rs10192119	-0.0166	0.000835651	0.0022	0.007936	3e-14	0.916706	0.0205	0.0086	0.01695
rs10194100	-0.0101	0.0113731	0.0018	0.00633	1.4e-08	0.070932	0.0122	0.0068	0.07303
rs10197031	-0.0166	0.00232031	0.0019	0.00678	1.9e-18	0.733255	0.0248	0.007	0.0004074
rs10223035	0.0207	0.049999	0.0043	0.015977	1.7e-06	0.001198	0.0048	0.0161	0.7659
rs10245306	0.0098	-0.00639138	0.0019	0.006745	3.9e-07	0.349688	-0.0095	0.007	0.1757
rs10247983	0.0201	-0.016842	0.0033	0.011059	1.7e-09	0.138623	-0.0365	0.0123	0.002887
rs10248136	-0.0097	0.0163575	0.0017	0.006132	2e-08	0.007043	0.0079	0.0064	0.2161
rs10251591	0.0113	0.0213005	0.0024	0.008909	3.5e-06	0.015476	-0.0073	0.009	0.4175
rs10259620	0.0133	-0.0213871	0.0021	0.007432	4.3e-10	0.005191	0.0007	0.0076	0.927
rs10263954	-0.0334	-0.0468495	0.007	0.024073	1.8e-06	0.070182	-0.0322	0.0255	0.2075
rs10269783	0.0133	0.00813383	0.0017	0.006286	1.4e-15	0.194781	0.0129	0.0065	0.0469
rs10279625	-0.0103	-0.00108759	0.0021	0.007267	6.5e-07	0.881945	-0.0215	0.0075	0.004345
rs10282292	-0.0084	0.0116311	0.0018	0.006607	4e-06	0.076795	0.0164	0.0066	0.01291
rs1033870	-0.0089	-0.00850204	0.0017	0.006232	3.3e-07	0.178835	-0.0213	0.0064	0.0008531
rs1033871	0.0096	-0.00714748	0.0021	0.007685	6.2e-06	0.359413	-0.0252	0.0077	0.001144
rs1035387	-0.0163	0.00638358	0.003	0.010468	8.5e-08	0.543577	0.0119	0.0115	0.3015
rs10403515	-0.0105	0.000471889	0.002	0.00766	2.2e-07	0.9512	-0.0107	0.0074	0.15
rs10478110	-0.01	0.00466809	0.0017	0.006215	9.6e-09	0.453305	0.0152	0.0065	0.01921
rs10484410	-0.0112	0.00512584	0.0024	0.008658	4.9e-06	0.55516	0.0293	0.009	0.001138
rs10486507	0.0145	-0.000798319	0.0023	0.008024	2.5e-10	0.921375	0.0324	0.0085	0.0001333
rs1048932	-0.016	-0.00932535	0.0017	0.006093	3.8e-22	0.13175	-0.0235	0.0065	0.0002945
rs10490101	0.0141	-0.0234979	0.003	0.010253	3.4e-06	0.026756	-0.0079	0.0111	0.4766
rs10492229	0.0142	-0.00833565	0.0019	0.007335	7.7e-14	0.263234	0.0062	0.0075	0.4108
rs10493054	0.0085	0.0144599	0.0019	0.006723	5.3e-06	0.030171	0.0103	0.0069	0.1361
rs10498789	0.0093	0.0127938	0.0018	0.006378	1.6e-07	0.043489	0.0135	0.0066	0.0407
rs10507892	-0.0094	0.0167067	0.002	0.007287	4.5e-06	0.02064	0.0083	0.0074	0.2642
rs10510419	-0.0177	0.00214669	0.0023	0.008379	2.2e-14	0.799	0.0136	0.009	0.1309
rs10510752	-0.0173	-0.0330388	0.0039	0.013048	9.2e-06	0.015657	-0.0088	0.0149	0.5539
rs10511622	-0.0171	-0.0306262	0.0036	0.012385	1.6e-06	0.017906	-0.0045	0.0129	0.7268
rs10513136	0.0306	0.0616801	0.0034	0.01352	3.1e-19	1.68e-06	0.0299	0.0138	0.03051
rs10514505	0.008	-0.012357	0.0018	0.006215	8.5e-06	0.050986	0.004	0.0066	0.5442
rs10518336	0.0085	0.00853844	0.0016	0.006131	1.7e-07	0.162614	0.0071	0.0064	0.2663
rs10518694	0.0146	0.0155642	0.0025	0.009249	3.3e-09	0.090276	0.0446	0.0092	1.295e-06
rs10520323	0.0144	0.0173978	0.0025	0.008838	1.2e-08	0.047058	0.0265	0.0094	0.00492
rs1064213	0.012	0.0150965	0.0017	0.006034	2.4e-12	0.011583	0.0183	0.0064	0.004167
rs10733051	0.0097	-0.00180363	0.0016	0.006484	2.9e-09	0.782656	-0.0055	0.0064	0.3892
rs10735899	-0.0104	-0.00905386	0.0022	0.007458	1.9e-06	0.232443	-0.0015	0.0081	0.8524
rs10739555	-0.0091	-0.00058317	0.002	0.006964	7.8e-06	0.933755	-0.0128	0.0074	0.0851
rs10741329	0.011	-0.0164424	0.0019	0.006496	4e-09	0.013398	-0.0145	0.0069	0.03588
rs10742752	-0.0124	-0.00698635	0.0017	0.006223	1.1e-13	0.267845	-0.0222	0.0066	0.0007639
rs10745522	0.0261	-0.050298	0.0056	0.018739	3.8e-06	0.01234	0.0097	0.021	0.6449
rs10745888	0.0248	0.0469132	0.0051	0.020168	1.1e-06	0.0168	-0.0151	0.02	0.4502
rs10747488	-0.0123	0.0122418	0.002	0.007184	1.2e-09	0.086693	0.0097	0.0074	0.1919
rs10754115	0.0079	0.00805348	0.0018	0.006251	6.5e-06	0.19672	-0.0042	0.0065	0.5176
rs10754763	0.0128	0.0134985	0.0025	0.008978	4.3e-07	0.13087	0.0093	0.0095	0.329
rs1075901	-0.0121	0.0052482	0.0016	0.006157	1.2e-13	0.394307	-0.0098	0.0064	0.1249
rs10759332	0.0123	-0.0317373	0.0026	0.009077	3.5e-06	0.000795	-0.0203	0.0099	0.04126
rs10761592	-0.0082	-0.00942326	0.0018	0.006741	5.5e-06	0.168985	0.0012	0.007	0.8642
rs10766323	0.0086	0.00382567	0.0019	0.006812	5.9e-06	0.575519	0.0252	0.0071	0.000401
rs10768994	0.0114	-0.00758872	0.0017	0.006092	6.4e-12	0.219122	-0.0176	0.0065	0.006704
rs10790353	-0.0116	-0.0311842	0.0026	0.009005	7e-06	0.000885	-0.0073	0.0093	0.4334
rs10795422	-0.0139	-0.015273	0.0019	0.006344	9.3e-14	0.018507	-0.0262	0.007	0.0001878
rs1080551	-0.0159	0.0141938	0.0019	0.006286	9.9e-17	0.022843	0.0252	0.0066	0.0001333
rs10811871	0.0108	-0.01374	0.0018	0.00622	1.6e-09	0.030369	-0.0111	0.0066	0.09242
rs10819189	-0.0091	0.00757226	0.0019	0.006738	2.8e-06	0.260586	-0.0227	0.0072	0.001677
rs10824345	0.0105	0.0240182	0.0017	0.006229	9.2e-10	8.71e-05	0.0253	0.0064	7.455e-05
rs10827378	-0.0086	0.0193682	0.0019	0.006762	4.6e-06	0.00373	0.0112	0.0071	0.1157
rs10827649	-0.0094	-0.00357137	0.0016	0.006088	9.1e-09	0.561251	0.0063	0.0066	0.3395
rs10832673	-0.0104	0.00849581	0.0022	0.007938	1.3e-06	0.284091	0.0218	0.008	0.006152
rs10832778	-0.0125	-0.00602109	0.0017	0.006232	1.3e-13	0.339863	0.0656	0.0065	5.226e-24
rs10838146	0.0091	-0.0229933	0.002	0.006778	3.8e-06	0.000999	-0.0101	0.0072	0.1621
rs10842166	0.0109	-0.0106576	0.002	0.00691	4e-08	0.129644	-0.0011	0.0073	0.8807
rs10842240	0.0218	0.0222555	0.0027	0.009611	3.1e-16	0.01901	0.0164	0.0098	0.09565
rs10842244	-0.0106	0.0189268	0.0019	0.006703	5.7e-08	0.004262	0.0115	0.0071	0.1063
rs10846413	0.0101	0.00317894	0.002	0.007038	2.3e-07	0.652762	0.0131	0.0073	0.07388
rs10852008	0.0093	-0.00900543	0.0018	0.006223	1.4e-07	0.154079	0.0156	0.0065	0.01626
rs10857952	-0.0088	0.00373103	0.0019	0.006726	2.9e-06	0.58015	0.0093	0.0069	0.1784
rs10858334	-0.0143	0.0256638	0.0026	0.009152	2.7e-08	0.004361	0.0303	0.0101	0.002574
rs10859053	-0.0101	-0.0214882	0.002	0.006695	4e-07	0.001816	-0.0142	0.0072	0.04935
rs10867256	-0.0118	0.00514176	0.0017	0.006147	8.7e-12	0.403297	0.0288	0.0064	6.505e-06
rs10877799	-0.0113	0.0244584	0.0023	0.008104	7.4e-07	0.002159	0.0094	0.0085	0.2677
rs10881989	-0.0101	-0.0126365	0.0019	0.006733	1.6e-07	0.065631	-0.0089	0.007	0.2045
rs1088550	0.0087	0.0155386	0.0019	0.006352	4e-06	0.013556	0.0044	0.0065	0.4979
rs10904791	-0.0133	-0.0183789	0.0019	0.006545	1.1e-12	0.006184	-0.0186	0.0069	0.007111
rs10907231	-0.0087	-0.0152507	0.0019	0.007162	2.9e-06	0.037341	-0.0182	0.0069	0.008445
rs10914875	-0.009	-0.0153817	0.0018	0.006139	3.1e-07	0.014222	-0.0093	0.0067	0.1652
rs10915840	-0.0118	-0.000260034	0.0019	0.00685	1.3e-09	0.969865	-0.0115	0.0072	0.1114
rs10918602	-0.0082	0.00381671	0.0018	0.006735	6.6e-06	0.571995	0.0115	0.007	0.1011
rs10920678	0.0155	0.0140646	0.0016	0.006208	1.5e-21	0.02241	0.0146	0.0065	0.02451
rs10938397	-0.0324	0.0337829	0.0016	0.00618	3.4e-86	1.94e-08	0.0414	0.0065	1.8e-10
rs10939902	0.0113	-0.00857365	0.0017	0.006082	4.6e-11	0.164774	0.0079	0.0064	0.2161
rs10942267	0.0156	-0.00176556	0.0019	0.00653	3.9e-17	0.788557	-0.0052	0.0069	0.4518
rs10945893	0.0095	0.0186333	0.0018	0.006595	1.6e-07	0.004248	0.0001	0.0067	0.9881
rs10953740	0.0153	0.0107461	0.0017	0.006159	1e-18	0.079593	0.0106	0.0064	0.09698
rs10953750	-0.0113	0.0164716	0.0022	0.008329	2.4e-07	0.046144	0.014	0.0083	0.09054
rs10955841	0.0096	-0.000370068	0.0018	0.006522	1.7e-07	0.95508	0.0164	0.0068	0.01596
rs10956911	0.0108	-0.00694808	0.0019	0.006504	7.3e-09	0.291846	0.0019	0.0069	0.7834
rs10960067	0.011	-0.0165553	0.0021	0.007198	1.1e-07	0.024726	-0.017	0.0079	0.0304
rs10962550	0.0182	0.00866237	0.0022	0.008039	6.2e-16	0.280845	0.0184	0.0083	0.02611
rs10968114	0.0113	-0.0154183	0.0017	0.00603	6.1e-11	0.012344	-0.0138	0.0066	0.03643
rs10971709	0.0132	0.000614811	0.0021	0.007375	6.2e-10	0.933966	0.0344	0.0079	1.183e-05
rs10975933	0.0122	0.0063488	0.0018	0.006536	2.7e-11	0.331431	-0.0111	0.0067	0.09762
rs10984756	-0.0174	0.00519449	0.0029	0.009904	1.1e-09	0.601625	0.0161	0.0106	0.1279
rs10986291	-0.011	0.0106105	0.0018	0.00648	1.9e-09	0.100046	0.014	0.007	0.04597
rs11001045	0.022	0.0195055	0.0049	0.017349	7.5e-06	0.259648	0.0054	0.0182	0.7669
rs11004108	-0.0092	-0.00363058	0.0019	0.006667	2.4e-06	0.589851	0.0188	0.0071	0.008277
rs11009459	-0.0086	0.00907074	0.0019	0.006758	6.4e-06	0.178464	0.0113	0.007	0.1072
rs11010470	0.0086	0.011468	0.0017	0.006098	5e-07	0.058644	-0.0077	0.0064	0.228
rs11017772	-0.0113	-0.0156681	0.0021	0.007362	1.1e-07	0.037563	-0.0016	0.0077	0.8364
rs11030618	0.011	-0.0103009	0.0017	0.006118	2.4e-10	0.09766	-0.0058	0.0065	0.3716
rs11031484	0.0122	-0.0157524	0.0023	0.007786	9.5e-08	0.048176	-0.0149	0.0084	0.07526
rs11063069	0.0091	0.00206087	0.0021	0.00729	9.8e-06	0.77856	0.056	0.0079	9.941e-13
rs11066188	-0.012	-0.00515527	0.0017	0.005982	8.1e-13	0.394059	0.0103	0.0066	0.1184
rs11078713	-0.0088	0.00975625	0.0018	0.006539	7.7e-07	0.13438	0.0027	0.0065	0.6775
rs11079338	-0.0095	0.0166113	0.0018	0.006329	9.1e-08	0.008014	0.0173	0.0066	0.008724
rs11084553	0.021	-0.0217284	0.0024	0.008197	1.8e-18	0.01012	-0.0271	0.0091	0.002929
rs11097965	0.0118	0.01577	0.0024	0.008536	1.5e-06	0.062702	-0.0088	0.009	0.3284
rs11105839	-0.0109	-0.0184461	0.0017	0.006212	1.1e-10	0.00378	-0.0036	0.0066	0.5852
rs11109097	-0.011	-0.00745572	0.0019	0.006931	6e-09	0.288972	0.0105	0.007	0.1345
rs11115176	0.0121	-0.00270064	0.0019	0.007219	2e-10	0.711096	-0.0261	0.0077	0.0007555
rs11118308	0.0101	0.0042151	0.0016	0.006153	4.8e-10	0.494064	0.0365	0.0064	1.098e-08
rs1112706	0.0147	-0.0156559	0.0017	0.006156	3.4e-17	0.012856	-0.0155	0.0065	0.01695
rs11129661	0.0124	0.00196307	0.0021	0.007381	5.4e-09	0.791336	0.0288	0.0077	0.0002015
rs11132137	-0.0094	0.00231332	0.0021	0.007151	6.7e-06	0.747495	-0.0022	0.0076	0.7735
rs11134534	-0.0137	-0.0227457	0.0027	0.009644	5e-07	0.022447	-0.005	0.0099	0.6152
rs11134549	-0.0085	0.019982	0.0018	0.006694	1.3e-06	0.002489	0.0122	0.0064	0.05611
rs11150911	0.0133	0.00490893	0.0018	0.006839	4.7e-13	0.473696	0.0245	0.007	0.0004785
rs11152194	0.0089	-0.00483668	0.0018	0.006175	1.2e-06	0.438527	-0.008	0.0067	0.2325
rs11153383	0.0121	-0.00895498	0.0027	0.009265	8e-06	0.342552	-0.0134	0.0099	0.1779
rs11165643	0.0206	-0.0309397	0.0017	0.00596	1.4e-35	5.76e-07	-0.0216	0.0065	0.0008766
rs11165686	-0.0089	-0.00751315	0.0019	0.00672	1.3e-06	0.27034	-0.0085	0.0072	0.2394
rs11168854	-0.008	0.0119612	0.0017	0.006446	3.2e-06	0.06202	0.0019	0.0067	0.7768
rs11170468	0.0123	0.00157476	0.0019	0.007258	1.9e-10	0.829204	-0.016	0.0075	0.0338
rs11170558	0.0112	0.0183211	0.0023	0.008075	6.5e-07	0.021871	0.0025	0.0084	0.7653
rs11173522	0.0128	0.00125421	0.0021	0.007404	1.1e-09	0.866278	0.0311	0.0079	7.481e-05
rs11185111	-0.0129	-0.0192827	0.0019	0.007011	7.7e-12	0.007403	-0.0259	0.0069	0.0001783
rs11191515	0.0264	0.057664	0.003	0.010988	1e-18	3.83e-08	-0.0025	0.0114	0.8266
rs11208648	-0.0256	0.0374374	0.0044	0.01476	8.5e-09	0.009441	0.0474	0.0149	0.001432
rs11222395	-0.0132	0.00887748	0.0018	0.006374	5e-14	0.162587	0.0114	0.0064	0.07427
rs11223586	0.0085	-0.0140513	0.0019	0.006342	4.7e-06	0.02997	-0.0149	0.0068	0.02857
rs11226920	-0.0271	0.0428794	0.0054	0.01812	5.8e-07	0.015211	0.053	0.0203	0.009074
rs11245188	-0.0099	-0.00265552	0.0019	0.006504	1.3e-07	0.685808	-0.0211	0.0069	0.002263
rs11245482	-0.0095	0.0124749	0.0018	0.006667	9.4e-08	0.059814	0.0057	0.0066	0.3875
rs11246991	0.0144	0.0156371	0.0026	0.009944	4.8e-08	0.113651	0.0016	0.0096	0.8681
rs11249638	0.0016	-0.0363466	0.0022	0.007307	0.45	1.96e-06	0.0084	0.0081	0.2975
rs11251352	-0.0109	9.89951e-05	0.0018	0.0062	7e-10	0.98736	-0.0098	0.0066	0.1374
rs11253556	0.0166	0.0233874	0.0036	0.014083	4.4e-06	0.093551	0.0147	0.0132	0.2652
rs11496125	0.0169	0.00998003	0.0017	0.006558	3e-22	0.126693	0.0328	0.0064	2.813e-07
rs11505821	-0.0311	0.0325621	0.0035	0.012772	2.7e-19	0.009291	0.0213	0.0132	0.1064
rs1150659	-0.0139	-0.00675678	0.0019	0.007062	3.8e-13	0.345346	-0.0062	0.0076	0.4173
rs11538	-0.0135	0.00975427	0.0023	0.0079	3.3e-09	0.215971	0.0087	0.0086	0.3109
rs11551686	-0.0183	-0.0151593	0.0041	0.013898	9e-06	0.289387	-0.0075	0.0154	0.6261
rs11576725	-0.0105	-0.014802	0.0019	0.006617	6.2e-08	0.02859	-0.0146	0.0071	0.0403
rs11577094	0.0182	0.0237624	0.003	0.011127	6.9e-10	0.03052	0.0089	0.0116	0.4438
rs11577970	0.0087	0.00709577	0.0019	0.006834	3.8e-06	0.298919	0.0075	0.0069	0.2778
rs1158805	-0.0137	-0.0075464	0.0018	0.006231	1.2e-14	0.232259	-0.0265	0.0066	5.884e-05
rs11595978	-0.0111	-0.00386546	0.0022	0.008376	4.2e-07	0.648448	-0.0043	0.0081	0.5938
rs11602858	-0.01	0.0106234	0.0021	0.008762	2.8e-06	0.224334	-0.0734	0.0084	1.902e-18
rs11607552	-0.0121	0.00320785	0.0027	0.009693	9.7e-06	0.742296	-0.0189	0.0101	0.06006
rs11609659	0.0154	0.00799099	0.002	0.00738	2.2e-14	0.278506	-0.0085	0.0074	0.2529
rs11611246	0.024	0.0200585	0.002	0.00772	5e-32	0.008527	0.0155	0.0077	0.04544
rs11614340	-0.0133	0.00708087	0.0019	0.006554	8.5e-13	0.279591	0.0279	0.0069	5.404e-05
rs11615047	-0.0124	0.0210587	0.0026	0.009825	2.4e-06	0.030164	0.0208	0.0104	0.04479
rs11615578	0.013	0.0045347	0.002	0.007297	8.1e-11	0.53544	-0.0033	0.0075	0.6616
rs11621265	-0.0087	-0.0131612	0.0019	0.006982	8e-06	0.064677	0.0026	0.0072	0.7189
rs11637774	-0.0099	0.0189837	0.0018	0.006541	1.8e-08	0.003302	0.02	0.0065	0.002064
rs11654266	-0.0128	0.0240095	0.0027	0.009776	3.3e-06	0.012723	0.0289	0.0101	0.004038
rs11656076	-0.0142	-0.00734592	0.0021	0.006974	5.6e-12	0.299088	-0.007	0.0075	0.3531
rs11660458	0.0094	-0.0085444	0.0018	0.006343	1.9e-07	0.184437	0.0135	0.0066	0.0407
rs11668301	0.021	-0.0217284	0.0024	0.008197	1.9e-18	0.01012	-0.0269	0.0091	0.003146
rs11672660	-0.034	-0.0304963	0.0021	0.007189	1.7e-60	4.46e-05	0.0244	0.008	0.002167
rs11682060	-0.0158	-0.0129627	0.0035	0.012827	6.8e-06	0.324708	-0.0189	0.013	0.1455
rs11683408	0.0055	0.0453653	0.0028	0.010124	0.049	3.47e-06	0.0181	0.0106	0.08697
rs11684751	0.0096	-0.00278688	0.0018	0.006767	6.2e-08	0.683351	-0.0036	0.0066	0.5852
rs11687120	0.009	0.0104175	0.0017	0.006164	1.6e-07	0.089595	0.0024	0.0064	0.7071
rs11690035	0.0206	-0.0264744	0.0034	0.01147	8e-10	0.026316	0.0148	0.012	0.219
rs11713193	0.0239	-0.00136093	0.0017	0.005987	2.4e-44	0.821424	-0.0295	0.0064	3.858e-06
rs11721634	-0.0119	-0.00842439	0.0024	0.008353	8.4e-07	0.321282	-0.002	0.0088	0.8201
rs11731255	-0.0085	-0.0063471	0.0017	0.006071	7.5e-07	0.3018	-0.0089	0.0064	0.1635
rs11731374	-0.0111	0.0171933	0.0024	0.008432	3.4e-06	0.039657	-0.0102	0.0089	0.2518
rs11736228	0.0139	-0.0119977	0.002	0.006812	4.1e-12	0.083905	-0.0133	0.0073	0.06958
rs11738695	0.0097	-0.00886316	0.0017	0.006059	2e-08	0.149519	-0.001	0.0065	0.8776
rs11739877	0.0117	0.00128917	0.0018	0.006114	6.6e-11	0.833753	-0.0285	0.0066	1.556e-05
rs11752180	-0.0082	0.0114601	0.0017	0.00658	2.6e-06	0.080047	0.0138	0.0068	0.04259
rs1176867	0.0097	0.00655944	0.0019	0.007005	4.1e-07	0.349226	0.001	0.007	0.8866
rs11769388	0.012	-0.0146133	0.0025	0.008015	1.3e-06	0.074678	-0.0002	0.0086	0.9814
rs11773362	-0.0111	-0.0268472	0.0018	0.006323	1.5e-09	4.05e-05	-0.0155	0.0068	0.02276
rs11777348	-0.0156	0.0253305	0.0028	0.009726	1.5e-08	0.008158	0.0259	0.0101	0.009973
rs11781699	-0.0132	-0.00962315	0.0021	0.007496	3.1e-10	0.206919	0.0131	0.0081	0.1042
rs11783865	0.0099	-0.0182617	0.0022	0.007745	9.5e-06	0.021628	-0.0163	0.0082	0.04595
rs11784168	-0.017	0.0267539	0.0026	0.009223	2.8e-11	0.003158	0.0091	0.0092	0.3233
rs11792069	0.0145	-0.0241534	0.0024	0.007866	6.5e-10	0.002954	-0.0197	0.0085	0.02019
rs11823283	0.0167	0.0343599	0.0024	0.008596	3.4e-12	4.12e-05	0.0106	0.0088	0.2281
rs11824377	0.0098	0.0110121	0.0017	0.006218	1.4e-08	0.075127	0.0142	0.0064	0.02619
rs11827471	0.0169	-0.0325501	0.0032	0.011812	1.2e-07	0.00842	-0.0244	0.012	0.04272
rs11832929	-0.0155	0.0100434	0.0032	0.010735	9.6e-07	0.349723	0.0134	0.0113	0.236
rs11856579	-0.0141	0.0014819	0.002	0.007019	8e-13	0.833629	-0.0114	0.0074	0.1251
rs1187352	-0.0119	-0.0137308	0.0018	0.006318	6e-11	0.033169	-0.0085	0.0067	0.2046
rs1188017	-0.0142	-0.00716158	0.0021	0.007547	1.2e-11	0.349771	-0.0148	0.0082	0.06995
rs11880870	0.0189	-0.0219052	0.0017	0.005859	1e-28	0.000278	-0.0271	0.0065	2.984e-05
rs1188158	0.0091	-0.0076129	0.0017	0.00607	1.7e-07	0.21602	-0.0093	0.0064	0.1454
rs11884807	0.0192	0.0356798	0.0042	0.017615	5.6e-06	0.039046	0.0035	0.0147	0.8113
rs11886716	0.0092	-0.00245501	0.002	0.006843	3.4e-06	0.722295	-0.0171	0.0073	0.01964
rs11889536	0.0189	0.000347939	0.0024	0.008424	6.4e-15	0.967328	-0.0217	0.0091	0.01721
rs11904898	-0.0121	0.00985924	0.0021	0.007996	3.7e-09	0.216604	-0.0089	0.0076	0.2443
rs11907606	0.0189	0.00985528	0.0027	0.010464	1.4e-12	0.346462	0.0101	0.0097	0.2996
rs11921123	-0.012	0.0105759	0.0026	0.009221	3.5e-06	0.250647	0.0084	0.009	0.3509
rs11933622	0.0083	-0.0179481	0.0017	0.005967	1.4e-06	0.003328	0.018	0.0065	0.005557
rs11944227	0.0109	-0.0174667	0.0021	0.007723	1.8e-07	0.027451	-0.0124	0.0081	0.124
rs11945861	-0.0148	-0.0157047	0.002	0.006967	5e-13	0.027561	-0.0166	0.0076	0.02987
rs11951673	-0.0123	-0.0160369	0.0017	0.006132	1.1e-13	0.010554	-0.0121	0.0066	0.0666
rs119610	0.0098	0.00269137	0.002	0.007243	6.9e-07	0.711422	-0.0108	0.0072	0.1349
rs11981973	-0.0103	0.0163988	0.0023	0.008184	7.2e-06	0.04332	0.0195	0.0084	0.01991
rs12033257	0.0146	-0.0247774	0.0018	0.005978	2.4e-15	5.91e-05	-0.0289	0.0066	1.18e-05
rs12036734	-0.0104	0.0150246	0.0023	0.008135	7.3e-06	0.062903	0.0006	0.0086	0.9443
rs12041258	0.0146	0.000713745	0.002	0.007201	9.5e-13	0.921578	-0.0152	0.0079	0.05291
rs12044597	-0.0143	0.0140883	0.0016	0.006408	1.7e-18	0.026718	-0.0035	0.0064	0.5837
rs12047135	0.013	0.00804356	0.0028	0.010291	4.8e-06	0.435424	0.0282	0.0105	0.007074
rs12049202	0.024	0.0230796	0.0022	0.007678	1e-28	0.002271	0.0022	0.0081	0.7849
rs12082869	0.0284	0.0222976	0.0059	0.020203	1.7e-06	0.268467	-0.0142	0.0208	0.4955
rs12086884	0.0103	0.013309	0.002	0.007553	3.3e-07	0.0763	0.0071	0.0075	0.3463
rs1210359	-0.0093	-0.0185816	0.0018	0.006608	1.7e-07	0.00612	-0.0157	0.007	0.02522
rs12129468	-0.0023	0.0318397	0.0017	0.00659	0.18	7.31e-07	-0.0062	0.0067	0.3548
rs1213637	-0.0083	0.00605463	0.0018	0.006635	7.8e-06	0.361687	0.0021	0.0068	0.7577
rs12136856	-0.0125	-0.0155178	0.0018	0.00646	5.2e-12	0.018811	0.0048	0.0068	0.4806
rs12150665	0.0162	-0.0052196	0.0017	0.006349	1.6e-22	0.416371	-0.0229	0.0065	0.0004192
rs12165099	-0.0094	-0.000232027	0.0018	0.006556	3.2e-07	0.971976	0.0083	0.0067	0.2155
rs1218793	-0.0166	-0.0181497	0.0018	0.006324	1.1e-19	0.005119	-0.0229	0.0068	0.0007659
rs1218822	0.0168	-0.0172265	0.0017	0.006305	1.9e-22	0.007628	-0.0224	0.0068	0.000997
rs12195633	0.0081	-0.00365868	0.0017	0.006304	1.3e-06	0.565496	0.0022	0.0066	0.7387
rs12198190	0.0112	-0.0221587	0.0025	0.009309	6.1e-06	0.021117	0.0006	0.0095	0.9498
rs12200753	0.0085	-0.00777313	0.0017	0.006145	1.1e-06	0.212139	-0.0191	0.0065	0.003258
rs12203103	-0.0125	0.0206082	0.002	0.007452	6.4e-10	0.005083	0.0218	0.0079	0.005501
rs12212480	-0.0085	0.010281	0.0017	0.006579	9.2e-07	0.11669	0.0157	0.0068	0.02106
rs12227066	-0.0092	0.000302954	0.0019	0.006425	1e-06	0.962643	0.0054	0.0066	0.413
rs12230885	-0.0145	0.0324198	0.0032	0.011129	4.6e-06	0.002919	0.0227	0.011	0.03894
rs1223552	-0.0082	0.0118594	0.0016	0.006412	6.5e-07	0.062887	0.0088	0.0065	0.1752
rs12299814	-0.0157	-0.0102443	0.002	0.007007	5.2e-15	0.150716	-0.0132	0.0073	0.0717
rs12321904	0.0085	-0.0105383	0.0016	0.005953	1.7e-07	0.081607	-0.0013	0.0064	0.8387
rs12328930	-0.0098	0.00609439	0.0017	0.006183	1.8e-08	0.324263	0.0175	0.0066	0.007977
rs12334877	-0.0144	-0.013744	0.0022	0.0078	7.7e-11	0.08463	-0.0078	0.008	0.327
rs12338960	-0.0086	-0.0145321	0.0018	0.006105	8.7e-07	0.019732	-0.0148	0.0065	0.02261
rs12364470	-0.0178	0.026971	0.0022	0.008279	1.1e-15	0.000904	0.0139	0.0086	0.1054
rs12365305	-0.0124	0.0148462	0.0018	0.006145	2e-12	0.014813	-0.0005	0.0065	0.9386
rs12369179	-0.0359	-0.0215291	0.0031	0.01038	2.5e-31	0.044586	0.0252	0.0115	0.02867
rs12373806	0.0095	-0.00656651	0.0019	0.006488	3.1e-07	0.317735	-0.0031	0.0068	0.6487
rs12380578	0.008	-0.0158286	0.0018	0.006086	5e-06	0.010966	-0.014	0.0066	0.0338
rs12416812	0.0111	0.00157176	0.0016	0.006028	6.1e-12	0.79519	0.0053	0.0065	0.4142
rs1241986	-0.0139	0.00201597	0.0024	0.008555	1.1e-08	0.81486	0.0221	0.0089	0.01302
rs12425616	0.0111	-0.00974735	0.0024	0.008742	2.4e-06	0.273703	-0.0043	0.0088	0.6249
rs12429545	0.0316	0.022143	0.0025	0.009008	9.6e-38	0.012743	0.0384	0.0101	0.0001333
rs12435797	0.0106	0.0157838	0.0022	0.007633	1.5e-06	0.037072	0.014	0.0081	0.08247
rs12439449	-0.0087	0.00571663	0.0018	0.006919	2.6e-06	0.409181	-0.0059	0.0068	0.386
rs12440265	0.0044	0.032776	0.0021	0.007595	0.036	9.69e-06	-0.0052	0.0077	0.5021
rs12448257	0.0184	0.0128619	0.002	0.007895	8.1e-20	0.101504	0.0339	0.008	2.042e-05
rs12452636	0.011	0.011642	0.0022	0.008067	1.1e-06	0.147446	0.0128	0.0084	0.1265
rs12460543	-0.0117	0.0230757	0.0025	0.00871	2.2e-06	0.007195	0.0185	0.0092	0.04466
rs12469358	0.0001	-0.0370084	0.0023	0.007841	0.98	6.5e-06	0.0096	0.0088	0.275
rs12478299	0.0094	-0.00190581	0.002	0.007446	2.3e-06	0.799845	-0.0139	0.0073	0.05789
rs12478862	0.0198	0.0405506	0.0034	0.012226	4.9e-09	0.000644	0.0265	0.0121	0.02912
rs12486139	0.0102	0.0151004	0.0019	0.006771	5.7e-08	0.024526	0.014	0.007	0.04597
rs12495178	0.0184	-0.0198507	0.0017	0.006109	7.6e-28	0.001552	-0.0122	0.0066	0.06438
rs12499919	-0.0089	-0.0147563	0.002	0.00694	7.7e-06	0.037481	-0.0051	0.0073	0.4865
rs12508307	-0.0131	-0.0183188	0.0019	0.006321	3e-12	0.004703	-0.0149	0.0069	0.03107
rs12519003	0.0081	-0.00780538	0.0018	0.006141	5.4e-06	0.209987	-0.0118	0.0067	0.07825
rs12519407	-0.009	0.0182966	0.002	0.006794	4.6e-06	0.006447	0.0184	0.0072	0.01087
rs12525532	0.01	-0.00105355	0.0017	0.006401	5.7e-09	0.870254	0.0174	0.0067	0.009414
rs12525547	0.0004	-0.0414055	0.0023	0.008275	0.88	1.97e-06	-0.005	0.0085	0.5555
rs12527426	0.0135	0.0121845	0.0019	0.006697	1.4e-12	0.067323	0.0353	0.007	4.853e-07
rs12531663	0.0133	-0.0219931	0.0022	0.007551	2.8e-09	0.004704	-0.0163	0.0082	0.04595
rs12534852	-0.0102	0.00698058	0.0019	0.00672	7e-08	0.298686	0.0115	0.0068	0.09107
rs12535812	0.0174	0.001416	0.0033	0.011406	1.4e-07	0.902165	0.0148	0.0119	0.215
rs12547975	0.0106	-6.3002e-05	0.002	0.007105	7.7e-08	0.992919	0.0074	0.0072	0.3057
rs12564992	-0.0196	0.0379401	0.0026	0.009854	5.3e-14	7.51e-05	0.0121	0.0103	0.2383
rs12593036	0.0154	-0.000601181	0.0019	0.00682	3.8e-16	0.930297	-0.0274	0.0072	0.000149
rs12593555	-0.0112	-0.0171248	0.0018	0.006063	4.7e-10	0.005797	-0.0026	0.0066	0.6935
rs12595843	0.0091	-0.0224399	0.0018	0.006151	2.5e-07	0.000395	0.0034	0.0066	0.6062
rs12602811	-0.0095	0.00448095	0.0018	0.006326	7.7e-08	0.479458	0.0003	0.0066	0.9637
rs12602912	0.0176	-0.0084849	0.0021	0.007236	9.9e-18	0.24835	0.0498	0.008	3.891e-10
rs1260326	-0.0105	-0.0105181	0.0017	0.005981	3.9e-10	0.08364	-0.0644	0.0066	1.621e-22
rs12605189	-0.0093	-0.00329643	0.0018	0.006271	5.2e-07	0.60261	0.0003	0.0068	0.9648
rs12607454	0.0126	-0.0183218	0.0028	0.009875	5.4e-06	0.071301	-0.0396	0.0104	0.0001333
rs12608562	-0.0118	0.00540338	0.0022	0.007832	7.1e-08	0.491289	0.0003	0.0084	0.9714
rs12629015	0.0135	-0.0170282	0.0023	0.007804	2.1e-09	0.033323	-0.0173	0.0083	0.03648
rs12652212	-0.0123	0.00568382	0.0017	0.006197	9.7e-14	0.359268	0.0146	0.0065	0.02451
rs1266874	-0.014	0.0072983	0.0018	0.006359	9.8e-15	0.250524	0.0087	0.0067	0.1942
rs12674696	0.0128	-0.000173015	0.0025	0.009183	4.7e-07	0.985104	-0.01	0.0091	0.2723
rs12675063	-0.0156	-0.00213327	0.0026	0.009435	1.3e-09	0.823123	0.0292	0.0102	0.004039
rs1268065	-0.0102	-0.0173018	0.0017	0.006117	1e-09	0.005742	-0.0273	0.0064	1.916e-05
rs12680842	0.0133	-0.00207114	0.0018	0.006379	4.4e-14	0.74753	0.0029	0.0068	0.67
rs12682151	-0.0083	0.0216656	0.0018	0.006796	3.1e-06	0.001216	-0.0186	0.0065	0.004167
rs12699752	-0.0209	0.0296132	0.0046	0.016392	6.6e-06	0.066998	0.0045	0.0169	0.7895
rs12705481	-0.0106	-0.0104838	0.0022	0.007879	2.1e-06	0.191374	-0.0165	0.0083	0.04606
rs12718572	-0.0117	-0.0146163	0.0018	0.006413	3e-11	0.025651	-0.014	0.0065	0.03103
rs12733421	0.0175	0.0351055	0.0031	0.01236	1.5e-08	0.003658	0.0429	0.0117	0.0002539
rs12739122	0.0089	-0.0032894	0.002	0.006967	9.3e-06	0.640235	-0.0078	0.0077	0.3141
rs12762034	-0.024	0.0201839	0.0032	0.011546	7.3e-14	0.077761	0.0357	0.0117	0.002332
rs12763978	-0.0086	0.00418324	0.0018	0.00651	1.6e-06	0.521409	-0.0041	0.0066	0.5342
rs12773168	-0.0101	0.00647102	0.002	0.007295	7e-07	0.375341	-0.0026	0.0075	0.7302
rs12779328	0.0105	-0.00994024	0.0019	0.006579	4.5e-08	0.137241	-0.0037	0.0071	0.6033
rs12783377	0.0084	-0.00812089	0.0018	0.006598	3.4e-06	0.225154	-0.0024	0.0066	0.716
rs12784071	0.0098	-0.00155321	0.0022	0.0092	7.7e-06	0.867323	-0.0037	0.0076	0.6283
rs12817084	0.0133	-0.0150426	0.0028	0.010012	2.4e-06	0.142843	-0.0122	0.0104	0.2392
rs1283194	-0.0092	0.00244501	0.0019	0.006666	7.5e-07	0.714959	-0.0075	0.0069	0.2778
rs12874302	0.0088	0.0122388	0.0018	0.006287	6.3e-07	0.050186	-0.016	0.0066	0.01528
rs12881629	-0.0212	-0.014102	0.0033	0.011147	1e-10	0.217382	0.0396	0.0119	0.0009077
rs12887636	0.0176	-0.0126669	0.0017	0.006463	7.2e-24	0.054527	-0.0212	0.0067	0.001558
rs12888545	-0.0136	0.00369516	0.002	0.007186	9.1e-12	0.608398	0.0212	0.0073	0.003821
rs12899011	-0.0108	-0.0213738	0.0023	0.00772	1.8e-06	0.007179	-0.0136	0.008	0.08743
rs12905439	0.0118	-0.00998771	0.0018	0.006306	1.4e-10	0.119156	0.0069	0.0068	0.3106
rs12909881	0.0094	-0.0012678	0.0018	0.00624	8.7e-08	0.840178	-0.0062	0.0065	0.3395
rs12912198	-0.0091	-0.00283802	0.0018	0.006826	6.9e-07	0.680448	-0.0181	0.0071	0.01102
rs12922346	0.0136	0.0190945	0.002	0.007272	1e-11	0.007889	0.0102	0.0075	0.176
rs12925781	0.0101	0.0110319	0.0019	0.006837	2e-07	0.105117	0.0055	0.0072	0.4465
rs12933482	-0.0186	0.0186225	0.0028	0.010054	4.9e-11	0.061684	0.0286	0.0107	0.007407
rs12936083	-0.0139	0.0131985	0.0019	0.006494	4.1e-13	0.040728	0.0266	0.0068	9.287e-05
rs12939549	0.018	-0.0132514	0.0016	0.005932	2.7e-28	0.028443	-0.017	0.0064	0.007774
rs12944289	-0.027	0.0415181	0.0059	0.021435	4.7e-06	0.047942	-0.0609	0.0236	0.009735
rs1295882	-0.0107	-0.0128148	0.0022	0.007564	9.1e-07	0.096932	-0.0115	0.0081	0.1537
rs1296093	-0.0135	-0.0203486	0.0019	0.006508	1e-12	0.002347	0.0167	0.007	0.01728
rs1296328	0.0179	0.0181542	0.0018	0.006348	4.9e-24	0.003811	0.0346	0.0065	9.821e-08
rs12964689	0.0203	-0.0070085	0.0017	0.005945	5.1e-32	0.244512	-0.0258	0.0064	5.355e-05
rs12981256	0.0142	-0.00579878	0.0018	0.006228	1.1e-15	0.357593	-0.0129	0.0067	0.05422
rs12981533	0.0087	0.00285891	0.0019	0.006706	5.3e-06	0.671071	-0.0187	0.0071	0.008627
rs13003401	0.0091	-0.0178758	0.002	0.007198	7.3e-06	0.015457	-0.0078	0.0073	0.2872
rs13004584	0.0088	-0.00545385	0.002	0.007122	6.5e-06	0.449489	0.0162	0.0076	0.03405
rs13017833	0.0246	0.00576634	0.0048	0.016116	2.1e-07	0.723198	0.011	0.0174	0.5268
rs13021737	-0.0574	-0.0206293	0.0021	0.007802	7.5e-157	0.010187	-0.0493	0.0085	6.134e-09
rs13029758	0.0153	0.0162188	0.0028	0.010284	4.6e-08	0.112526	0.0324	0.0105	0.001972
rs13035748	-0.0104	0.00500645	0.0023	0.008088	8.2e-06	0.537133	0.0201	0.0087	0.02073
rs1304070	0.0126	-0.00514722	0.002	0.007089	3.7e-10	0.473179	-0.0275	0.0074	0.0002162
rs13043844	0.024	-0.0370655	0.0023	0.007878	2.2e-26	6.98e-06	-0.0383	0.0085	6.301e-06
rs13047416	0.0154	-0.0203742	0.0018	0.006171	2.2e-17	0.00131	0.0026	0.0066	0.6935
rs13069244	0.0187	0.00595921	0.0032	0.013776	3e-09	0.667748	0.0371	0.0123	0.002457
rs13074910	-0.0229	-0.0303943	0.0027	0.009664	3.6e-17	0.00253	-0.0393	0.0103	0.0001281
rs13082065	-0.0089	0.0107678	0.0017	0.006161	3.8e-07	0.079097	-0.0234	0.0065	0.0003125
rs13107325	0.047	0.0842354	0.0032	0.011504	1.1e-47	3.35e-15	0.046	0.0135	0.0006598
rs13110266	-0.0117	-0.0040271	0.0017	0.006266	1.9e-12	0.52464	-0.0099	0.0065	0.1272
rs13115533	0.0099	0.0152107	0.002	0.007225	9.3e-07	0.033821	0.0083	0.0075	0.2709
rs13116631	0.0096	-0.00316099	0.0019	0.006955	4.6e-07	0.652746	0.0005	0.0069	0.9423
rs13132334	-0.0096	0.00267941	0.0018	0.006392	1.1e-07	0.676197	0.017	0.0067	0.01118
rs13142886	0.0095	0.0104274	0.0018	0.006389	1.1e-07	0.101205	0.029	0.0066	1.1e-05
rs13144444	-0.0095	0.00101548	0.0021	0.00712	4.2e-06	0.887221	-0.0074	0.0076	0.333
rs13145343	0.0083	0.00837186	0.0019	0.006577	9.2e-06	0.202188	-0.0041	0.0068	0.5469
rs13147390	-0.0103	0.00546007	0.0018	0.006349	1e-08	0.390128	0.0124	0.0067	0.06424
rs13153873	0.012	-0.0193989	0.0023	0.007764	1.3e-07	0.015054	-0.0004	0.0085	0.9624
rs13160991	0.0189	0.0546511	0.0038	0.015871	5.4e-07	0.000342	0.0288	0.0141	0.0416
rs13174863	-0.0192	0.00186925	0.0023	0.008767	2.9e-16	0.832304	0.0043	0.009	0.633
rs13184896	-0.0133	-0.0212727	0.0016	0.006095	3.3e-16	0.000688	-0.0024	0.0064	0.7071
rs1318947	-0.0078	0.0127059	0.0018	0.006618	9.1e-06	0.053375	0.011	0.0069	0.1114
rs13191362	0.0236	-0.0245058	0.0025	0.009291	5.9e-21	0.010802	-0.0235	0.0098	0.01695
rs1320251	-0.0164	-0.0249066	0.0017	0.006008	7.2e-21	5.9e-05	-0.0241	0.0065	0.0002052
rs13205577	0.0097	-0.0115262	0.002	0.006946	6.5e-07	0.103315	-0.0062	0.0073	0.3976
rs1320903	0.0216	0.00994934	0.0018	0.006509	9.2e-32	0.124986	0.0342	0.0069	7.456e-07
rs1321317	0.0106	-0.00804729	0.0018	0.006252	4.9e-09	0.20443	0.0079	0.0067	0.2384
rs13223650	-0.019	-0.0250491	0.003	0.010389	2.9e-10	0.019995	0.0183	0.0111	0.09917
rs13230414	-0.0102	-0.0310934	0.002	0.006759	2.1e-07	9.61e-06	-0.0103	0.0073	0.1599
rs13231549	0.0087	0.0265475	0.0019	0.006666	2.7e-06	4.89e-05	0.01	0.0069	0.1479
rs13232655	-0.0008	0.0347898	0.002	0.007423	0.68	1.47e-06	-0.0119	0.0073	0.1045
rs13240600	0.0204	-0.0039518	0.0024	0.008324	3.5e-17	0.639099	-0.0214	0.0088	0.01497
rs13250058	0.0112	-0.00103453	0.0018	0.006449	2.9e-10	0.873439	0.0039	0.0069	0.5725
rs13263601	-0.0154	0.0105383	0.0018	0.006431	2.2e-17	0.099832	0.0238	0.0067	0.0003827
rs13268710	0.0085	-0.0100109	0.0017	0.006102	1.1e-06	0.106396	-0.0162	0.0065	0.01258
rs1327259	0.0155	-0.0082701	0.0018	0.006342	1.7e-18	0.19873	-0.0209	0.0065	0.001284
rs13284404	0.0184	0.0255839	0.0039	0.014153	2.4e-06	0.067364	0.0243	0.0149	0.1022
rs1328514	-0.0096	-0.00727238	0.0018	0.006263	7.1e-08	0.251975	-0.0094	0.0066	0.1541
rs13287131	-0.0123	0.00826475	0.002	0.007141	6.8e-10	0.246544	0.0084	0.0073	0.2518
rs13288178	0.014	-0.00528192	0.0018	0.006292	2.7e-15	0.406646	-0.0205	0.0066	0.001885
rs1330052	-0.0132	0.00829748	0.0018	0.006418	1.5e-13	0.195195	0.0138	0.0066	0.03643
rs13311337	0.0086	-0.00116768	0.0018	0.006628	1.7e-06	0.861234	0.0025	0.0066	0.7047
rs1332666	0.0082	-0.0120351	0.0017	0.006138	1.6e-06	0.054175	-0.0085	0.0064	0.1832
rs13329567	-0.0293	-0.0238932	0.002	0.007012	1e-50	0.00096	-0.0324	0.0077	2.893e-05
rs13333612	0.0083	-0.00728447	0.0018	0.006305	5.1e-06	0.254364	0.0029	0.0067	0.6652
rs13409834	-0.0045	0.0402846	0.0018	0.006379	0.0095	6.57e-11	-0.0044	0.0064	0.4909
rs13435168	-0.0095	-0.0127753	0.0019	0.0066	6.5e-07	0.057647	-0.018	0.007	0.01029
rs1345128	-0.0094	0.0135567	0.0019	0.006928	6.6e-07	0.04882	0.0105	0.0069	0.1286
rs1346482	-0.0155	0.0182504	0.0017	0.006114	2e-19	0.002522	0.0223	0.0064	0.0004802
rs1365466	-0.0137	0.0201712	0.0019	0.00722	3.3e-13	0.004657	0.0302	0.0073	3.78e-05
rs1368954	0.008	-0.00470204	0.0018	0.006287	4.4e-06	0.459426	-0.0194	0.0065	0.002803
rs1371109	0.0119	0.0045566	0.0018	0.006455	9e-11	0.481106	0.0187	0.0069	0.006808
rs1375956	0.0084	-0.0131734	0.0017	0.006123	1.4e-06	0.034837	0.0142	0.0064	0.02619
rs1379707	-0.0074	0.00454068	0.0017	0.006218	7.3e-06	0.465915	0.0011	0.0063	0.861
rs1409818	0.0201	0.000251968	0.0029	0.010214	2.5e-12	0.980498	0.0422	0.0106	6.592e-05
rs1412235	0.0246	0.0131896	0.0017	0.006662	6e-45	0.046272	0.038	0.0068	2.356e-08
rs1415652	-0.0088	0.00406971	0.0019	0.007169	5.2e-06	0.5714	-0.0082	0.0072	0.2564
rs1417566	-0.0132	-0.0145585	0.0023	0.007905	9.1e-09	0.071743	0.0144	0.0086	0.0935
rs1421085	-0.0778	0.078947	0.0017	0.006515	0	8.35e-39	0.1218	0.0065	1.52e-78
rs1421334	0.0125	0.0115283	0.0018	0.006287	1e-12	0.065246	0.0234	0.0064	0.0002485
rs1429308	-0.0088	0.00788582	0.0018	0.006252	7.3e-07	0.206412	0.0222	0.0065	0.0006266
rs1431659	0.0196	0.00910245	0.0019	0.007453	6e-24	0.221107	0.015	0.0072	0.03787
rs1444039	-0.0125	-0.0212379	0.0019	0.007219	6.7e-11	0.004258	-0.0242	0.007	0.0005612
rs1445652	0.0123	0.025269	0.0022	0.008143	4.3e-08	0.001598	-0.0027	0.0083	0.7441
rs1445998	0.0082	0.0103839	0.0018	0.006465	7.1e-06	0.106802	0.0217	0.0067	0.001202
rs1450706	-0.0114	0.0130367	0.002	0.007111	8.5e-09	0.065099	0.0174	0.0073	0.01759
rs1452075	0.0141	-0.00626659	0.0018	0.006657	1.3e-14	0.352782	-0.0171	0.0071	0.01632
rs1457576	0.0102	-0.00977361	0.0019	0.006672	5.1e-08	0.149577	-0.0231	0.0069	0.0008294
rs1458167	0.0148	0.0287196	0.0017	0.006113	9.7e-18	1.56e-06	0.0259	0.0064	5.009e-05
rs1459730	0.0117	-0.00448002	0.0026	0.008895	6.8e-06	0.619188	0.0081	0.0098	0.4105
rs1465900	0.0125	0.0066111	0.002	0.007925	4.8e-10	0.404704	-0.037	0.0077	1.793e-06
rs1477887	-0.0138	-0.00916285	0.0017	0.006064	2e-15	0.136684	-0.0043	0.0063	0.4937
rs1481508	0.0095	-0.000866375	0.002	0.007142	2.3e-06	0.904154	0.0183	0.0075	0.0152
rs1482458	0.0085	-0.0177455	0.0017	0.006082	3.6e-07	0.004399	-0.0035	0.0065	0.5898
rs1492767	0.0094	-0.00328439	0.0016	0.006159	1e-08	0.597272	0.0128	0.0064	0.04506
rs1503526	-0.014	0.00695377	0.0017	0.00611	5.5e-17	0.254567	0.0159	0.0063	0.01137
rs1506084	0.008	0.0226877	0.0018	0.006742	6.8e-06	0.00063	0.019	0.0067	0.004577
rs1506465	-0.0089	0.0102731	0.0018	0.006312	4e-07	0.102188	-0.007	0.0065	0.2809
rs1518926	-0.0143	-0.0130103	0.0032	0.011068	6.5e-06	0.251157	-0.0319	0.0118	0.007013
rs1522569	0.0164	-0.0025683	0.0022	0.007796	2.9e-13	0.74438	-0.0223	0.0084	0.007761
rs1528435	0.0164	-0.0036346	0.0017	0.006233	9.1e-23	0.563619	-0.0275	0.0066	3.059e-05
rs1535660	0.0147	0.00790567	0.0025	0.008741	5.2e-09	0.366053	0.0137	0.0092	0.137
rs1539110	0.0122	0.0120412	0.002	0.007134	1.3e-09	0.089796	-0.0036	0.0079	0.6466
rs1543578	-0.0144	0.00884576	0.0029	0.010265	4.5e-07	0.389404	-0.0119	0.0105	0.2557
rs1554929	-0.0088	0.0128708	0.0017	0.006047	2.9e-07	0.03211	0.0131	0.0064	0.04026
rs1558850	0.0133	-0.0375035	0.003	0.009331	8.5e-06	0.000127	-0.0058	0.0104	0.5758
rs1561341	-0.0158	-0.000865374	0.0029	0.009977	6.7e-08	0.93163	0.012	0.0103	0.2422
rs156201	0.0123	-0.0236341	0.002	0.006909	5.8e-10	0.000913	0.0044	0.0073	0.5483
rs1564647	0.0083	0.0155514	0.0017	0.00615	1.3e-06	0.010702	0.0193	0.0064	0.002512
rs1565557	0.0082	-0.0202241	0.0018	0.006308	3.2e-06	0.001804	-0.0165	0.0065	0.01103
rs1575758	0.0116	0.0141662	0.0017	0.006533	1.8e-11	0.028886	0.0158	0.0064	0.01337
rs1579557	0.0213	0.0159108	0.0019	0.006622	1.1e-29	0.015305	0.0282	0.007	5.822e-05
rs1582931	-0.0139	-0.0227396	0.0018	0.00582	2.6e-15	0.000148	-0.0118	0.0064	0.06467
rs1583123	0.0108	-0.00167841	0.0018	0.006532	1.3e-09	0.798849	-0.0234	0.0066	0.000389
rs1592050	0.009	-0.0179522	0.002	0.007034	5.9e-06	0.012827	-0.0153	0.0073	0.03684
rs1593304	0.0126	0.0173418	0.0022	0.007451	1.3e-08	0.018739	0.0157	0.0083	0.05768
rs1593312	0.0097	0.00625937	0.0019	0.007291	3.3e-07	0.391077	0.0326	0.0075	1.529e-05
rs160666	-0.0088	-0.00898222	0.0019	0.006569	3.2e-06	0.178144	0.0052	0.007	0.4585
rs1608891	0.011	0.0120778	0.0019	0.006796	5.5e-09	0.073957	0.0218	0.0069	0.001607
rs1611775	0.0082	0.00423402	0.0018	0.006314	7.9e-06	0.503408	-0.001	0.0067	0.8814
rs1624134	0.0101	0.0124136	0.0018	0.006308	1.1e-08	0.047692	0.0134	0.0065	0.039
rs1624506	-0.0088	0.00458448	0.0018	0.006677	1.3e-06	0.493141	0.0102	0.0066	0.122
rs163521	0.0005	0.0397235	0.0018	0.006634	0.78	6.15e-10	0.0163	0.0065	0.01204
rs1656377	-0.0099	-0.0073167	0.0017	0.006288	1.6e-08	0.250955	-0.0276	0.0065	2.122e-05
rs1661411	-0.0081	0.0022784	0.0018	0.006089	6.2e-06	0.709297	-0.0053	0.0065	0.4142
rs16822990	0.0187	0.00495072	0.0032	0.010861	3.8e-09	0.650422	-0.0514	0.0117	1.17e-05
rs16827374	-0.016	-0.0254542	0.0032	0.010911	7.8e-07	0.024518	-0.024	0.0117	0.0407
rs16840194	-0.0154	0.046603	0.0031	0.011142	8.8e-07	1.47e-05	0.0187	0.0112	0.09508
rs16849710	0.0116	0.00486813	0.0018	0.006347	6e-11	0.443721	0.0055	0.0065	0.3969
rs16851483	0.0369	0.0471479	0.0035	0.012609	3.2e-26	0.000108	0.028	0.013	0.03103
rs16859408	-0.0122	0.0436245	0.0025	0.009078	6.7e-07	6.57e-07	0.0167	0.0089	0.06059
rs16860000	-0.0091	0.00856323	0.0019	0.006834	3.2e-06	0.209317	-0.0037	0.0071	0.6033
rs1686484	-0.0093	-0.000722261	0.002	0.007055	3e-06	0.919024	0.013	0.0071	0.06786
rs16871902	0.0125	-0.00724921	0.0017	0.006037	4.6e-13	0.235991	0.0177	0.0064	0.005583
rs16884419	-0.0097	0.0251686	0.002	0.007213	1.7e-06	0.000383	-0.0046	0.0075	0.5417
rs16889835	-0.0145	-0.0143992	0.0025	0.0087	4.3e-09	0.105806	-0.0172	0.0091	0.059
rs16891445	-0.0197	0.014454	0.0041	0.016341	1.2e-06	0.377139	-0.0012	0.016	0.9403
rs16903285	-0.0331	0.0188414	0.0026	0.009064	7.6e-38	0.035776	0.0374	0.0095	8.662e-05
rs16909788	-0.0107	-0.0108972	0.0021	0.00736	6e-07	0.145966	-0.031	0.008	9.789e-05
rs1691101	-0.0081	0.0122783	0.0017	0.006391	3.1e-06	0.053264	-0.0015	0.0064	0.8143
rs16916303	0.0156	0.00711463	0.0028	0.009908	1.7e-08	0.473881	-0.0065	0.0098	0.509
rs16950021	0.0095	-0.0079223	0.0018	0.006135	9.8e-08	0.202918	-0.0025	0.0066	0.7047
rs16953563	-0.0134	-0.00745875	0.002	0.007564	1.5e-11	0.331325	0.0143	0.0072	0.04777
rs16957548	0.009	-0.0246678	0.0019	0.006614	1.9e-06	0.000303	-0.0138	0.0069	0.04582
rs1696761	0.0104	-0.0119744	0.002	0.006933	1.4e-07	0.090093	0.0004	0.0071	0.9552
rs16972959	0.0098	0.0238767	0.0022	0.008151	8.7e-06	0.002925	0.0043	0.0082	0.5985
rs17001561	0.0151	0.00251982	0.0023	0.008254	3.8e-11	0.761433	0.0176	0.0089	0.04797
rs17005677	-0.0091	0.00503033	0.0019	0.006663	1.3e-06	0.450913	0.0046	0.007	0.512
rs17014375	-0.0172	0.0135616	0.0025	0.009001	1.1e-11	0.130045	0.0155	0.0093	0.09624
rs17016413	0.008	0.0323559	0.002	0.007469	7.8e-05	9.01e-06	0.0155	0.0074	0.03706
rs17016912	-0.0079	0.0152442	0.0017	0.006146	4.6e-06	0.012309	0.0244	0.0066	0.0002164
rs17025810	0.0099	0.00217863	0.0021	0.007798	3.6e-06	0.781175	0.007	0.0079	0.3727
rs17031016	-0.0026	0.0453175	0.0026	0.009785	0.32	1.6e-06	-0.106	0.0104	1.513e-24
rs17037402	0.0141	0.0264715	0.003	0.010415	2.1e-06	0.009788	0.0015	0.0119	0.9
rs17052053	0.0118	0.00225845	0.0026	0.009307	5e-06	0.809519	-0.0161	0.0097	0.09824
rs17056301	-0.0118	0.00106443	0.002	0.007122	2.4e-09	0.881827	0.0003	0.0073	0.9673
rs17059456	-0.0107	-0.00673966	0.0022	0.008522	1.6e-06	0.436059	-0.0143	0.0089	0.1081
rs17066856	0.0385	-0.00403714	0.0028	0.010188	1.5e-42	0.696041	-0.0275	0.0112	0.0141
rs17070611	0.0344	-0.0391037	0.0064	0.022788	7.1e-08	0.10706	0.0322	0.0229	0.1602
rs1709295	0.0087	-0.00509998	0.0017	0.006193	7.1e-07	0.415456	0.0117	0.0065	0.07149
rs17099560	-0.0183	-0.00178359	0.004	0.014937	3.7e-06	0.906475	-0.0111	0.0142	0.4357
rs17113297	0.0166	0.0209627	0.0021	0.007379	2.1e-15	0.003984	0.026	0.0077	0.0007916
rs17115183	0.0084	-0.00467491	0.0018	0.006195	2.1e-06	0.455351	0.0208	0.0065	0.001355
rs17119937	-0.0212	0.0179509	0.0036	0.013179	5.6e-09	0.170946	0.0088	0.013	0.4979
rs17126584	0.011	0.0177181	0.0024	0.00808	2.8e-06	0.026813	0.0122	0.0087	0.1604
rs17149611	0.0112	-0.0481582	0.0026	0.009401	1.4e-05	1.36e-06	-0.0147	0.0096	0.127
rs17159994	0.0105	0.00517459	0.002	0.00719	2e-07	0.472521	0.0101	0.0076	0.1864
rs1716409	0.0095	-0.00724216	0.0019	0.006559	3e-07	0.276055	-0.0201	0.0069	0.00363
rs17167306	0.0126	0.000165986	0.0025	0.008762	5.7e-07	0.985038	-0.024	0.0095	0.01177
rs17185996	0.0122	0.0302401	0.0024	0.009119	4.1e-07	0.000707	-0.0111	0.0091	0.223
rs17194550	-0.0046	-0.0726556	0.004	0.014936	0.24	8.62e-06	0.0132	0.0155	0.3943
rs17203016	-0.015	0.0119088	0.002	0.007963	2.1e-13	0.133164	0.02	0.008	0.01196
rs17207196	-0.0221	-0.0261243	0.0018	0.006259	2.1e-35	5.39e-05	-0.0076	0.0066	0.2493
rs17209532	0.0013	-0.0335723	0.002	0.007097	0.51	5.68e-06	0.0016	0.007	0.8196
rs17238110	0.0353	-0.0468799	0.005	0.019048	2e-12	0.02135	-0.0623	0.0192	0.001148
rs17256492	-0.0117	0.02109	0.0021	0.008069	3e-08	0.008097	0.0021	0.0077	0.7864
rs1725745	0.0094	0.0152324	0.0018	0.006464	1e-07	0.017431	0.0003	0.0065	0.9631
rs17263839	0.0174	0.0124225	0.0034	0.010758	3.3e-07	0.247286	-0.0111	0.0121	0.3608
rs17292844	-0.0107	-0.0260381	0.0019	0.006861	8.8e-09	0.000242	-0.0151	0.0068	0.0265
rs17311369	-0.0104	-0.00578269	0.0019	0.006503	3.1e-08	0.379684	-0.0119	0.0068	0.08037
rs17327201	-0.0121	0.0299063	0.0024	0.008052	3.3e-07	0.000147	0.0227	0.0086	0.008194
rs17327461	0.0125	0.0189101	0.0016	0.006252	1.5e-14	0.002193	0.0185	0.0064	0.003773
rs17337586	0.0123	0.0129251	0.0027	0.009798	7e-06	0.1856	0.0429	0.0106	4.976e-05
rs17365288	-0.009	0.0138053	0.0018	0.006306	3.2e-07	0.027391	0.0273	0.0066	3.493e-05
rs17380778	0.0118	0.00809713	0.0026	0.009135	5.8e-06	0.375794	0.0113	0.0098	0.2509
rs17382698	-0.0118	0.00801876	0.0025	0.009724	3.6e-06	0.410254	0.0132	0.0091	0.1473
rs17400325	0.0074	0.0794773	0.0041	0.016099	0.069	1.42e-07	0.0104	0.0173	0.5472
rs17405819	0.0215	-0.0172886	0.0018	0.006409	4.3e-33	0.008446	-0.0126	0.0069	0.06825
rs17424296	-0.0108	-0.00808358	0.0018	0.006431	2.4e-09	0.215365	0.007	0.0067	0.2962
rs17425707	-0.0167	-0.00229062	0.0028	0.009608	4.4e-09	0.813719	0.0059	0.0107	0.5806
rs17442182	0.0176	-0.0396373	0.0037	0.012601	2e-06	0.002854	-0.0315	0.0131	0.01609
rs17446257	0.0153	0.00133311	0.0026	0.009339	2.9e-09	0.887361	0.0236	0.0095	0.01325
rs17499593	-0.0125	-0.0108001	0.0022	0.007775	1.1e-08	0.172683	0.0226	0.0081	0.005059
rs17513613	-0.0186	0.00287088	0.0018	0.006415	3.6e-26	0.65559	0.0145	0.007	0.03874
rs175165	0.0103	0.00332746	0.0018	0.006451	5.2e-09	0.607138	-0.0188	0.0065	0.003779
rs17525725	-0.0083	-0.00990792	0.0017	0.006138	2.3e-06	0.112169	-0.0141	0.0064	0.02727
rs17535082	-0.0171	-0.0161771	0.003	0.010049	7.8e-09	0.116863	-0.0004	0.011	0.971
rs17535749	0.015	0.00516961	0.0027	0.009758	2.5e-08	0.597898	0.017	0.0105	0.1045
rs17537262	-0.0141	-0.00986651	0.0025	0.008916	1.1e-08	0.277416	-0.0161	0.0091	0.07715
rs17551974	-0.0141	-0.00333656	0.0022	0.00775	1.9e-10	0.670252	-0.0121	0.0082	0.1384
rs1755301	0.0082	0.00267841	0.0018	0.006199	2.8e-06	0.666827	0.0156	0.0065	0.01626
rs17575507	-0.0037	0.0371831	0.0021	0.007363	0.077	1.99e-07	0.02	0.008	0.01196
rs17575958	-0.0157	0.0103334	0.0033	0.011755	1.6e-06	0.379927	0.0147	0.0124	0.2341
rs17591880	0.0167	0.018163	0.0035	0.012054	1.7e-06	0.129369	0.0235	0.0124	0.05716
rs1759975	0.0096	-0.00389959	0.0017	0.006165	1.9e-08	0.531184	-0.0113	0.0066	0.0867
rs17607240	0.009	0.0212016	0.002	0.006947	3.7e-06	0.001965	0.0075	0.0073	0.3062
rs17607285	0.0169	-0.0362875	0.003	0.011238	1.4e-08	0.002091	-0.0023	0.0111	0.8358
rs17619860	-0.0126	-0.00210121	0.0024	0.008135	8.5e-08	0.798222	0.0053	0.0087	0.5419
rs17621507	-0.0123	0.0129587	0.0023	0.007942	6.8e-08	0.100951	0.0121	0.0083	0.1435
rs17624199	-0.0149	-0.00305667	0.0034	0.011689	9.3e-06	0.796658	-0.0317	0.0124	0.01029
rs17636031	-0.016	0.0108212	0.0019	0.006815	1.2e-17	0.110821	-0.003	0.0073	0.6823
rs17663412	0.0157	0.00118929	0.0027	0.009314	6.1e-09	0.89916	0.0121	0.0101	0.2287
rs17710386	-0.0126	0.00778264	0.0018	0.006583	1e-12	0.236457	0.0289	0.0068	2.172e-05
rs17714252	-0.01	0.0227551	0.0018	0.006538	3.4e-08	0.000405	-0.0102	0.0067	0.128
rs17724992	0.0183	-0.0178595	0.0019	0.006816	1e-22	0.010595	-0.0148	0.0075	0.04962
rs17725099	0.0094	-0.000577167	0.002	0.007695	4.4e-06	0.940717	0.013	0.0077	0.09337
rs17725516	-0.0096	0.00713548	0.0018	0.006355	6.7e-08	0.261071	0.0024	0.0066	0.716
rs17760491	-0.0107	-0.0103948	0.0018	0.005901	1e-09	0.083111	-0.0047	0.0062	0.4468
rs17767510	0.0129	0.0154195	0.0023	0.008182	1.9e-08	0.0576	0.0248	0.0085	0.003453
rs17772352	0.016	-0.0114503	0.0033	0.012291	1.2e-06	0.36297	-0.0034	0.0125	0.7849
rs17773703	-0.0099	0.0161145	0.002	0.007029	4.1e-07	0.020701	-0.0209	0.0073	0.00435
rs1777477	0.0093	-0.00891361	0.0018	0.006437	4.8e-07	0.172638	-0.002	0.0068	0.7689
rs17785166	0.0127	-0.0139874	0.0017	0.005994	2.8e-13	0.022197	0.0062	0.0065	0.3395
rs17789218	-0.013	0.0122447	0.0019	0.006968	7.4e-12	0.07726	-0.0056	0.0076	0.4638
rs17806379	-0.0258	-0.0338236	0.0022	0.007737	1.5e-30	2.79e-05	-0.0373	0.0084	8.464e-06
rs17824625	0.0126	-0.00899836	0.0026	0.00913	1.6e-06	0.333082	-0.0187	0.0096	0.05222
rs17825594	0.0196	0.0147103	0.0037	0.01409	8.4e-08	0.296003	0.0111	0.0135	0.4112
rs17826053	-0.0111	-0.00817835	0.0025	0.008748	7.4e-06	0.357955	-0.0057	0.009	0.5267
rs17832803	-0.0128	0.00932836	0.0022	0.007783	3.3e-09	0.229876	-0.0058	0.008	0.4661
rs17833492	0.0085	0.00104046	0.0018	0.006648	1.9e-06	0.876246	0.0072	0.0069	0.2975
rs1784460	0.0132	-0.00048912	0.0018	0.006082	9e-14	0.936233	0.0317	0.0065	1.043e-06
rs1800437	-0.0341	-0.0303283	0.0021	0.007144	5.1e-60	4.38e-05	0.0241	0.008	0.002457
rs1803283	0.0158	0.0149901	0.0018	0.006575	2.6e-18	0.021489	-0.0371	0.0067	3.085e-08
rs1804528	0.0109	0.00731915	0.002	0.006384	3e-08	0.251058	0.0023	0.0066	0.7273
rs181379	-0.0203	0.0243882	0.0046	0.01699	8.3e-06	0.147914	0.0012	0.0169	0.9432
rs1814170	0.0203	-0.00820255	0.0029	0.009899	2.1e-12	0.415772	0.0154	0.0106	0.1453
rs182128	-0.0117	-0.00294533	0.0024	0.007782	1.3e-06	0.708106	0.0324	0.0084	0.0001097
rs1830074	-0.0115	-0.00433338	0.0019	0.006643	1.4e-09	0.518798	0.0129	0.007	0.06593
rs1831176	0.009	-0.0101998	0.002	0.007096	7.1e-06	0.157678	-0.0042	0.0074	0.5721
rs1839508	-0.0091	-0.0103352	0.0017	0.006544	1.6e-07	0.120449	-0.0094	0.0065	0.1476
rs1859379	-0.0117	-0.0181701	0.0017	0.006076	1.4e-11	0.003528	-0.0111	0.0064	0.08222
rs1862499	-0.0154	0.00138005	0.0019	0.006137	1.3e-16	0.822869	-0.0155	0.0068	0.02276
rs1863652	-0.0115	-0.00895699	0.0018	0.006404	1.4e-10	0.168389	-0.0277	0.0067	3.569e-05
rs1869856	0.0092	-0.0119623	0.0019	0.007162	1.5e-06	0.101296	0.0235	0.0075	0.001825
rs1870931	0.0135	-0.0184868	0.0023	0.007892	2.7e-09	0.022543	-0.0182	0.0082	0.02584
rs1871329	-0.013	0.0234372	0.002	0.007367	1.6e-10	0.001228	0.0241	0.0076	0.001615
rs1874129	-0.0137	0.0178586	0.0026	0.009113	1.1e-07	0.048014	0.0266	0.0093	0.00431
rs1876366	-0.0081	0.0114087	0.0017	0.006197	2.9e-06	0.064206	0.0097	0.0064	0.1288
rs1876750	-0.0123	-0.0102756	0.0024	0.008064	5.3e-07	0.210862	-0.0154	0.009	0.08722
rs1881505	0.0209	0.0133031	0.004	0.013523	1.5e-07	0.325201	0.0226	0.0142	0.1125
rs1884389	-0.0103	-0.00675074	0.0017	0.006115	4e-09	0.275694	-0.0089	0.0065	0.1704
rs1884897	-0.0194	-0.0181568	0.0017	0.006273	1.3e-30	0.004749	-0.0037	0.0066	0.5748
rs1885728	0.0108	-0.0076784	0.0019	0.006659	1e-08	0.255632	-0.0133	0.0069	0.05427
rs1886901	-0.0153	0.00872483	0.0029	0.010377	1.2e-07	0.401136	-0.0118	0.0105	0.2597
rs1888304	0.0103	-0.0235809	0.0019	0.006574	4.3e-08	0.000504	-0.017	0.0069	0.01389
rs1889571	-0.0129	-0.0136791	0.0026	0.008649	1e-06	0.121948	0.0207	0.0094	0.02804
rs1891216	-0.0107	0.00157176	0.0018	0.0063	2.4e-09	0.803814	0.004	0.0067	0.5506
rs1894126	0.0089	-0.00778019	0.0019	0.006711	4.5e-06	0.253166	-0.0058	0.0072	0.4221
rs1896767	-0.0109	0.0095661	0.0017	0.006138	2.4e-10	0.117811	0.0155	0.0064	0.01523
rs1920180	0.0105	0.00889235	0.0024	0.008273	8e-06	0.281986	0.0171	0.0088	0.05186
rs1921778	-0.0093	0.025151	0.002	0.006911	2.2e-06	0.000211	0.0131	0.0073	0.07388
rs1927790	-0.0148	0.0107233	0.0016	0.006204	1.8e-19	0.082455	0.0162	0.0065	0.01258
rs1928295	0.0141	-0.0251086	0.0016	0.005885	5.4e-18	3.58e-05	-0.0121	0.0064	0.05816
rs1928496	0.0149	-0.0117012	0.002	0.006817	4.6e-14	0.091984	-0.0337	0.0073	4.264e-06
rs1928671	-0.0088	0.0194555	0.0018	0.006454	6.1e-07	0.002263	0.0164	0.0064	0.01024
rs1930741	-0.0142	-0.0361548	0.0024	0.007873	2.7e-09	1.13e-05	-0.0293	0.0087	0.0007474
rs1932133	0.0112	-0.0168146	0.0016	0.005999	7.2e-12	0.006164	-0.022	0.0064	0.0005719
rs1937684	0.0112	-0.00885206	0.0018	0.006306	8.7e-10	0.166763	-0.0091	0.0068	0.1812
rs1948016	-0.0085	0.0274284	0.0018	0.006786	1.5e-06	3.71e-05	0.0162	0.0065	0.01258
rs1948080	0.0137	-0.00242494	0.0018	0.006223	1.1e-14	0.699199	-0.0146	0.0066	0.02687
rs1949772	-0.0172	-0.0222845	0.0018	0.006113	8.8e-23	0.000398	-0.0099	0.0065	0.1272
rs1951455	-0.0145	-0.0172418	0.0019	0.006642	4.5e-14	0.011276	0.0164	0.0071	0.02125
rs1952036	0.0077	-0.0296276	0.0018	0.006035	1.9e-05	2.21e-06	0.0063	0.0066	0.3395
rs1965529	0.0173	0.0116459	0.0022	0.007443	3.7e-15	0.11608	-0.0209	0.0079	0.007779
rs1966818	0.0116	0.013821	0.0023	0.008101	4.6e-07	0.086137	0.0206	0.0086	0.01642
rs1967120	0.0083	-0.0184379	0.0019	0.006396	9.9e-06	0.00494	0.0071	0.007	0.3115
rs1982441	0.0175	0.0266799	0.0026	0.009223	7e-12	0.003244	0.0082	0.0092	0.3735
rs1982725	0.0097	0.00749484	0.0017	0.006361	3.3e-08	0.238037	0.0028	0.0064	0.6611
rs1993012	0.014	-0.0094485	0.0018	0.006144	4.3e-15	0.129987	-0.0304	0.0066	4.052e-06
rs1993709	-0.0331	-0.00699642	0.0021	0.007989	1.9e-57	0.388302	-0.0435	0.0083	1.448e-07
rs1999494	0.0106	-0.00766631	0.0019	0.006333	1.7e-08	0.232571	-0.0006	0.0067	0.9287
rs2007231	-0.0104	-0.00480251	0.0018	0.006315	5.2e-09	0.451965	0.0218	0.0067	0.001141
rs200810	0.0136	0.00928476	0.0017	0.006206	5.5e-16	0.133363	-0.0178	0.0066	0.006965
rs2008935	0.0112	-0.016042	0.0019	0.00673	6.7e-09	0.019829	-0.0154	0.007	0.02814
rs2010281	-0.0161	0.0120788	0.0017	0.006367	6.7e-21	0.056357	-0.0379	0.0067	1.55e-08
rs2012451	0.0082	0.00244601	0.0017	0.006246	2.4e-06	0.696479	0.003	0.0064	0.6386
rs2015739	0.0093	-0.0254594	0.002	0.00685	2.3e-06	0.000323	-0.0139	0.0072	0.05435
rs2030323	-0.0383	-0.0252388	0.002	0.007241	8.4e-82	0.000745	-0.019	0.0079	0.01554
rs2035202	-0.0102	0.0183388	0.002	0.007129	1.7e-07	0.009288	0.0205	0.0071	0.003985
rs2047648	-0.0118	-0.000324052	0.002	0.006902	2.4e-09	0.962788	-0.0081	0.0074	0.2759
rs2051559	-0.0176	0.005652	0.0026	0.00894	5e-12	0.528553	0.0415	0.0094	1.063e-05
rs2062011	0.0121	0.01614	0.0021	0.007265	6.9e-09	0.024993	-0.0175	0.0075	0.02027
rs2064044	-0.0111	0.00439134	0.0022	0.007697	3.2e-07	0.569506	0.0137	0.0077	0.07703
rs2065418	0.0166	-0.0285775	0.0018	0.006104	3.6e-20	6.22e-06	-0.0136	0.0066	0.03923
rs2072948	0.0112	0.0297646	0.0017	0.006555	8.6e-11	3.39e-06	0.0344	0.0068	4.312e-07
rs207464	-0.008	0.00606259	0.0017	0.006367	3.1e-06	0.341105	0.0167	0.0067	0.0127
rs207713	-0.0078	0.0155967	0.0018	0.006521	9.8e-06	0.015801	-0.0007	0.0064	0.9127
rs2077712	0.0119	0.00254276	0.0026	0.010494	4.3e-06	0.809998	-0.0038	0.0096	0.6932
rs208015	0.0356	0.0104908	0.0034	0.011752	1.4e-25	0.372513	-0.0091	0.0123	0.4576
rs2080454	-0.0129	0.0136968	0.0017	0.006543	1.7e-14	0.035001	0.0179	0.0066	0.006654
rs2101151	-0.0111	-0.0212778	0.0023	0.008049	2.4e-06	0.010276	-0.0001	0.0086	0.9907
rs2101816	0.0183	0.00173849	0.0039	0.013634	2.9e-06	0.899684	0.0051	0.0148	0.7298
rs210202	0.0085	0.028185	0.0018	0.006425	2.3e-06	7.42e-06	0.0149	0.0067	0.02618
rs2104341	0.009	-0.0279778	0.0019	0.006549	2.1e-06	3.72e-05	-0.0068	0.0068	0.3177
rs2112457	-0.0115	0.00734694	0.0022	0.007548	1.7e-07	0.330427	0.0231	0.0082	0.004676
rs2114824	-0.0126	0.0253539	0.0017	0.006221	3.1e-13	3.29e-05	0.0301	0.0064	2.443e-06
rs2124499	-0.0123	-0.0121819	0.0017	0.00621	3.4e-13	0.054102	0.0307	0.0067	4.618e-06
rs2129444	0.0132	-0.0114928	0.0027	0.009462	1.1e-06	0.234237	-0.0255	0.0102	0.01205
rs2131877	-0.0134	-0.000921424	0.0022	0.007625	2.1e-09	0.904626	-0.0036	0.0084	0.6673
rs2134343	-0.0114	0.00602481	0.0023	0.008122	7.4e-07	0.45905	0.0185	0.0088	0.03542
rs2137265	0.0161	0.00384858	0.0035	0.012249	5.6e-06	0.755298	0.005	0.0133	0.7069
rs2143253	-0.0188	-0.00520955	0.0026	0.009333	1.1e-12	0.582268	-0.0254	0.0098	0.009858
rs2146443	0.0093	-0.0151248	0.0021	0.007364	7.5e-06	0.044659	-0.011	0.0077	0.1557
rs2147338	-0.0082	0.0113236	0.0018	0.006202	3.7e-06	0.066476	0.0139	0.0065	0.03225
rs215634	0.0152	-0.00319008	0.0018	0.006226	2.6e-17	0.611756	0.026	0.0066	8.093e-05
rs2161514	-0.0093	0.00589062	0.0018	0.006837	3.5e-07	0.389358	0.0141	0.0071	0.04766
rs2162524	-0.0155	0.00163067	0.0018	0.006399	4.1e-17	0.799821	0.0226	0.0068	0.0008977
rs2167088	-0.0086	-0.00524674	0.0017	0.006409	6.6e-07	0.418415	-0.0041	0.0064	0.5209
rs2168896	-0.0083	0.0257993	0.0018	0.006373	2.6e-06	3.69e-05	0.0132	0.0064	0.03876
rs2169642	-0.0122	0.00205389	0.0018	0.006348	2.9e-11	0.747322	0.0161	0.0067	0.01628
rs2174307	0.0121	-0.00520955	0.0017	0.006038	4.9e-12	0.393522	0.0145	0.0065	0.0255
rs217671	-0.0144	0.0142194	0.0019	0.006905	1.3e-13	0.038011	0.0111	0.0072	0.1244
rs2192158	0.0129	0.000570837	0.0017	0.006203	8.3e-14	0.927007	0.0025	0.0064	0.6955
rs2196618	-0.0147	0.00396712	0.002	0.006991	1.3e-13	0.571522	-0.0143	0.0072	0.04777
rs2197670	-0.0099	-0.00124377	0.0021	0.007541	2.4e-06	0.870152	0.0169	0.0075	0.02497
rs2200496	-0.0083	0.0142559	0.0017	0.006175	1.9e-06	0.019939	0.0022	0.0064	0.7305
rs2200807	-0.0054	0.0318339	0.0019	0.006906	0.0042	2.31e-06	0.0189	0.007	0.007056
rs221308	0.0089	-0.00985944	0.0019	0.006618	3.8e-06	0.142761	-0.0077	0.0071	0.2795
rs2228213	-0.0139	-0.015074	0.0017	0.006137	4.6e-16	0.016206	-0.0046	0.0069	0.5056
rs2228552	0.0127	-0.00426609	0.0019	0.006179	3.1e-11	0.494461	-0.0213	0.0068	0.00175
rs2235564	0.0131	0.027907	0.0018	0.006453	3.7e-13	1e-05	0.034	0.0067	3.897e-07
rs2237403	-0.0121	-0.0208049	0.0018	0.006617	3.3e-11	0.00223	-0.0225	0.0067	0.0007858
rs2239647	0.0166	0.0176366	0.0018	0.006187	4.5e-21	0.00394	0.0312	0.0065	1.538e-06
rs2242189	0.0135	-0.010974	0.0018	0.006527	8.3e-14	0.098459	-0.0046	0.0067	0.4924
rs2246012	-0.0158	0.00902812	0.0022	0.008872	3.1e-13	0.308644	0.0298	0.0085	0.0004418
rs2247115	0.0094	0.000206979	0.002	0.00701	3.1e-06	0.976645	0.0298	0.0074	6.106e-05
rs2247326	0.0106	-0.0193673	0.0019	0.006588	2.4e-08	0.004193	-0.0182	0.007	0.009475
rs2247560	0.0141	0.0135616	0.0017	0.006137	6.9e-16	0.026007	-0.0033	0.0066	0.6169
rs2257791	-0.0142	0.0262485	0.002	0.007491	1.8e-12	0.000357	0.0188	0.0075	0.01264
rs2268959	0.011	-0.0152852	0.0023	0.007853	2.2e-06	0.057215	0.0201	0.0085	0.01779
rs2270043	-0.0092	-0.00745875	0.0019	0.006623	2e-06	0.266756	-0.0127	0.0072	0.07876
rs2270348	0.0101	-0.0181996	0.0019	0.00651	6.4e-08	0.0064	-0.0145	0.0069	0.03588
rs2271189	-0.0144	-0.0119015	0.0018	0.006004	5e-16	0.051538	-0.0123	0.0065	0.05812
rs2275444	-0.0093	0.0151802	0.0019	0.006888	1.3e-06	0.02626	0.0088	0.0071	0.2165
rs2277339	0.0057	-0.0465551	0.0029	0.009335	0.047	2.46e-06	0.0318	0.0106	0.002637
rs2277869	0.0118	-0.0279274	0.0023	0.007932	5.3e-07	0.000686	0.004	0.0087	0.6453
rs2281336	-0.0099	-0.0156275	0.0018	0.006183	4.1e-08	0.013415	-0.032	0.0066	1.227e-06
rs2281819	-0.016	-0.00667422	0.002	0.007114	5.1e-15	0.354746	-0.017	0.0075	0.02413
rs2282419	0.0127	0.0070203	0.0024	0.008329	9.2e-08	0.399868	0.013	0.0086	0.13
rs2283093	0.0127	-0.00154219	0.0021	0.007416	3.1e-09	0.836658	0.0045	0.0077	0.5614
rs2283096	0.0096	-0.00619314	0.0022	0.007648	9.7e-06	0.424463	0.003	0.0073	0.6823
rs2285178	-0.0112	0.00925207	0.0019	0.006475	9.4e-09	0.151817	-0.0103	0.0069	0.1361
rs2289043	0.0093	0.0169397	0.0019	0.006498	8e-07	0.008438	0.033	0.0069	1.793e-06
rs2289705	-0.0127	0.0160918	0.002	0.007289	1.2e-10	0.025927	0.018	0.0076	0.01852
rs2307111	0.0265	-0.0286958	0.0016	0.005896	1.6e-58	2.63e-06	-0.0502	0.0065	1.049e-14
rs2322977	-0.0095	0.018272	0.0019	0.006896	3.6e-07	0.007364	0.0163	0.0072	0.02406
rs2332601	0.0284	-0.0253127	0.0061	0.020819	3e-06	0.24584	-0.0403	0.0239	0.09138
rs2347565	0.0085	-0.0215199	0.0018	0.00636	2e-06	0.001006	0.0025	0.0063	0.6907
rs2357760	0.0145	-0.00253922	0.0017	0.006417	6.8e-17	0.694979	-0.0179	0.0068	0.008534
rs2365389	-0.0174	-0.0212063	0.0017	0.005917	1.3e-25	0.00049	-0.0097	0.0065	0.1351
rs2365873	0.0102	-0.0188057	0.0018	0.006372	2.8e-08	0.004014	-0.0157	0.0068	0.02106
rs2367112	0.0119	0.00242306	0.0016	0.006062	2.3e-13	0.690397	-0.0033	0.0064	0.6054
rs2369373	-0.009	0.00647897	0.0019	0.006772	3.1e-06	0.338734	0.0018	0.0071	0.8004
rs2370152	0.0083	-0.00414458	0.0018	0.006244	3.7e-06	0.511184	-0.0101	0.0068	0.1378
rs2372580	0.013	0.0267666	0.0018	0.006886	2.1e-13	7.37e-05	0.0082	0.0069	0.2354
rs2374053	0.019	-0.0310449	0.002	0.00675	7.7e-22	9.65e-06	-0.022	0.0073	0.002685
rs2393113	-0.0085	0.0206807	0.0019	0.006741	6.7e-06	0.001869	-0.0061	0.007	0.3845
rs2393585	0.0091	0.00214869	0.0018	0.006238	2.4e-07	0.731508	0.0126	0.0065	0.05226
rs239769	0.0133	-0.00476333	0.0028	0.009641	2e-06	0.626262	-0.0012	0.0104	0.9078
rs2400968	0.0079	-0.020069	0.0018	0.00598	6.9e-06	0.001083	-0.0011	0.0066	0.8676
rs240492	0.0094	0.00393126	0.002	0.007375	1.9e-06	0.595252	-0.0064	0.0068	0.347
rs241178	-0.0103	0.00334041	0.0022	0.008067	1.7e-06	0.680211	-0.0123	0.0077	0.1124
rs2415962	0.0104	-0.0273486	0.0017	0.005995	2.1e-09	1.04e-05	-0.0172	0.0064	0.00708
rs2422281	-0.0061	0.0382654	0.002	0.007557	0.0021	1.79e-07	0.0199	0.0073	0.006624
rs2423654	0.0082	0.0116153	0.0018	0.006425	4e-06	0.069153	0.0099	0.0066	0.1334
rs2423668	0.0105	0.0109093	0.0019	0.006193	2.8e-08	0.076696	0.0118	0.0065	0.0691
rs2425840	-0.0119	0.00774592	0.0018	0.006328	1.6e-11	0.22023	0.0175	0.0065	0.007022
rs2425859	0.0115	0.00366428	0.0017	0.006269	2.7e-11	0.559854	0.0108	0.0065	0.09617
rs2429150	-0.0111	0.00289879	0.0018	0.006148	2.7e-10	0.638405	0.0199	0.0065	0.002173
rs2436994	-0.0005	-0.0322082	0.0018	0.006151	0.78	4.77e-07	-0.0125	0.0069	0.07047
rs244418	-0.0207	-0.00963325	0.0017	0.006148	1.3e-32	0.122998	-0.0429	0.0065	3.88e-11
rs2457815	-0.0107	0.0055983	0.0017	0.006074	6.1e-10	0.356811	0.0148	0.0064	0.02049
rs2466969	-0.0094	-0.016105	0.0019	0.006628	1.4e-06	0.017558	0.0019	0.0066	0.7733
rs247011	0.0108	0.0183368	0.0022	0.007474	9.8e-07	0.013126	0.0023	0.0079	0.7696
rs2475777	-0.014	0.00189321	0.003	0.01119	2.7e-06	0.866873	-0.0062	0.0109	0.5691
rs247767	-0.0108	0.0102325	0.0017	0.006557	5.7e-10	0.117216	0.01	0.0068	0.1417
rs2479958	0.0154	0.00253279	0.0018	0.006152	1.5e-17	0.681645	0.0134	0.0065	0.039
rs2481665	0.0161	-0.00502159	0.0016	0.005953	7.2e-23	0.404082	-0.0247	0.0064	0.00011
rs2482394	0.014	-0.00724317	0.0017	0.005988	4.9e-16	0.232533	0.0237	0.0064	0.0002066
rs2486758	0.0088	-0.0317291	0.002	0.007404	9.6e-06	3.82e-05	-0.0225	0.0077	0.003684
rs2519760	0.0095	-0.00646284	0.0017	0.006299	5.6e-08	0.310954	0.0097	0.0065	0.1351
rs252703	0.0094	-0.0207763	0.0021	0.007178	6.8e-06	0.004897	-0.0146	0.0076	0.05611
rs253411	-0.0269	-0.0312967	0.0018	0.006241	1.9e-48	1.39e-06	-0.0432	0.0068	2.186e-10
rs2543132	0.0146	-0.0146812	0.0022	0.007555	5e-11	0.057399	-0.0038	0.0082	0.6417
rs2552159	-0.0086	-0.000259034	0.0019	0.006658	8.4e-06	0.969193	0.0003	0.0069	0.9654
rs2565017	0.0096	0.0106244	0.0018	0.006586	9.1e-08	0.10524	0.0235	0.0066	0.0003672
rs2572211	-0.0102	-0.0261171	0.0022	0.007806	4.9e-06	0.001228	-0.0041	0.0082	0.6156
rs2581898	-0.0105	-0.0108719	0.0018	0.006173	1.3e-08	0.083376	-0.0186	0.0067	0.005508
rs2583389	0.0101	-0.00328138	0.0019	0.006732	1.5e-07	0.629374	0.0213	0.0073	0.003659
rs2590949	-0.0094	-0.0156783	0.002	0.00723	4.6e-06	0.034085	0.0185	0.0074	0.01282
rs2591154	-0.0044	0.0448357	0.0027	0.00962	0.1	1.39e-06	-0.0134	0.0101	0.1825
rs2596933	-0.009	0.00776974	0.002	0.006999	6.4e-06	0.266488	0.0213	0.0073	0.003659
rs2597564	-0.011	-0.0149857	0.0021	0.00732	1.5e-07	0.045315	-0.0086	0.0079	0.2734
rs2600226	-0.0116	-0.00330646	0.0019	0.00655	3.7e-10	0.617217	0.0207	0.0068	0.002353
rs2602934	-0.0124	0.0239226	0.0021	0.007457	2.3e-09	0.001111	-0.0009	0.0076	0.9063
rs2605603	-0.0103	-0.00615792	0.0016	0.006025	2.5e-10	0.31265	-0.0318	0.0064	6.392e-07
rs2607276	-0.0097	0.00232729	0.0021	0.007171	2.7e-06	0.74665	0.0115	0.0076	0.1324
rs2608703	0.0142	0.0293345	0.0017	0.00633	1.9e-16	2.14e-06	0.0263	0.0066	6.688e-05
rs2612576	-0.011	-0.0129282	0.0019	0.00678	9.7e-09	0.061548	-0.0212	0.0073	0.003821
rs261966	-0.0146	0.0297675	0.0017	0.006479	4.8e-17	2.59e-06	0.0134	0.0064	0.0359
rs262130	0.0127	0.00179838	0.0023	0.008197	1.8e-08	0.827419	0.0074	0.0081	0.3587
rs262340	-0.0085	-0.0182913	0.0018	0.00661	2.9e-06	0.00697	-0.0302	0.0067	6.581e-06
rs2646355	-0.0087	-0.00846573	0.0017	0.006219	4.8e-07	0.179748	0.0049	0.0064	0.443
rs2649679	0.0084	0.00182533	0.0018	0.006994	4.2e-06	0.795087	-0.0053	0.0068	0.4361
rs2657300	0.0094	0.00571365	0.0017	0.00619	7.4e-08	0.35612	0.0176	0.0064	0.005857
rs2662909	-0.0089	-0.00865535	0.002	0.007098	8.5e-06	0.230005	0.0197	0.0074	0.008048
rs267236	-0.008	0.00548394	0.0018	0.006346	7.6e-06	0.387852	-0.0159	0.0066	0.01593
rs2675612	0.0085	-0.00941014	0.0018	0.006774	2.5e-06	0.171664	0.0012	0.007	0.8642
rs2680399	0.0106	0.0184134	0.0021	0.007704	7.9e-07	0.015695	0.0122	0.0084	0.1453
rs2693826	-0.0137	-0.0105262	0.0017	0.006019	2e-15	0.085409	-0.0175	0.0064	0.006144
rs2693895	0.0102	-0.0165777	0.0017	0.006067	4.8e-09	0.007574	-0.0063	0.0065	0.3318
rs2694047	-0.0188	-0.00380623	0.002	0.006949	3.9e-21	0.587912	-0.0207	0.0073	0.004738
rs2695319	0.0117	0.024957	0.0018	0.006665	2e-10	0.000137	0.0462	0.0068	1.133e-11
rs269646	-0.0087	-0.000953454	0.0018	0.006339	9.7e-07	0.881298	-0.0068	0.0065	0.2949
rs269648	-0.0089	-0.000738272	0.0018	0.006344	5.1e-07	0.908006	-0.0057	0.0065	0.3799
rs2715423	-0.0118	-0.0118894	0.0019	0.00658	8.2e-10	0.076078	0.0017	0.0071	0.8113
rs271864	0.0102	-0.0198426	0.002	0.007005	2.7e-07	0.005839	0.0031	0.0073	0.6723
rs2725376	-0.0102	0.0157405	0.002	0.007027	2.6e-07	0.023829	0.0119	0.0071	0.09464
rs272611	0.0274	-0.0463791	0.0051	0.015397	7.7e-08	0.00467	-0.0233	0.0166	0.1616
rs2727430	0.0082	-0.00522664	0.0018	0.006466	3.3e-06	0.424287	0.0039	0.0065	0.548
rs2731818	-0.0089	-0.0113755	0.0019	0.007328	3.3e-06	0.127594	0.014	0.0071	0.04926
rs273504	-0.0153	0.0205651	0.0018	0.006192	4.4e-18	0.000756	-0.0044	0.0065	0.4979
rs273711	0.0088	-0.015977	0.0017	0.006134	3.1e-07	0.010859	0.0005	0.0064	0.9376
rs2744974	0.0249	0.00814772	0.0018	0.00647	1.4e-45	0.207082	-0.014	0.0068	0.03968
rs2749902	0.0125	0.0203368	0.0028	0.010416	8.9e-06	0.048564	0.0122	0.0105	0.2439
rs2752898	0.0091	-0.0164099	0.002	0.00726	9.9e-06	0.027296	0.0192	0.0075	0.01087
rs2759700	0.009	0.00760203	0.0018	0.006209	5.3e-07	0.220061	0.0169	0.0066	0.01041
rs2764754	-0.0079	0.0252915	0.0017	0.006381	2e-06	5.39e-05	0.0116	0.0065	0.07395
rs277070	-0.0111	0.00791261	0.0023	0.008318	1.2e-06	0.341523	0.0045	0.0085	0.5957
rs2780802	0.0091	0.0201183	0.002	0.006555	6.2e-06	0.001867	0.0128	0.0068	0.06
rs2791653	0.0141	3.89992e-05	0.0019	0.007383	1.3e-13	0.995773	-0.0251	0.0076	0.001024
rs2799465	-0.0133	0.0161558	0.0025	0.008563	1e-07	0.057237	0.0251	0.0091	0.005861
rs2806240	-0.0087	0.00157875	0.0018	0.00635	1.8e-06	0.804556	-0.0108	0.0068	0.1125
rs2820311	-0.0235	0.00618583	0.0018	0.006543	4.1e-38	0.344518	0.0292	0.0068	1.782e-05
rs2824767	-0.0014	0.0380595	0.0021	0.008524	0.53	4.27e-06	0.0089	0.0077	0.2507
rs283208	-0.0038	0.0347898	0.0019	0.007024	0.05	3.58e-07	0.0154	0.0072	0.03304
rs2832283	0.0115	-0.00982713	0.002	0.007406	5.8e-09	0.192162	0.0122	0.0077	0.1153
rs28335	-0.0082	-0.0104049	0.0018	0.006139	4.9e-06	0.095489	-0.0144	0.0066	0.02903
rs28350	0.0177	0.0135251	0.0022	0.008165	3.5e-15	0.09577	0.0131	0.0083	0.1132
rs2836753	-0.0136	-0.0218336	0.0018	0.006166	2.6e-14	0.000578	0.0098	0.0066	0.1374
rs2836964	0.011	-0.00646183	0.0018	0.006227	1.3e-09	0.305555	-0.013	0.0067	0.05238
rs2838000	-0.0106	-0.0028661	0.0021	0.007628	7.5e-07	0.709984	-0.0134	0.0079	0.08793
rs2841427	0.0096	0.0175088	0.0019	0.006916	4.7e-07	0.010518	0.015	0.007	0.0325
rs2846834	-0.011	0.0131127	0.0023	0.008273	1.2e-06	0.111166	-0.0026	0.0081	0.7471
rs2851487	0.0089	0.00603575	0.0018	0.006527	9.6e-07	0.355254	0.0275	0.0067	4.063e-05
rs285817	-0.0129	0.0182396	0.0026	0.009132	4.7e-07	0.043789	-0.0031	0.0095	0.7449
rs2861683	0.0144	-0.0141517	0.0017	0.006185	1.3e-16	0.024986	-0.0139	0.0065	0.03225
rs2862024	0.0097	0.0164204	0.0018	0.006317	6e-08	0.008648	0.0157	0.0067	0.01913
rs287104	0.0115	-0.00643265	0.0017	0.006434	4.4e-11	0.323592	-0.0156	0.0068	0.02189
rs2875762	0.0139	0.0185783	0.002	0.007109	1.2e-11	0.008213	0.0256	0.0076	0.00081
rs2882203	-0.0085	-0.0208151	0.0018	0.00603	1.2e-06	0.000784	-0.0181	0.0065	0.0053
rs2885415	-0.0158	-0.00191082	0.002	0.006913	1.4e-15	0.784069	-0.0364	0.0075	1.376e-06
rs2889529	-0.0082	0.00351183	0.0017	0.006082	2.6e-06	0.5646	0.0038	0.0067	0.5707
rs2903971	0.0145	-0.00732073	0.0023	0.007892	1.5e-10	0.360922	-0.0079	0.0084	0.3456
rs2905196	0.0082	0.00546902	0.0018	0.006336	5.5e-06	0.388432	0.0116	0.0066	0.07865
rs2907948	-0.0141	-0.0163733	0.0019	0.007011	1.3e-13	0.022555	-0.0301	0.0075	6.53e-05
rs2916749	-0.0112	0.0140952	0.0024	0.008276	4.1e-06	0.086646	0.0242	0.009	0.007197
rs2927239	0.0119	0.0206043	0.0018	0.00663	1.1e-10	0.001627	0.0071	0.0068	0.2968
rs2931434	-0.0104	-0.00602713	0.0018	0.006401	1.4e-08	0.352341	-0.0163	0.0069	0.01834
rs2946818	0.0085	0.0103661	0.0019	0.006754	7.7e-06	0.123409	0.0009	0.007	0.8979
rs294704	-0.0113	0.0071186	0.0019	0.006793	4e-09	0.294426	0.0096	0.0071	0.1775
rs2959592	0.0118	-0.00892067	0.0021	0.007664	2.3e-08	0.252285	-0.0041	0.0081	0.6111
rs2962263	-0.0124	0.0452687	0.0027	0.010041	4e-06	3.02e-06	-0.0086	0.0097	0.3771
rs2966858	0.0112	0.013084	0.0022	0.007764	4.5e-07	0.090139	0.0144	0.0082	0.07786
rs298563	0.0127	0.00988498	0.0023	0.008374	4.6e-08	0.23699	0.0063	0.0087	0.4685
rs2987753	-0.0077	0.0133613	0.0017	0.006157	8.6e-06	0.028811	0.0025	0.0064	0.6955
rs3004928	-0.0085	0.00548095	0.0018	0.006388	1.7e-06	0.391228	0.0068	0.0065	0.2949
rs3007105	0.0142	0.0158802	0.0017	0.006293	1.1e-17	0.010845	0.0189	0.0065	0.003597
rs304145	-0.0121	0.012855	0.0021	0.007242	4.3e-09	0.074218	0.0125	0.0076	0.102
rs3088235	0.0108	0.0236198	0.0021	0.007601	4.9e-07	0.001593	0.0142	0.008	0.07434
rs3099254	-0.012	-0.00583398	0.0022	0.007801	5.5e-08	0.46064	0.0021	0.0081	0.7945
rs3111810	0.0024	0.0298597	0.0018	0.006355	0.17	1.52e-06	0.0066	0.0065	0.3093
rs3112562	-0.0103	0.00815565	0.0019	0.007455	1.2e-07	0.273529	0.0207	0.0076	0.006764
rs3122656	-0.0098	0.0011863	0.0022	0.007708	9.4e-06	0.878463	0.0073	0.0081	0.3652
rs312749	-0.0082	0.0181837	0.0017	0.006355	2.6e-06	0.003791	-0.0039	0.0065	0.548
rs315145	0.0112	-0.000426091	0.0018	0.006646	4.3e-10	0.949212	0.0173	0.0065	0.007699
rs317646	-0.014	-0.00303761	0.0019	0.00707	3.6e-13	0.670623	0.0235	0.0071	0.0009645
rs319785	-0.0086	-0.00295135	0.0019	0.006757	7.2e-06	0.665359	-0.0011	0.007	0.8754
rs326889	-0.0129	-0.000281039	0.0018	0.006166	2.4e-13	0.963861	-0.0082	0.0066	0.2138
rs329651	0.0164	-0.0117407	0.0021	0.0079	9e-15	0.145026	-0.0207	0.0083	0.01233
rs331939	0.0107	0.0240866	0.0018	0.006479	3.7e-09	0.000155	0.0157	0.0067	0.01913
rs331966	-0.0112	0.0228675	0.0018	0.006438	3.2e-10	0.000307	0.0187	0.0066	0.004583
rs335512	0.0196	-0.0386286	0.0034	0.011737	7.2e-09	0.001765	-0.0411	0.0127	0.001178
rs33838	-0.0091	0.00240211	0.0019	0.007655	7.7e-07	0.754954	0.0327	0.0067	1.061e-06
rs339991	-0.0124	-0.00587523	0.0018	0.006101	1.2e-12	0.341304	-0.0251	0.0065	0.0001104
rs349088	-0.0128	-0.0117568	0.0017	0.006049	1.8e-13	0.056236	-0.0267	0.0064	2.909e-05
rs355777	0.0153	0.00903704	0.0017	0.006135	1.4e-18	0.139506	0.0135	0.0065	0.03756
rs357113	-0.0098	0.00500048	0.0018	0.006363	8.7e-08	0.432526	0.0175	0.0068	0.01013
rs361145	0.0104	0.0184713	0.0023	0.008726	8.5e-06	0.032531	-0.0044	0.0083	0.5948
rs37162	-0.0088	-0.0234775	0.0017	0.006205	5.2e-07	0.000242	-0.0002	0.0064	0.975
rs3731695	-0.0116	-0.0158347	0.0016	0.005974	7.9e-13	0.009524	-0.003	0.0064	0.6386
rs3732084	-0.0107	-0.0190544	0.0018	0.006253	1.1e-09	0.002977	-0.0067	0.0066	0.3098
rs3736485	0.0134	0.0172376	0.0016	0.006492	2.5e-16	0.00728	0.0213	0.0065	0.001034
rs3739440	-0.0022	-0.0442884	0.0028	0.009281	0.43	6.22e-06	-0.0027	0.0098	0.7838
rs3749897	0.0122	0.00234325	0.0018	0.006019	8.4e-12	0.698057	0.0012	0.0065	0.8533
rs3754963	0.0123	0.0020968	0.002	0.006898	3.3e-10	0.762182	-0.0198	0.0072	0.006131
rs376152	-0.0114	0.0298995	0.0026	0.009788	8e-06	0.001828	0.0064	0.0098	0.5155
rs3762444	-0.0141	-0.026991	0.0017	0.006429	5.7e-16	4.96e-05	-0.0059	0.0067	0.3786
rs3763437	-0.0102	0.0173172	0.002	0.006573	4e-07	0.007751	0.0207	0.0067	0.002008
rs3764835	-0.0141	-0.0156925	0.0024	0.008243	3.1e-09	0.063082	-0.0097	0.0088	0.2701
rs3766707	-0.0107	-0.0206487	0.0023	0.008017	3e-06	0.012351	0.0034	0.0085	0.6885
rs376794	0.0085	0.0191034	0.0018	0.00639	1.8e-06	0.002465	0.0137	0.0066	0.03781
rs3772062	-0.0094	0.00246995	0.002	0.006922	1.5e-06	0.7224	-0.0136	0.0073	0.06351
rs3784448	-0.0098	-0.0255096	0.0022	0.00781	9.6e-06	0.00159	-0.0013	0.0081	0.8719
rs3790113	-0.0081	0.013463	0.0017	0.006441	3.3e-06	0.035276	0.0112	0.0068	0.09983
rs3800229	0.0175	-0.000731267	0.0018	0.006534	1.4e-22	0.911465	-0.0111	0.007	0.1136
rs3800637	-0.0115	0.0144383	0.0018	0.006863	5.1e-10	0.034009	0.0156	0.0067	0.01991
rs3800660	-0.008	0.0179362	0.0018	0.006628	9.3e-06	0.006212	0.0066	0.0066	0.317
rs3803286	0.0181	0.00880314	0.0018	0.006375	4.1e-23	0.166242	0.0303	0.007	1.565e-05
rs3806572	-0.0145	-0.0140776	0.0019	0.006669	1.6e-14	0.038693	-0.011	0.007	0.1169
rs3807566	-0.0127	-0.0149837	0.0017	0.006083	2e-13	0.015899	-0.0155	0.0064	0.01523
rs3807645	-0.0166	0.0080634	0.0021	0.007344	2.4e-15	0.271786	-0.0213	0.0077	0.005976
rs380857	-0.0151	0.0277825	0.0027	0.009582	3.6e-08	0.00315	0.0177	0.0101	0.07825
rs3814883	0.0232	0.0145004	0.0017	0.006289	1.1e-40	0.020083	0.0347	0.0065	9.021e-08
rs3817176	-0.0121	-0.028454	0.0024	0.008418	3.5e-07	0.001131	-0.0038	0.0088	0.6657
rs3819663	-0.0079	-0.0220974	0.0018	0.006144	8.5e-06	0.000475	-0.0155	0.0065	0.01695
rs3825018	0.0138	-0.0302314	0.002	0.006338	1.3e-12	4.32e-06	-0.0009	0.0069	0.8964
rs382584	-0.0133	0.0192368	0.0029	0.009003	3.4e-06	0.030853	0.0259	0.0094	0.005986
rs3827691	-0.008	0.00774295	0.0018	0.00691	8.2e-06	0.262043	0.0008	0.0068	0.9064
rs3828137	-0.0167	-0.010509	0.0017	0.006178	1.1e-23	0.094302	-0.0131	0.0065	0.04359
rs3829849	0.0098	-0.00515024	0.0017	0.006225	5.9e-09	0.41338	0.0065	0.0067	0.332
rs38314	-0.012	-0.00241291	0.0017	0.006119	4.7e-12	0.69586	-0.0153	0.0064	0.0166
rs3843604	-0.011	-0.010312	0.0024	0.008235	5.5e-06	0.218974	-0.0185	0.0088	0.03542
rs3844598	-0.0095	-4.60011e-05	0.0017	0.006221	3.8e-08	0.994111	0.0003	0.0064	0.9625
rs3845802	-0.0115	0.0145102	0.0016	0.006243	1.2e-12	0.019092	-0.0013	0.0064	0.8387
rs3902951	-0.0134	0.00433061	0.002	0.007407	7e-12	0.559978	0.0248	0.0074	0.0008497
rs3904244	0.0155	0.0042639	0.0025	0.008595	4.3e-10	0.621315	0.0042	0.009	0.6409
rs3905961	-0.0091	0.00387648	0.0018	0.006242	5e-07	0.53554	0.0073	0.0067	0.276
rs391300	0.0119	0.00183731	0.0017	0.006391	3.1e-12	0.774743	0.0051	0.0066	0.4394
rs3913590	0.0087	-0.00599091	0.0018	0.006752	1.1e-06	0.380944	-0.0133	0.0066	0.04377
rs3929544	0.0106	-0.00992004	0.0019	0.007059	5e-08	0.167077	-0.0169	0.0072	0.01932
rs3977755	-0.0135	-0.0171278	0.0019	0.006568	5.9e-13	0.010896	0.0142	0.0072	0.04935
rs40067	-0.0266	-0.00948686	0.0023	0.008093	7.1e-30	0.249364	-0.0157	0.0085	0.06414
rs4012234	-0.0141	-0.000685235	0.0018	0.006198	9.9e-16	0.912555	-0.0352	0.0065	5.879e-08
rs4040747	-0.012	-0.00749502	0.0025	0.008727	2.3e-06	0.39806	0.0139	0.0094	0.1402
rs4072917	0.0115	-0.00138496	0.0018	0.006363	6.9e-11	0.829017	0.012	0.0065	0.06452
rs4077719	-0.0103	0.0270167	0.002	0.006771	1.7e-07	4.69e-05	0.0093	0.0071	0.1915
rs4077949	0.0095	-0.00548401	0.0021	0.007057	3.9e-06	0.442836	-0.0219	0.0076	0.004167
rs4110177	0.0127	0.0135202	0.0018	0.00658	2.5e-12	0.038533	0.015	0.0068	0.02752
rs4143744	-0.0078	0.00403186	0.0018	0.006411	8.4e-06	0.530399	0.0042	0.0065	0.5176
rs4145154	0.0052	0.0318533	0.0017	0.006565	0.0026	6.56e-07	0.0089	0.0064	0.1635
rs4148155	0.0188	0.00204191	0.0026	0.00957	5e-13	0.83229	-0.0019	0.0104	0.8546
rs4148866	0.0098	0.0122813	0.0018	0.006095	4e-08	0.042584	0.0273	0.0067	4.62e-05
rs4151664	0.02	0.00165463	0.0035	0.012425	1.4e-08	0.89517	0.017	0.0142	0.2325
rs42243	-0.0116	0.00664686	0.0025	0.008973	2.4e-06	0.459849	0.0156	0.0088	0.07611
rs4233199	0.0082	-0.00685645	0.0017	0.006051	2e-06	0.263338	-0.0028	0.0064	0.6611
rs4237643	0.0223	0.0117971	0.0019	0.00659	4.3e-33	0.071911	0.0336	0.0069	1.16e-06
rs4253755	0.0131	0.00802273	0.0026	0.008895	6.9e-07	0.367444	0.0395	0.0097	4.98e-05
rs4274488	0.0089	-0.0150101	0.002	0.006835	5.7e-06	0.031678	0.0032	0.0072	0.6578
rs4275748	-0.0094	-0.00719281	0.0018	0.006215	1.9e-07	0.253434	-0.0124	0.0067	0.06424
rs427943	-0.017	-0.00354126	0.0017	0.006304	7.3e-23	0.578052	-0.0207	0.0064	0.001191
rs4282054	-0.0095	-0.0228644	0.0017	0.005886	3.7e-08	0.000162	0.0057	0.0064	0.3721
rs4284600	-0.0118	-0.00268159	0.0017	0.0061	1.3e-11	0.663008	0.0081	0.0065	0.2121
rs4286488	0.0108	-0.008845	0.002	0.007388	1.3e-07	0.238794	-0.017	0.0075	0.02413
rs429343	0.015	-0.00785074	0.0017	0.006116	6.8e-18	0.205572	0.0235	0.0065	0.0002945
rs4294266	0.0088	0.0166634	0.002	0.006918	7.3e-06	0.015	-0.0006	0.0072	0.9338
rs4299971	-0.0083	0.0093343	0.0018	0.006137	2.7e-06	0.12696	0.0088	0.0065	0.1752
rs4307239	-0.0115	-0.00504068	0.0017	0.006204	3.9e-11	0.42165	0.0019	0.0064	0.7661
rs4308812	0.0093	-0.00212927	0.0019	0.006093	9.2e-07	0.728939	0.0166	0.0064	0.009347
rs4313153	-0.0078	-0.034342	0.0021	0.007132	0.00017	3.91e-06	-0.02	0.0077	0.009842
rs4320954	-0.0109	0.0215227	0.0022	0.008478	1.3e-06	0.010111	-0.0032	0.0084	0.7024
rs4322602	0.0113	0.0172553	0.0025	0.008905	5.1e-06	0.05067	0.0201	0.0089	0.02391
rs4332628	0.0098	0.0228363	0.0022	0.007708	6.3e-06	0.002634	0.0069	0.0079	0.3796
rs4338046	0.0101	-0.0125008	0.0022	0.007887	7.7e-06	0.120418	-0.0171	0.0083	0.0387
rs4349008	0.0205	-0.00622836	0.0039	0.012244	1.3e-07	0.617506	0.0215	0.0135	0.1114
rs4358081	-0.0097	0.0142914	0.0017	0.006121	1.5e-08	0.018579	-0.0049	0.0064	0.443
rs4362514	-0.0088	-0.0092658	0.0019	0.006628	3.9e-06	0.168777	-0.0177	0.007	0.01163
rs4368165	0.0124	-0.0191308	0.0024	0.00798	1.8e-07	0.019664	-0.0122	0.0085	0.1503
rs437398	0.0077	-0.0143271	0.0017	0.006136	9.3e-06	0.022178	0.0034	0.0065	0.6004
rs439325	-0.0082	0.00890622	0.0018	0.006515	3.9e-06	0.170535	0.0003	0.0065	0.9631
rs4394754	0.0092	-0.0153654	0.002	0.007011	2.6e-06	0.032114	0.0091	0.0073	0.2144
rs4406028	-0.0112	0.0119029	0.002	0.006467	1.4e-08	0.06419	0.0196	0.0067	0.003445
rs4410273	-0.011	-0.0356241	0.0022	0.007479	3.7e-07	5.15e-06	0.001	0.0082	0.9025
rs4410949	0.0085	0.00129316	0.0018	0.00647	3.9e-06	0.842318	0.0103	0.0068	0.1302
rs4414033	0.0129	-0.0113997	0.0018	0.007258	1.4e-12	0.123123	0.0034	0.0068	0.6174
rs4430672	0.0127	9.99999e-07	0.0022	0.00761	3.9e-09	0.999894	0.0142	0.0081	0.07818
rs4446462	-0.0123	-0.00194589	0.0025	0.008727	9.7e-07	0.825385	-0.0045	0.0093	0.6292
rs4455653	0.0117	0.022762	0.0026	0.010689	8.6e-06	0.031088	0.0206	0.0104	0.04688
rs4455780	-0.009	0.0141958	0.002	0.007175	8.5e-06	0.046291	-0.0022	0.0074	0.7673
rs4482463	-0.0331	0.0229184	0.0033	0.011522	2.8e-23	0.044177	0.0379	0.0119	0.001497
rs4500930	0.0156	0.00592044	0.0018	0.006219	6.5e-18	0.341191	0.0293	0.0067	1.228e-05
rs4508255	-0.011	0.0111674	0.0022	0.008063	4.6e-07	0.164625	0.0204	0.0081	0.01139
rs4516268	-0.0217	-0.00845867	0.0021	0.007754	5.2e-25	0.283034	-0.0329	0.0082	5.613e-05
rs4517716	-0.011	0.0053994	0.0021	0.007852	1e-07	0.492647	0.0091	0.008	0.2528
rs4524456	-0.0086	0.00651374	0.0017	0.006182	6e-07	0.291825	0.0088	0.0064	0.1683
rs4525525	-0.0151	-0.0223192	0.002	0.007295	4.7e-14	0.00299	-0.0232	0.0074	0.001803
rs4527833	0.0075	-0.0127935	0.0016	0.006007	4.2e-06	0.036614	-0.0037	0.0064	0.5624
rs4548562	-0.0139	0.0351412	0.0027	0.009622	4.4e-07	0.000179	0.02	0.0104	0.05367
rs4556997	0.0197	0.0108549	0.0024	0.008546	6.9e-17	0.202858	0.0202	0.0092	0.02835
rs4569989	-0.0125	0.000487881	0.0027	0.009367	3.2e-06	0.958765	0.0146	0.0101	0.1464
rs4589691	-0.0141	0.019173	0.0024	0.008766	4.7e-09	0.027082	0.0172	0.0088	0.05051
rs459202	0.0101	-0.0101352	0.0018	0.006242	1.9e-08	0.110169	0.0281	0.0065	1.5e-05
rs4624610	-0.014	0.00901623	0.0032	0.010851	9.6e-06	0.406818	0.0226	0.0113	0.04565
rs4638	0.014	-0.0147066	0.0021	0.006774	1.2e-11	0.033611	0.0355	0.0073	1.275e-06
rs4638486	0.0079	0.00459841	0.0017	0.006363	6.1e-06	0.470652	-0.0059	0.0067	0.3786
rs4639527	-0.0172	0.00806638	0.0019	0.006495	3.3e-20	0.213429	0.0112	0.0069	0.1051
rs4640754	-0.012	0.00544117	0.002	0.006672	1e-09	0.415252	-0.0139	0.0071	0.0509
rs4646312	0.0091	-0.00750409	0.0018	0.006273	4e-07	0.238039	-0.0133	0.0067	0.04717
rs4653017	0.0122	-0.00424399	0.0018	0.006652	4.5e-11	0.527993	-0.0073	0.0067	0.276
rs4660443	0.0164	0.0245707	0.0021	0.0074	6.8e-15	0.000733	0.0761	0.0076	2.363e-23
rs4665284	-0.0197	-0.0146082	0.0021	0.006998	8.1e-22	0.041077	-0.0121	0.0075	0.1085
rs4670083	-0.0082	0.0188424	0.0018	0.006782	9.5e-06	0.00493	0.0137	0.0065	0.03482
rs4671328	0.0219	0.0307687	0.0017	0.006409	2.2e-36	8.8e-07	0.0328	0.0067	9.839e-07
rs4677156	0.0097	0.00824789	0.0021	0.007469	3.7e-06	0.269003	-0.0073	0.0079	0.3526
rs4678275	0.016	-0.0262198	0.0021	0.007164	1.6e-14	0.000403	-0.0254	0.0077	0.001044
rs4679728	-0.0107	0.00654851	0.0024	0.008525	5.4e-06	0.443279	-0.0162	0.009	0.072
rs4680174	0.0082	-0.00336164	0.0018	0.006174	3.5e-06	0.589597	-0.0116	0.0065	0.07395
rs4680284	-0.0089	-0.00322118	0.0019	0.006854	4.9e-06	0.641732	-0.018	0.0072	0.01272
rs4680757	-0.0085	0.00625043	0.0018	0.00655	1.5e-06	0.340069	0.02	0.0065	0.002064
rs4690135	-0.0083	0.0128195	0.0018	0.006394	3.6e-06	0.043578	0.002	0.0067	0.7653
rs4700780	0.0088	0.000323948	0.0019	0.006894	3.2e-06	0.962704	-0.0071	0.007	0.3115
rs4713436	-0.0133	-0.0175389	0.0024	0.007683	1.8e-08	0.026048	-0.0078	0.0085	0.3577
rs4715208	-0.0279	-0.0271955	0.0019	0.006735	1.3e-49	9.59e-05	-0.031	0.0079	7.891e-05
rs4716300	0.0088	-0.00371188	0.0019	0.006728	4.6e-06	0.585077	-0.0221	0.0071	0.001909
rs4721321	0.0128	-0.0317921	0.002	0.006732	1.6e-10	5.61e-06	-0.0259	0.0073	0.0004096
rs4722398	0.0158	0.000845642	0.0025	0.008912	3.6e-10	0.924952	0.0233	0.0097	0.01672
rs4725984	-0.0128	-0.0267999	0.0017	0.006283	1.4e-13	3.73e-05	-0.0237	0.0067	0.000405
rs4729176	-0.0116	0.011117	0.0026	0.008896	9.5e-06	0.210287	0.0202	0.009	0.02487
rs4733037	0.0095	0.0129014	0.0018	0.006466	2.3e-07	0.044614	0.0077	0.0067	0.2505
rs4734860	-0.0088	0.0167401	0.0017	0.006344	3e-07	0.007677	-0.0081	0.0064	0.2047
rs4737783	0.0105	-0.0218009	0.0023	0.008034	3.4e-06	0.008462	-0.0194	0.0084	0.02055
rs4737840	-0.0091	0.0200781	0.002	0.00732	7.9e-06	0.005473	0.0254	0.0074	0.0006336
rs4740619	0.0186	-0.00914065	0.0016	0.00605	2.3e-30	0.136726	-0.0146	0.0064	0.02226
rs4744136	0.0051	0.0303478	0.0018	0.006363	0.0041	1.04e-06	-0.0151	0.0066	0.02207
rs4757142	0.0171	-0.0240038	0.0018	0.006141	2.7e-21	0.000151	-0.0142	0.0065	0.02871
rs4757144	0.0169	-0.0218009	0.0018	0.006019	5.6e-22	0.00043	-0.0151	0.0065	0.02001
rs4775699	0.0048	-0.0290643	0.0016	0.005757	0.0029	1.1e-06	0.0059	0.0065	0.3634
rs4786518	-0.0111	0.0157749	0.0023	0.007605	9e-07	0.036474	-0.0157	0.0083	0.05768
rs4786903	-0.0125	-0.00102553	0.002	0.007198	3.5e-10	0.887575	-0.0081	0.0073	0.2691
rs4789860	-0.0083	0.00531982	0.0018	0.006178	2.6e-06	0.389478	0.003	0.0065	0.644
rs4793904	0.0081	-0.0104706	0.0017	0.006004	3.3e-06	0.086281	-0.0084	0.0064	0.1884
rs4794581	-0.0083	0.0140281	0.0018	0.006426	2.7e-06	0.027826	-0.0101	0.0065	0.1197
rs4800191	0.0103	-0.015139	0.0017	0.006504	2.5e-09	0.022772	-0.0228	0.0067	0.0006677
rs4800756	-0.0091	0.00671143	0.0018	0.006398	4.4e-07	0.293925	0.0041	0.0067	0.5406
rs4801117	0.0104	0.00747201	0.0018	0.00629	4.6e-09	0.234182	0.0029	0.0066	0.6602
rs4805295	0.0132	0.0162119	0.003	0.01032	8.5e-06	0.113962	0.0187	0.011	0.08895
rs4818225	-0.0117	0.00549686	0.0018	0.006474	2.3e-10	0.396234	-0.0123	0.0067	0.06642
rs4818751	-0.0111	-0.013294	0.0018	0.006219	6.8e-10	0.036075	-0.0117	0.0065	0.07149
rs4820408	0.0151	0.0179882	0.0017	0.00614	2.1e-19	0.003037	0.0197	0.0065	0.002408
rs4837402	0.0111	0.0272153	0.0022	0.007903	6.6e-07	0.000448	0.0035	0.0083	0.6722
rs483752	0.0121	-0.0243142	0.0022	0.007235	3.7e-08	0.001135	-0.0161	0.0074	0.03033
rs4839909	0.0135	0.00400099	0.0019	0.006836	2.8e-12	0.559393	-0.0143	0.0071	0.04459
rs4840159	-0.0091	-0.0213319	0.0017	0.005898	1.2e-07	0.000435	-0.0006	0.0064	0.9252
rs4843745	0.0081	0.0117744	0.0017	0.006627	3.2e-06	0.074061	0.0226	0.0065	0.0004987
rs4847386	-0.0079	-0.0256214	0.0018	0.005976	7.2e-06	3.31e-05	-0.0197	0.0064	0.002039
rs4851029	-0.0121	-0.00499244	0.0017	0.006028	1.7e-12	0.412734	-0.0147	0.0064	0.02136
rs485446	-0.022	-0.0426205	0.0034	0.012785	1e-10	0.001625	-0.0406	0.0131	0.001921
rs4858193	0.0129	-0.00804225	0.0019	0.007303	1.6e-11	0.27817	-0.0261	0.0071	0.0002465
rs4858697	-0.015	-0.0234631	0.0018	0.006126	9.8e-18	0.000202	-0.0176	0.0065	0.006704
rs4864201	0.0141	0.0148876	0.0017	0.006306	1.5e-16	0.017256	0.0213	0.0067	0.00148
rs4871880	-0.0118	-0.0123206	0.0025	0.008456	1.5e-06	0.153527	-0.0021	0.009	0.8156
rs4880341	-0.0118	0.0142244	0.0017	0.006228	1.1e-11	0.021315	0.0157	0.0064	0.01396
rs4889546	-0.0152	-0.0305912	0.0028	0.010424	8.9e-08	0.004872	-0.0221	0.0108	0.04044
rs4903799	-0.0088	0.00921541	0.0018	0.006303	6.5e-07	0.142479	-0.0101	0.0065	0.1197
rs4906908	-0.0103	-0.0190034	0.0017	0.005921	2.5e-09	0.001752	-0.0095	0.0064	0.1369
rs490937	-0.0126	0.0169672	0.0019	0.00659	2.3e-11	0.009279	0.0196	0.0069	0.004564
rs4916229	-0.0183	0.00361645	0.0029	0.011022	4.9e-10	0.744604	0	0.0108	1
rs491711	0.0115	-0.0197161	0.0019	0.006503	1.1e-09	0.003156	-0.0177	0.007	0.01163
rs4925108	0.0081	-0.00535129	0.0017	0.006192	1.8e-06	0.39297	0.0369	0.0066	2.218e-08
rs4929923	-0.0181	-0.00900341	0.0017	0.006133	7.2e-27	0.148159	-0.029	0.0067	1.506e-05
rs4936175	-0.0122	0.0100751	0.0017	0.006038	1.4e-12	0.093798	0.0137	0.0064	0.03195
rs4937870	0.0109	-0.00610158	0.0019	0.00676	8.8e-09	0.37284	-0.0152	0.0069	0.02784
rs4944122	0.0083	-0.000297044	0.0018	0.006294	2.8e-06	0.962526	-0.0195	0.0066	0.003114
rs4944523	0.012	-0.0340409	0.0024	0.008253	5e-07	7.79e-05	-0.022	0.0088	0.01237
rs4952843	0.0131	-0.00643164	0.0018	0.006321	6.8e-14	0.315084	-0.0194	0.0066	0.003271
rs4953081	-0.0119	0.0119078	0.0023	0.008843	3.4e-07	0.176673	-0.0169	0.009	0.06054
rs4954638	0.0118	-0.00411847	0.002	0.006981	2.9e-09	0.559561	-0.0067	0.0074	0.3674
rs4959053	-0.0167	-0.0273157	0.0032	0.011173	1.9e-07	0.018694	0.0053	0.0125	0.6706
rs4968656	-0.0116	0.00428082	0.0019	0.006538	8.2e-10	0.513554	0.0242	0.0069	0.0004618
rs4969387	-0.0145	0.0130327	0.002	0.007023	4.3e-13	0.061893	0.0175	0.0076	0.02204
rs4970644	-0.0136	0.00727745	0.002	0.006856	5e-12	0.28821	0.023	0.0072	0.001454
rs4970843	0.0079	0.0161646	0.0016	0.006314	1e-06	0.009731	0.0029	0.0063	0.6443
rs4981693	0.0206	-0.0126578	0.002	0.007182	6.9e-24	0.084027	-0.0268	0.0075	0.0003779
rs4986044	-0.0164	-0.0242609	0.0016	0.005966	3.3e-23	8.04e-05	-0.023	0.0065	0.0003955
rs501630	0.0135	-0.00225654	0.0017	0.006103	6.7e-15	0.713867	0.0053	0.0065	0.4142
rs508347	-0.0079	-0.0171167	0.0018	0.006536	8.5e-06	0.010563	0.0596	0.0069	6.424e-18
rs520378	-0.0091	-0.00327235	0.0018	0.006407	8.5e-07	0.613013	-0.0086	0.0068	0.2064
rs538579	0.0137	0.0173644	0.0019	0.006811	1.3e-13	0.009988	0.0184	0.0068	0.006859
rs541810	-0.0118	-0.0190187	0.0025	0.008436	2.9e-06	0.028315	-0.0168	0.0086	0.05038
rs543412	0.0093	0.00364136	0.0019	0.007025	1.5e-06	0.605467	0.0294	0.0071	3.638e-05
rs543874	-0.0475	-0.00213327	0.002	0.007442	1.2e-122	0.776487	0.0547	0.0081	1.162e-11
rs547869	0.0108	-0.0205569	0.0019	0.006347	8.2e-09	0.001624	-0.0199	0.0069	0.00398
rs551719	0.0107	0.0164145	0.0023	0.008232	4.5e-06	0.044373	0.0073	0.0086	0.3952
rs553363	0.0099	0.0103186	0.002	0.007108	6.8e-07	0.14519	0.0155	0.0073	0.03444
rs559231	0.0135	-0.000463107	0.0018	0.006291	2.4e-14	0.941727	0.0164	0.0065	0.01153
rs567490	-0.0084	0.00586775	0.0017	0.006109	1.5e-06	0.33684	-0.004	0.0063	0.5243
rs5768657	-0.0086	-0.0225483	0.0018	0.005975	1e-06	0.000247	-0.0138	0.0065	0.03352
rs5769376	-0.0084	-0.0197599	0.0019	0.006543	7.4e-06	0.003276	-0.006	0.0069	0.3853
rs577525	-0.0166	-0.00449408	0.0017	0.00635	9.7e-22	0.483852	-0.0085	0.0064	0.1832
rs580809	-0.012	0.0215247	0.0019	0.00725	3.3e-10	0.002601	0.0141	0.0074	0.05786
rs581401	0.0307	0.00897362	0.0018	0.006236	9.4e-68	0.148992	0.0368	0.0065	1.437e-08
rs5862	-0.0105	0.0222809	0.0018	0.006364	2.5e-09	0.000376	0.0099	0.0065	0.1272
rs587032	-0.0122	0.0225244	0.0025	0.008835	7.3e-07	0.009744	0.033	0.0091	0.0002915
rs588660	0.0205	-0.0320254	0.0017	0.006027	3.4e-32	3.21e-07	-0.0209	0.0065	0.001284
rs592483	-0.0147	0.00481638	0.0017	0.00623	2e-18	0.440046	0.0078	0.0063	0.2144
rs593742	-0.0059	0.0324991	0.0019	0.006869	0.0018	1.22e-06	0.0005	0.0069	0.9423
rs599310	0.0084	-0.00795556	0.0019	0.006594	9.9e-06	0.234322	-0.0041	0.007	0.5589
rs6031627	-0.0128	0.0190975	0.0027	0.009873	3.1e-06	0.05087	0.016	0.0103	0.1189
rs6044098	0.0087	0.0165454	0.0017	0.006104	4.7e-07	0.006165	-0.0149	0.0064	0.01965
rs6046747	0.0092	-0.0082459	0.0018	0.006343	2e-07	0.200053	-0.0169	0.0064	0.008143
rs6050446	-0.0343	0.00308125	0.0047	0.018165	4.4e-13	0.867277	-0.0439	0.0191	0.02124
rs6067688	-0.0101	0.00274323	0.0019	0.006407	7.4e-08	0.669671	0.0125	0.0069	0.07047
rs6075065	0.0103	0.0191142	0.0023	0.008465	7.9e-06	0.022464	-0.0145	0.0083	0.0796
rs6089809	0.0099	0.0242955	0.0018	0.006753	1.4e-08	0.000252	0	0.0065	1
rs6095584	0.029	-0.0287967	0.0065	0.024643	8.5e-06	0.268311	0.0009	0.0236	0.9695
rs6096019	-0.0008	0.0451072	0.0029	0.010046	0.78	3.33e-06	0.0067	0.0105	0.5222
rs6114812	0.0082	-0.0117659	0.0017	0.006409	8.7e-07	0.071402	-0.0056	0.0068	0.4106
rs6124883	-0.0081	-0.00336465	0.0018	0.006278	4.3e-06	0.595579	0.0173	0.0065	0.007699
rs613084	0.0094	-0.0113623	0.0018	0.006403	3.2e-07	0.081281	-0.0264	0.0067	8.157e-05
rs6139982	0.0082	0.00588763	0.0017	0.006273	2.1e-06	0.348045	0.0062	0.0064	0.3317
rs621042	-0.0107	-0.0100392	0.0017	0.006041	6.3e-10	0.10196	-0.0002	0.0064	0.975
rs6235	-0.0175	0.0139917	0.0019	0.006707	1.5e-19	0.035601	-0.0034	0.0072	0.6379
rs6265	-0.0412	-0.0257507	0.0021	0.007392	1e-86	0.000757	-0.0171	0.0083	0.0387
rs629443	0.0116	0.00623154	0.0019	0.007085	1.4e-09	0.379392	0.0087	0.0074	0.2419
rs632080	0.01	0.0110438	0.0017	0.006119	7.9e-09	0.069662	0.0014	0.0064	0.8265
rs6420893	-0.0087	-0.0160095	0.0018	0.007097	1.9e-06	0.027515	0.0115	0.0066	0.08126
rs6428601	-0.0089	-0.018223	0.0018	0.006188	3.8e-07	0.004066	-0.0039	0.0065	0.548
rs6429794	-0.0087	-0.0135514	0.0019	0.007469	6.1e-06	0.075661	-0.0119	0.0072	0.09952
rs6443750	-0.0148	-0.00292728	0.0021	0.00761	3.2e-12	0.703485	-0.025	0.0083	0.002508
rs6448587	0.0167	-0.000322052	0.0023	0.007766	2.3e-13	0.967191	-0.0159	0.0082	0.05155
rs6452750	-0.0089	0.022009	0.0017	0.006508	2e-07	0.000595	0.0171	0.0064	0.00742
rs6453620	0.0115	0.0225537	0.0019	0.006815	3e-09	0.000776	0.0212	0.007	0.002511
rs6457449	-0.0031	-0.028133	0.0018	0.006005	0.082	6.06e-06	0.0083	0.0065	0.201
rs6461115	0.0144	-0.0293186	0.0019	0.006957	1.2e-13	4.88e-05	-0.0316	0.0075	2.768e-05
rs6470996	0.0139	0.0117576	0.0028	0.010108	9.1e-07	0.243821	0.0293	0.0107	0.006078
rs6471941	0.0156	0.00139303	0.0021	0.008154	3.1e-13	0.865258	0.0244	0.0083	0.003179
rs6479916	-0.0112	-0.0129687	0.0025	0.008779	7.8e-06	0.148311	-0.0062	0.0092	0.501
rs6480547	-0.0105	-0.0129758	0.0019	0.006649	3.8e-08	0.055692	-0.0115	0.0071	0.1063
rs6493205	-0.0092	-0.0233239	0.0017	0.006085	1.2e-07	0.000199	-0.0106	0.0063	0.09154
rs6496802	-0.0093	0.00314405	0.0018	0.006521	1.7e-07	0.630833	0.0153	0.0065	0.01843
rs6512302	0.0142	-0.0120139	0.002	0.007017	2.1e-12	0.092985	0.0274	0.0076	0.0003373
rs652923	-0.0081	0.0182279	0.0018	0.006423	4.5e-06	0.004091	0.0137	0.0066	0.03781
rs6538384	-0.0082	-0.00698333	0.0018	0.006337	3.4e-06	0.276817	0.0047	0.0068	0.4898
rs6545714	-0.0191	0.0105234	0.0017	0.006292	9.1e-31	0.09297	0.0363	0.0065	2.246e-08
rs6551278	-0.0181	-0.0231376	0.0022	0.00829	7.2e-16	0.00686	-0.032	0.0089	0.0003236
rs6556301	-0.0111	-0.0137177	0.0018	0.006794	4.1e-10	0.047929	-0.0049	0.0067	0.4646
rs6563935	0.0091	0.0217449	0.0018	0.006605	8.2e-07	0.000832	0.0162	0.0068	0.0173
rs6568547	-0.0099	-0.00425705	0.0022	0.007502	5.7e-06	0.574937	0.0097	0.0082	0.2349
rs657452	0.0188	-0.00745371	0.0017	0.006325	7.2e-29	0.245062	0.0037	0.0066	0.5748
rs6577853	-0.0094	-0.0228511	0.0019	0.006606	7.2e-07	0.000787	-0.02	0.0076	0.008879
rs6587552	0.0173	0.020856	0.002	0.007261	1.6e-17	0.003599	0.0226	0.0074	0.002365
rs6588655	-0.0106	-0.00515225	0.0023	0.007957	5.1e-06	0.522803	0.0077	0.0081	0.3395
rs6591407	-0.0118	0.00312212	0.0021	0.007986	1.9e-08	0.697222	-0.0092	0.0082	0.2599
rs6593688	-0.0137	0.0181041	0.0018	0.006338	8.6e-15	0.003856	0.0103	0.0066	0.1184
rs663129	0.0545	0.01532	0.0019	0.007209	1.6e-178	0.032144	0.0542	0.0075	6.494e-13
rs6658023	0.0094	-0.0101928	0.0021	0.007051	5.6e-06	0.155302	0.0014	0.0076	0.8547
rs6658861	0.0062	0.0318407	0.0017	0.006508	0.00021	5.27e-07	0.0088	0.0066	0.1822
rs6673081	0.01	-0.00434141	0.0018	0.006072	1.8e-08	0.479181	-0.011	0.0065	0.09017
rs6675366	-0.0194	0.0301858	0.0041	0.015254	2.8e-06	0.044473	0.0003	0.0161	0.9852
rs6692586	0.0192	0.0246994	0.0023	0.00842	1.1e-16	0.002869	-0.0022	0.0087	0.8001
rs6700644	-0.0098	0.0157798	0.0022	0.007624	5.3e-06	0.036875	0.0205	0.0081	0.011
rs6701188	-0.0087	0.00563907	0.0019	0.007064	6e-06	0.425292	0.0045	0.0072	0.5334
rs6706802	-0.0083	0.00713548	0.0017	0.006285	5.5e-07	0.255728	-0.003	0.0065	0.644
rs6712	0.0138	-5.30014e-05	0.0025	0.008904	4.4e-08	0.995273	0.0366	0.0094	0.0001027
rs6713781	-0.0123	-0.0102463	0.0018	0.006663	3.8e-12	0.130541	-0.0118	0.0068	0.08294
rs6724299	-0.0081	-0.0115515	0.0017	0.005986	2.9e-06	0.057962	-0.0053	0.0065	0.4142
rs673364	0.011	-0.00629376	0.0021	0.007521	1.5e-07	0.409155	0.0003	0.0076	0.9687
rs6734537	-0.0133	0.0089419	0.0022	0.007533	1e-09	0.234502	0.0139	0.0081	0.08469
rs6737463	0.0123	-0.0245581	0.0023	0.008549	1.1e-07	0.00547	-0.0047	0.0088	0.5931
rs6737934	0.0115	-0.0048417	0.0017	0.00605	2.2e-11	0.428525	-0.0026	0.0064	0.6839
rs674136	0.0187	0.026933	0.0025	0.008497	1.1e-13	0.001245	-0.0033	0.0087	0.7041
rs6756562	0.0092	-0.00813198	0.002	0.007067	5.1e-06	0.257033	-0.0057	0.0074	0.4432
rs6760042	0.013	0.00621763	0.0018	0.006665	2.1e-13	0.351079	0.0202	0.0068	0.002996
rs6764533	0.0116	0.0200271	0.0018	0.006421	1.4e-10	0.001572	0.0172	0.0067	0.01026
rs6768819	-0.0074	0.0163142	0.0017	0.006281	8.6e-06	0.008707	0.0101	0.0066	0.1257
rs6772756	0.0104	-0.00835682	0.0019	0.007082	4e-08	0.245233	-0.0239	0.0069	0.000543
rs6774870	0.0095	0.00959383	0.0019	0.00694	9.1e-07	0.165624	0.0089	0.0071	0.2113
rs6781254	0.0112	0.0071742	0.0018	0.006577	4.9e-10	0.274988	0.0148	0.007	0.03488
rs6785970	0.0089	0.00210079	0.002	0.00754	8.7e-06	0.781639	-0.0207	0.0073	0.004738
rs6792696	0.0104	0.0119315	0.0017	0.006515	6.6e-10	0.065564	0.0094	0.0067	0.1607
rs6794274	-0.0135	0.0134511	0.0029	0.009889	2.6e-06	0.172112	0.0082	0.0105	0.4335
rs6794351	0.0169	-0.0225207	0.0019	0.006638	2.5e-18	0.00099	-0.0327	0.0072	6.003e-06
rs6795825	-0.0086	-0.00884097	0.0018	0.006883	1.9e-06	0.206026	-0.0104	0.0066	0.1149
rs6797568	-0.0098	-0.000611187	0.002	0.007022	6.5e-07	0.93115	-0.0127	0.0074	0.08756
rs680450	0.0092	0.0238337	0.0018	0.00628	2.1e-07	0.000113	0.0091	0.0065	0.161
rs6804842	-0.0156	-0.0208243	0.0017	0.006037	3.6e-21	0.00079	-0.0175	0.0065	0.007022
rs6806445	0.0096	0.0229379	0.0021	0.008499	7e-06	0.006178	0.0089	0.0082	0.2758
rs6808525	-0.0089	0.0179077	0.002	0.007255	8.6e-06	0.012608	0.0074	0.0073	0.3127
rs6812882	-0.0113	0.00723774	0.0019	0.006716	2.5e-09	0.280804	0.0339	0.007	1.349e-06
rs6815302	-0.0017	0.0367417	0.0021	0.00753	0.42	5.11e-07	-0.0034	0.0076	0.6564
rs6820584	-0.0085	0.0105254	0.0018	0.00644	1.4e-06	0.100747	0.0057	0.0065	0.3799
rs6829557	0.0105	0.0183575	0.0023	0.008727	6.1e-06	0.033658	-0.0058	0.0088	0.5096
rs6830105	0.0094	0.000807674	0.002	0.007152	4.1e-06	0.910605	-0.0061	0.0076	0.4248
rs6841761	-0.0131	0.0161538	0.0016	0.006069	6.4e-16	0.007177	0.0181	0.0064	0.004598
rs6888866	0.0089	-0.0221965	0.0017	0.005861	2.2e-07	0.000233	-0.0149	0.0064	0.01965
rs6889822	0.0081	-0.0165644	0.0018	0.006187	5.6e-06	0.008891	-0.0141	0.0066	0.03255
rs6894423	-0.0133	-0.00809971	0.0028	0.010322	1.7e-06	0.441054	0.0037	0.0104	0.7211
rs6895202	-0.0098	0.00837285	0.0018	0.006522	1e-07	0.198338	-0.0138	0.0068	0.04259
rs6907086	-0.011	0.0148285	0.002	0.007975	5.7e-08	0.061138	0.0283	0.0079	0.0003135
rs6917453	0.0111	-0.00643265	0.0019	0.006894	1.3e-08	0.357174	-0.0131	0.0072	0.06979
rs6936180	0.027	0.0311023	0.0053	0.018876	3.5e-07	0.095102	-0.0179	0.0191	0.3476
rs6942621	-0.0086	0.0119039	0.0018	0.006381	1.2e-06	0.060641	0.0101	0.0065	0.1197
rs6964614	0.0127	0.0145151	0.0028	0.009744	5.2e-06	0.134331	0.01	0.0104	0.3347
rs6970262	0.0086	0.00628024	0.0018	0.006817	1.8e-06	0.357085	-0.0016	0.0066	0.8083
rs6978217	-0.008	-0.0118651	0.0018	0.006262	7e-06	0.062793	-0.0159	0.0066	0.01593
rs6981396	0.0107	0.0110379	0.0023	0.007949	2.7e-06	0.163543	0.0072	0.0084	0.39
rs6985109	-0.0177	0.00788582	0.0017	0.00608	1.5e-26	0.193767	0.0429	0.0065	3.88e-11
rs6989263	-0.0097	0.0124442	0.0021	0.007775	6.2e-06	0.107762	0.0052	0.008	0.5134
rs6992604	-0.01	0.0105205	0.0019	0.006832	2.1e-07	0.122134	0.0103	0.007	0.142
rs7009854	-0.0095	-0.0220524	0.0019	0.006648	5.5e-07	0.001274	-0.0198	0.0073	0.006902
rs701336	0.0095	-0.00495124	0.0018	0.006269	9.1e-08	0.434806	-0.0014	0.0066	0.8319
rs701348	-0.0116	-0.00285206	0.0023	0.007925	3.6e-07	0.721762	0.0143	0.0083	0.08384
rs7018659	0.0088	0.0206679	0.0019	0.006713	2.3e-06	0.001801	-0.0065	0.0069	0.3469
rs7024334	0.0138	3.39994e-05	0.002	0.007252	3.1e-12	0.996317	0.0174	0.0076	0.02282
rs7025938	-0.0166	0.0174607	0.0019	0.006544	3.7e-19	0.00699	0.0133	0.0068	0.05067
rs7081304	-0.0318	0.0329317	0.004	0.014311	9.4e-16	0.019007	0.008	0.0146	0.5825
rs7081539	-0.0107	-0.00383334	0.0021	0.007375	2.2e-07	0.607235	0.0109	0.0076	0.1538
rs7084454	0.0193	0.0257525	0.0019	0.00654	4e-25	6.01e-05	-0.0057	0.0069	0.4095
rs7085042	0.0049	-0.0482946	0.0031	0.01021	0.12	8.33e-06	-0.01	0.0116	0.3895
rs7096186	-0.0107	-0.016291	0.0021	0.007393	5.9e-07	0.031425	-0.0013	0.0084	0.8767
rs7096641	0.0088	-0.000731267	0.0017	0.006057	3.9e-07	0.904583	0.0105	0.0064	0.1002
rs7101892	0.0104	-0.0187436	0.0019	0.006467	2.6e-08	0.004725	-0.0167	0.0069	0.01566
rs7102454	-0.0158	0.00152883	0.0018	0.00632	2.4e-18	0.80968	0.0046	0.0067	0.4924
rs7117238	-0.0131	-0.0183361	0.0022	0.007887	2.5e-09	0.023552	-0.0042	0.0086	0.6247
rs7121171	0.0089	0.00736382	0.0017	0.006211	1.2e-07	0.235124	-0.0047	0.0066	0.4761
rs7124681	0.0263	0.0175069	0.0016	0.006211	3.2e-58	0.004366	0.0362	0.0065	2.454e-08
rs7132908	0.0303	0.0239079	0.0018	0.006237	2.7e-61	9.61e-05	0.0337	0.0066	3.239e-07
rs7133119	-0.0138	0.00468998	0.0028	0.009437	1.1e-06	0.620819	0.0439	0.0102	1.543e-05
rs7138668	-0.0097	0.0080019	0.0019	0.006474	2.3e-07	0.215675	0.005	0.0068	0.4625
rs7138803	0.03	0.02519	0.0017	0.006281	2.3e-71	4.4e-05	0.0342	0.0066	2.163e-07
rs7139640	0.0098	0.0243599	0.0018	0.006436	4.6e-08	0.000117	0.0128	0.0065	0.04863
rs7144011	0.0282	0.0186736	0.002	0.007493	5.2e-47	0.011733	0.0552	0.0077	1.045e-12
rs7154720	0.0082	0.00510694	0.0018	0.006354	6.5e-06	0.422025	0.0157	0.0066	0.01731
rs7165887	-0.0125	-0.0217273	0.0017	0.006143	5.2e-13	0.000587	-0.0173	0.0064	0.006755
rs7172627	-0.0117	-0.00160429	0.0017	0.006039	1.1e-11	0.792041	0.0078	0.0064	0.222
rs7173441	0.0119	0.0234069	0.0018	0.006421	1.2e-11	0.00021	0.0105	0.0065	0.1058
rs7173947	-0.0161	0.0221861	0.0018	0.006305	2.6e-19	0.000352	0.026	0.0068	0.0001333
rs7176207	-0.0084	-0.00448002	0.0018	0.006531	5.6e-06	0.497492	0.0185	0.0067	0.005766
rs7181498	0.0163	0.022279	0.0018	0.006424	1e-19	0.000427	0.0253	0.0067	0.0001596
rs7184279	0.013	-0.0214913	0.0021	0.006943	6.5e-10	0.002634	-0.0106	0.0077	0.1713
rs7190492	-0.0529	-0.0511102	0.0017	0.00599	5.9e-215	8.23e-16	-0.0752	0.0066	4.161e-30
rs7194733	-0.0115	0.00784019	0.0022	0.007854	8.6e-08	0.318106	0.0212	0.008	0.007717
rs7196720	0.0129	0.000501874	0.0017	0.006026	7.3e-14	0.934007	-0.0084	0.0064	0.1884
rs7197475	0.0099	0.00432663	0.0018	0.006174	4.3e-08	0.484238	0.0003	0.0066	0.9637
rs720193	0.0086	-0.0015502	0.0019	0.006574	4e-06	0.815008	0.0103	0.0069	0.1361
rs7204326	-0.0138	0.0341608	0.003	0.011168	4.7e-06	0.001747	0.0265	0.0121	0.02912
rs7206608	-0.0132	0.000111994	0.0019	0.006559	1.3e-12	0.98642	0.0274	0.0068	5.672e-05
rs7219913	-0.0154	0.00208882	0.0029	0.009906	8.6e-08	0.834284	0.0152	0.0105	0.1466
rs7222349	0.0115	0.00551576	0.0018	0.006386	3.3e-10	0.388024	0.0007	0.0067	0.9168
rs7225550	0.0079	0.0226574	0.0018	0.006257	8.9e-06	0.000234	-0.0154	0.0065	0.01768
rs722875	-0.0131	-0.0234846	0.002	0.007147	1.1e-10	0.001447	-0.0239	0.0075	0.001522
rs7230107	0.0083	0.0144383	0.0017	0.00651	1.7e-06	0.02538	0.0135	0.0064	0.03454
rs7233512	-0.0128	-0.0260504	0.0019	0.006503	1.3e-11	0.000107	0.0207	0.007	0.00317
rs7237706	0.013	-0.000203021	0.0025	0.008925	3.1e-07	0.981996	0.0045	0.0093	0.6292
rs7243357	0.0194	-0.0358376	0.0021	0.00783	9.1e-20	1.2e-05	-0.0432	0.0084	2.503e-07
rs7249149	0.0124	-0.00360148	0.0019	0.006749	9.3e-11	0.597442	-0.0132	0.0071	0.06374
rs726145	-0.008	-0.0195499	0.0018	0.006067	4.9e-06	0.001694	-0.0092	0.0065	0.1564
rs7306534	-0.008	0.0098226	0.0018	0.006458	7e-06	0.126878	0.003	0.0067	0.6544
rs7313220	0.0122	-0.0211409	0.0017	0.006351	1.4e-12	0.001209	-0.02	0.0064	0.00174
rs7313924	0.0101	-0.00518341	0.0018	0.00661	3.5e-08	0.43837	-0.0073	0.0074	0.3261
rs7317857	0.0102	-0.00420081	0.002	0.007484	2.7e-07	0.579026	0.0227	0.0079	0.003843
rs7318817	-0.0155	0.00673725	0.0018	0.006251	2.7e-18	0.280834	0.0271	0.0066	3.984e-05
rs7323827	0.0102	-0.0145717	0.0018	0.006353	3.3e-08	0.024719	-0.0096	0.0068	0.1584
rs7325672	0.0084	0.0174391	0.0018	0.006361	2.6e-06	0.005577	0.0216	0.0066	0.001058
rs7334078	0.0121	-0.00806947	0.0019	0.006695	2.2e-10	0.234932	-0.0246	0.0071	0.0005499
rs7335069	0.01	0.0120669	0.0019	0.00681	2.5e-07	0.074838	0.0024	0.0069	0.7284
rs7359397	0.0267	0.0221117	0.0017	0.006206	4.9e-58	0.000296	0.0291	0.0065	7.369e-06
rs7372276	-0.0145	0.0150187	0.0032	0.010982	7.8e-06	0.169572	0.0277	0.0119	0.0203
rs738161	0.0087	-0.0116678	0.0017	0.006072	6e-07	0.059083	-0.0158	0.0065	0.01494
rs7427874	0.0077	-0.0125444	0.0017	0.006086	3.8e-06	0.043076	-0.0053	0.0065	0.4142
rs7448322	-0.0089	-0.0113057	0.002	0.006835	5.3e-06	0.104313	-0.0188	0.0074	0.01144
rs745124	0.0093	0.0105581	0.0018	0.006228	4.7e-07	0.088595	0.0048	0.0066	0.4668
rs7488867	-0.0204	-0.0280806	0.002	0.006698	8.4e-24	5.21e-05	-0.0225	0.0071	0.001577
rs7498665	-0.0271	0.0213407	0.0017	0.0062	5.6e-60	0.000476	0.0287	0.0065	9.818e-06
rs7503597	0.0134	0.012779	0.0019	0.007024	2.8e-12	0.06724	0.017	0.0076	0.02614
rs7512146	-0.0094	-0.0101685	0.0017	0.006154	3.9e-08	0.104018	-0.0138	0.0064	0.03072
rs7516246	-0.0085	0.020952	0.0019	0.00663	5.4e-06	0.001351	0.0051	0.0069	0.4605
rs7519259	0.0125	-0.00844153	0.0017	0.006026	3.8e-13	0.167284	-0.0119	0.0064	0.06243
rs7522338	0.0093	0.0111417	0.002	0.007251	4.8e-06	0.122864	0.0086	0.0074	0.2473
rs752579	0.0082	-0.00419077	0.0017	0.006228	1.6e-06	0.505468	0.0389	0.0066	3.695e-09
rs7535528	-0.0152	-0.0263296	0.0018	0.006342	1.4e-16	5.94e-05	-0.0121	0.0068	0.07541
rs7538503	-0.009	0.00766554	0.0019	0.006862	2e-06	0.263472	-0.0506	0.007	5.471e-13
rs754635	-0.0198	-0.0153563	0.0027	0.009867	2.2e-13	0.129113	-0.0165	0.0101	0.1007
rs7550711	0.0649	-0.0132615	0.005	0.017496	3.2e-38	0.462406	0.0516	0.018	0.004167
rs7551175	0.0126	-0.0125535	0.0024	0.008189	1.4e-07	0.133224	0.0191	0.0089	0.03186
rs7551507	-0.0184	0.00581208	0.0016	0.006102	9.3e-30	0.340904	-0.0035	0.0065	0.5898
rs7557796	0.016	0.0106016	0.0018	0.006411	2.3e-19	0.096724	0.0264	0.0067	8.157e-05
rs7564851	-0.0207	-0.0107142	0.0017	0.006208	1.5e-34	0.089706	-0.0221	0.0069	0.001383
rs756717	-0.0148	-0.0165126	0.0017	0.006711	5.4e-18	0.016233	-0.0183	0.0066	0.005532
rs7567451	-0.0086	0.0178438	0.0019	0.006883	9.5e-06	0.008773	0.0099	0.0072	0.1706
rs7567599	-0.0083	0.00879323	0.0017	0.006139	1.4e-06	0.150887	0.0169	0.0064	0.008143
rs7570885	0.0092	-0.0226629	0.0018	0.006232	1.5e-07	0.000414	-0.0114	0.0066	0.08394
rs7571423	-0.0138	-0.0160308	0.0026	0.008408	9.9e-08	0.062827	-0.0047	0.0089	0.5974
rs7575118	0.0131	-5.50015e-05	0.0024	0.008323	6.2e-08	0.994796	0.0057	0.0097	0.5583
rs7581769	0.0133	0.0294374	0.0028	0.009677	2e-06	0.001917	0.0224	0.0101	0.02584
rs7599312	-0.0186	-0.0244525	0.0019	0.007108	6.9e-24	0.000864	-0.0049	0.0072	0.4976
rs7605182	-0.0148	0.0206268	0.0024	0.00873	9e-10	0.016796	0.0161	0.0088	0.06716
rs7612950	0.0104	-0.00449609	0.0021	0.007173	4.8e-07	0.53557	0.0092	0.0075	0.2223
rs7614031	-0.0082	0.00721491	0.0017	0.006349	2.9e-06	0.255363	0.0018	0.0065	0.7816
rs7615297	0.0149	-0.00488592	0.0024	0.008498	5.7e-10	0.570517	-0.017	0.0089	0.05611
rs7617159	0.0098	0.00401194	0.0018	0.006271	7.6e-08	0.523279	0.0082	0.0067	0.2211
rs7618382	-0.01	0.0110903	0.0019	0.006536	6.7e-08	0.088229	0.0206	0.0068	0.002471
rs7623949	-0.0082	-0.0114432	0.0018	0.006094	4e-06	0.065021	-0.008	0.0065	0.2178
rs7626079	0.011	0.00464719	0.0018	0.006402	1.6e-09	0.46857	-0.0238	0.0067	0.0003827
rs7637852	0.0139	0.0232535	0.0019	0.006633	1.7e-13	0.000366	0.0061	0.0069	0.3774
rs7640424	-0.0136	-0.0110154	0.0018	0.006646	2.3e-14	0.103441	-0.0175	0.0069	0.01133
rs7644261	-0.0152	0.0200418	0.0019	0.006853	1.1e-15	0.003048	-0.0658	0.0071	2.422e-20
rs765231	0.0037	-0.03005	0.0018	0.006045	0.038	1.66e-06	-0.0131	0.0067	0.05059
rs7655631	0.0088	0.0135064	0.0019	0.006795	3.7e-06	0.045373	0.0039	0.0071	0.5838
rs7658573	-0.0085	-0.014802	0.0019	0.007419	7.4e-06	0.051049	-0.0065	0.007	0.3541
rs765875	-0.0121	-0.00320814	0.0017	0.006033	3e-12	0.598281	-0.0151	0.0064	0.01807
rs7658788	0.0128	-0.0184654	0.002	0.006983	1.7e-10	0.009967	-0.0185	0.0074	0.01282
rs7683836	-0.0114	-0.00669939	0.0017	0.006086	6.3e-11	0.277151	0.0126	0.0064	0.04852
rs7684000	0.0095	0.00749286	0.0018	0.006535	7.9e-08	0.251043	-0.0014	0.0065	0.8292
rs7685048	-0.0101	-0.00318607	0.0017	0.006063	4.1e-09	0.602534	-0.0352	0.0064	3.561e-08
rs7685628	0.0096	0.000352938	0.0018	0.006253	6.2e-08	0.95526	0.0043	0.0066	0.5145
rs768840	0.0114	0.00206487	0.0018	0.006256	2e-10	0.742434	-0.0024	0.0066	0.716
rs769449	-0.0254	-0.050094	0.0027	0.009118	2.3e-20	2.31e-07	-0.07	0.0099	1.957e-12
rs7694732	0.0099	-0.0106162	0.0017	0.005996	8.7e-09	0.081603	-0.014	0.0064	0.02838
rs7703576	-0.0103	0.0161243	0.0019	0.006738	4.8e-08	0.015715	0.0253	0.007	0.0003103
rs7704281	0.0271	0.0516299	0.0041	0.014821	6.5e-11	0.0003	-0.0072	0.0156	0.6444
rs7715256	-0.0166	0.0169997	0.0016	0.006172	2.2e-24	0.00537	0.028	0.0065	1.608e-05
rs771885	0.009	-0.00770662	0.0019	0.006756	2.2e-06	0.2608	0.0145	0.007	0.03874
rs771901	-0.0086	-0.00391264	0.0019	0.006951	9.2e-06	0.577666	0.015	0.0071	0.03513
rs7720912	0.0144	-0.0102059	0.0027	0.009169	6.3e-08	0.274949	0.0281	0.0096	0.003532
rs7724675	-0.0119	-0.0014831	0.0021	0.007175	9.5e-09	0.837615	-0.0105	0.0076	0.1695
rs7728710	0.0094	0.00895479	0.0017	0.006272	6.9e-08	0.152211	-0.0179	0.0065	0.005826
rs772921	-0.0132	-0.015404	0.0018	0.006281	5e-13	0.016419	-0.0066	0.0068	0.3322
rs7730004	0.0148	0.0042868	0.0018	0.006694	9.1e-16	0.522826	-0.0245	0.0068	0.0003183
rs7730898	0.0168	-0.00714043	0.0018	0.006868	4.5e-20	0.305282	-0.0228	0.0071	0.001363
rs7740107	-0.0115	0.021279	0.0019	0.007	3.4e-09	0.002048	-0.0207	0.0073	0.004738
rs7741604	0.0108	-0.0112905	0.0024	0.009114	5.1e-06	0.224837	0.0983	0.0092	1.425e-26
rs774246	-0.0153	0.000350938	0.0025	0.008671	5.4e-10	0.967959	0.002	0.0091	0.8262
rs7752374	0.01	0.0140774	0.0023	0.00981	9.8e-06	0.149431	-0.0152	0.0084	0.06958
rs775724	0.0106	0.0274225	0.0018	0.006656	1.7e-09	2.61e-05	0.0255	0.0065	8.559e-05
rs776130	0.0073	0.0332133	0.002	0.007262	0.00022	2.71e-06	0.0258	0.0072	0.0003554
rs7761673	-0.0126	0.00727745	0.0021	0.007475	1.9e-09	0.330288	-0.0208	0.0079	0.008078
rs7779296	-0.0108	-0.00168742	0.0018	0.006844	2.5e-09	0.806889	0.0149	0.0071	0.03637
rs7780752	-0.0139	0.0110042	0.0018	0.006525	1e-14	0.090204	-0.0042	0.0068	0.5371
rs7786094	0.0115	-0.00494621	0.0021	0.007364	4.8e-08	0.507002	0.0094	0.0077	0.225
rs7788008	-0.0157	-0.00557652	0.0017	0.006105	1.1e-19	0.366625	-0.02	0.0064	0.00174
rs7801062	0.0082	0.0116192	0.0017	0.006196	2.2e-06	0.059356	-0.0064	0.0064	0.3163
rs7811874	-0.0042	-0.0562847	0.0034	0.011501	0.22	4.93e-06	0.0088	0.0128	0.4909
rs7819514	-0.0107	-0.00930011	0.0018	0.006664	5.7e-09	0.169583	-0.0081	0.0068	0.234
rs7826312	-0.0104	-0.00663698	0.0017	0.006197	4.9e-10	0.290329	-0.0089	0.0065	0.1704
rs7829559	-0.0149	0.00406274	0.0028	0.00987	7.8e-08	0.682313	-0.0041	0.0097	0.6737
rs7833077	-0.0097	-0.00683531	0.0018	0.006324	6.8e-08	0.286036	-0.0087	0.0067	0.1942
rs7842194	-0.0094	-0.00379319	0.0021	0.00728	6.5e-06	0.606376	0.0168	0.0077	0.03014
rs7844069	0.0081	0.0135498	0.0017	0.00636	3.5e-06	0.031878	0.0146	0.0065	0.02451
rs7844647	0.0123	-0.0295812	0.0018	0.006736	2.8e-11	2.32e-05	-0.0224	0.0072	0.001931
rs7846428	0.0093	0.0126813	0.0018	0.006458	1.6e-07	0.048148	0.0103	0.0066	0.1184
rs7848492	0.0039	-0.0451585	0.0026	0.008891	0.14	1.53e-06	0.0016	0.0096	0.8681
rs785497	0.0121	0.0300131	0.0019	0.007017	1.1e-10	1.21e-05	-0.0266	0.007	0.0001495
rs7856074	-0.0103	0.00424896	0.0019	0.006708	6e-08	0.527445	-0.005	0.007	0.476
rs7857933	-0.0216	-0.0351516	0.0036	0.012657	1.5e-09	0.008144	-0.0168	0.013	0.1957
rs7868984	-0.0122	0.0240485	0.002	0.006342	8.5e-10	0.000114	0.0228	0.0065	0.0004443
rs7869771	0.014	0.00295363	0.0019	0.006663	4.9e-13	0.658762	-0.0091	0.0073	0.2144
rs7870475	0.0048	-0.0333386	0.0017	0.005864	0.0051	4.71e-08	-0.0213	0.0064	0.0008531
rs7871866	0.0187	0.0325669	0.0024	0.009087	2.3e-14	0.000244	0.0193	0.0089	0.03011
rs7896248	-0.0107	-0.0152263	0.0017	0.006148	4.8e-10	0.015353	-0.015	0.0066	0.02296
rs7899106	-0.0331	0.0279361	0.0037	0.014126	1e-18	0.044862	0.0113	0.0144	0.4342
rs7899137	0.0092	0.0179499	0.0018	0.006119	2.2e-07	0.002998	0.0212	0.0066	0.001309
rs7903146	-0.0181	-0.0326224	0.0018	0.006316	1.3e-23	6.92e-07	0.3142	0.007	4.31e-438
rs7917723	-0.0105	0.0193417	0.0022	0.007939	1.4e-06	0.013724	0.0091	0.008	0.2528
rs7921750	-0.014	-0.0390122	0.0029	0.010455	9.6e-07	0.000387	-0.009	0.0107	0.3994
rs7925214	0.0147	-0.00408031	0.0018	0.006279	4.4e-17	0.520087	-0.0165	0.0065	0.01103
rs7933205	-0.0116	-0.0144803	0.0021	0.007239	3.2e-08	0.050305	-0.0106	0.0079	0.1771
rs7941030	-0.0112	-0.00129984	0.0017	0.006075	2e-11	0.831777	0.0045	0.0066	0.4951
rs7944570	0.0135	-0.0320605	0.0025	0.008319	9.1e-08	0.000217	-0.0272	0.0091	0.002826
rs7953894	0.008	0.0140794	0.0018	0.006264	5.8e-06	0.023497	0.0262	0.0066	7.129e-05
rs7958189	0.0121	-0.0235501	0.0017	0.006815	1.8e-12	0.000807	-0.019	0.0066	0.003971
rs7961308	0.0079	0.000189982	0.0017	0.006505	3e-06	0.976868	-0.0269	0.0067	5.961e-05
rs7982545	0.0125	0.0236452	0.0022	0.007817	1.2e-08	0.002122	0.0213	0.0081	0.008242
rs7983065	-0.0148	-0.00903873	0.0017	0.006023	8.9e-18	0.139326	-0.0059	0.0064	0.3556
rs7984629	-0.0085	0.00445506	0.0019	0.00694	8e-06	0.52194	0.0141	0.0071	0.04766
rs799096	-0.0095	-0.00336164	0.002	0.007102	3.1e-06	0.639505	-0.0168	0.0074	0.02383
rs8001712	-0.013	0.010567	0.0028	0.01036	4.2e-06	0.307513	0.0073	0.0104	0.4813
rs8003383	-0.0347	0.064865	0.0043	0.017728	9.1e-16	0.000124	0.0505	0.0168	0.002574
rs800905	-0.0085	0.00076171	0.0017	0.006095	7.9e-07	0.901045	0.0212	0.0064	0.0009024
rs8027205	0.0108	-0.00191984	0.0018	0.006193	1.4e-09	0.758478	-0.0029	0.0066	0.6602
rs8028925	-0.03	0.071309	0.0063	0.022051	1.9e-06	0.000672	0.0466	0.0249	0.06148
rs8034864	0.011	0.0266186	0.0022	0.007529	3.8e-07	0.000314	0.0023	0.0081	0.7754
rs8036040	0.0109	0.015258	0.0017	0.006166	2.7e-10	0.012532	0.0194	0.0064	0.002386
rs8046825	-0.008	-0.00707698	0.0018	0.006463	9.6e-06	0.280023	-0.0002	0.0074	0.9785
rs805412	-0.009	-0.0042922	0.0017	0.006007	1.8e-07	0.479415	-0.0146	0.0066	0.02687
rs8065336	-0.012	-0.0201231	0.0019	0.006509	1.9e-10	0.002621	-0.0197	0.007	0.004981
rs806600	0.0095	-0.00122275	0.0017	0.006065	3.3e-08	0.841368	0.0033	0.0066	0.6169
rs8071182	0.0133	0.000654786	0.0022	0.00792	2.1e-09	0.934519	0.0065	0.0084	0.4377
rs807734	-0.009	0.018599	0.0017	0.006172	2.2e-07	0.002284	0.0134	0.0064	0.0359
rs8097672	-0.02	0.0124887	0.0025	0.008895	8.4e-16	0.158712	0.0441	0.0089	7.225e-07
rs8103500	0.0082	-0.0079606	0.0018	0.006244	6.2e-06	0.20873	-0.0141	0.0066	0.03255
rs8111566	0.0095	-0.00776104	0.0017	0.006531	3.6e-08	0.241394	-0.0102	0.0068	0.1339
rs8123881	-0.0196	0.00450185	0.0024	0.009886	4.4e-16	0.65059	0.0096	0.0093	0.3029
rs8129225	-0.01	0.00327962	0.0021	0.007295	1.6e-06	0.654271	0.0124	0.0076	0.1047
rs8180410	-0.0111	0.0229838	0.0017	0.00623	1.6e-10	0.000177	0.0201	0.0064	0.001649
rs818524	-0.0106	-0.00791524	0.0019	0.007314	3.4e-08	0.286507	-0.0131	0.007	0.06184
rs8192675	-0.0152	0.0191377	0.0018	0.006774	1.4e-17	0.004235	-0.0659	0.007	5.772e-21
rs822531	-0.0112	0.00694582	0.0021	0.0082	7.8e-08	0.397463	0.0049	0.0081	0.5433
rs825688	-0.0095	-0.00115767	0.0017	0.006274	4.7e-08	0.854622	-0.0008	0.0065	0.9019
rs830121	-0.0101	-0.0166488	0.0019	0.006538	1.1e-07	0.012866	-0.0058	0.007	0.4084
rs843341	0.0074	0.0164382	0.0017	0.006343	8.3e-06	0.00885	0.0284	0.0065	1.215e-05
rs845084	0.014	0.00586377	0.002	0.006829	1.3e-12	0.390919	0.0194	0.0072	0.007246
rs849336	-0.0084	-0.00506581	0.0017	0.00625	6.9e-07	0.42285	0.0771	0.0067	1.233e-30
rs852056	0.0128	-0.00439464	0.002	0.007086	1.8e-10	0.539814	0.0113	0.0075	0.1339
rs854918	0.011	0.0128639	0.002	0.007004	2.4e-08	0.064647	0.0059	0.0073	0.4208
rs864990	-0.0112	-0.00580683	0.0017	0.005995	6.8e-11	0.338452	-0.0001	0.0064	0.9875
rs865809	0.0127	0.0173477	0.002	0.007463	5.4e-10	0.01889	0.0253	0.0075	0.0007906
rs870855	-0.0092	0.014248	0.0017	0.006508	1.5e-07	0.027342	0.0075	0.0069	0.2778
rs872177	0.0108	0.00406672	0.0019	0.00663	1.1e-08	0.540678	0.0102	0.0069	0.1399
rs872281	-0.0151	0.0064273	0.0023	0.008379	4.7e-11	0.443855	-0.007	0.0084	0.4033
rs872483	0.0138	-0.0235266	0.0018	0.006154	1.7e-14	0.000208	-0.0181	0.0067	0.006911
rs876605	0.0108	0.00694979	0.002	0.006836	3.4e-08	0.309174	-0.0002	0.0073	0.9782
rs878259	-0.012	-0.0161345	0.002	0.007079	1e-09	0.025984	-0.0076	0.0073	0.2998
rs879130	0.01	-0.00706389	0.0022	0.007577	4.3e-06	0.358246	-0.017	0.008	0.03265
rs879620	0.0231	-0.0174585	0.0018	0.006263	5.3e-38	0.0065	-0.0038	0.0067	0.5707
rs882527	-0.0081	0.0176582	0.0018	0.006998	8.8e-06	0.010764	-0.0038	0.0072	0.5989
rs893541	0.0152	-0.0167566	0.0023	0.008163	5.7e-11	0.045296	-0.0251	0.0088	0.004319
rs895330	0.0201	-0.00531108	0.0023	0.007582	5.5e-19	0.489216	-0.0107	0.0087	0.2182
rs901630	-0.0146	-0.0236331	0.0017	0.006008	1.9e-18	0.000135	-0.0283	0.0066	1.784e-05
rs902695	-0.0103	-0.0159231	0.0017	0.006184	2.2e-09	0.011797	-0.0015	0.0064	0.8143
rs902696	0.0105	-0.0159414	0.0018	0.006182	3.7e-09	0.011682	-0.0024	0.0064	0.7071
rs903778	-0.0075	-0.00273073	0.0017	0.006047	5.1e-06	0.654398	-0.004	0.0065	0.5378
rs909685	0.0086	-0.0135149	0.0019	0.006386	6.1e-06	0.038039	0.0002	0.007	0.9773
rs913543	0.009	0.00763974	0.0017	0.006162	2.5e-07	0.214332	0.0035	0.0065	0.5898
rs919037	-0.0088	-0.0296307	0.0017	0.005933	3.8e-07	1.47e-06	-0.0199	0.0064	0.001835
rs925018	-0.013	0.0176179	0.0018	0.006816	1.4e-13	0.008982	0.0181	0.0068	0.007824
rs926150	0.0084	0.0131413	0.0018	0.006566	4.7e-06	0.043938	0.0022	0.0067	0.7427
rs9288754	-0.0096	-0.00182767	0.0017	0.00614	4.1e-08	0.767694	-0.0003	0.0065	0.9631
rs9294260	0.0147	-0.00644472	0.0016	0.006075	1.8e-19	0.294696	0.0257	0.0064	5.724e-05
rs9300422	0.0103	-0.000163013	0.0018	0.006573	4e-09	0.98029	0.0075	0.0069	0.2778
rs930295	0.0211	-0.0055192	0.0023	0.008308	1e-19	0.512295	0.0204	0.0086	0.0175
rs9304665	0.0229	-0.0139732	0.002	0.007144	2.9e-29	0.05548	-0.0418	0.0076	4.529e-08
rs9319357	0.008	0.000162987	0.0018	0.005983	5e-06	0.978318	0.0013	0.0064	0.8387
rs9332817	-0.0382	0.034498	0.006	0.023188	1.7e-10	0.132083	-0.0742	0.0206	0.0003215
rs934224	0.0107	-0.00669838	0.002	0.00738	4.7e-08	0.370843	0.0022	0.0073	0.764
rs9358358	0.0127	-0.0223898	0.0024	0.008706	1.3e-07	0.012693	0.138	0.0093	1.277e-49
rs9362662	0.0112	0.00661011	0.0017	0.00626	1.2e-10	0.290689	0.0053	0.0063	0.3989
rs9365499	-0.0153	-0.0264241	0.0022	0.007859	2.6e-12	0.001166	-0.0148	0.0082	0.06995
rs9366417	-0.0094	0.0139246	0.002	0.007101	1.9e-06	0.048306	0.0009	0.0075	0.905
rs9367368	0.0121	-0.0045202	0.0018	0.006666	1e-11	0.502469	-0.0081	0.007	0.2482
rs9367608	0.0092	-0.00898323	0.0017	0.006004	8.8e-08	0.14047	0.0163	0.0064	0.01071
rs9371995	-0.0113	0.0186902	0.002	0.007358	7.1e-09	0.010195	0.0147	0.0071	0.03895
rs9375702	-0.0115	0.0123563	0.0019	0.006589	7.9e-10	0.059231	-0.0199	0.0069	0.00398
rs9382285	-0.023	-0.00939298	0.0042	0.014894	3.9e-08	0.538238	0.0281	0.0153	0.06603
rs9399380	0.0103	0.0149694	0.0021	0.007438	7.3e-07	0.042559	-0.017	0.0076	0.02614
rs9408882	-0.0093	-0.0131288	0.0016	0.006167	1.3e-08	0.036798	-0.0073	0.0064	0.253
rs9411430	0.0096	0.00898947	0.0018	0.006621	2.1e-07	0.173444	0.0243	0.0068	0.0003562
rs9429830	-0.0105	-0.0216221	0.0017	0.00594	1.4e-09	0.000402	-0.0123	0.0064	0.05413
rs943721	0.0085	0.0137155	0.0019	0.006918	5.8e-06	0.045906	0.0011	0.007	0.8754
rs9453512	-0.0091	-0.0063632	0.002	0.006917	6.4e-06	0.363935	-0.0037	0.0073	0.6137
rs9454688	-0.0089	-0.00262745	0.002	0.007031	6.8e-06	0.711297	-0.0079	0.0073	0.2811
rs9458814	-0.0115	0.0153909	0.002	0.007236	1.8e-08	0.031988	0.0108	0.0076	0.1577
rs946824	0.0206	0.00935411	0.0026	0.008982	1.1e-15	0.29738	0.0173	0.0094	0.06637
rs947612	-0.0116	0.0194065	0.002	0.006949	5.6e-09	0.004693	0.0183	0.0074	0.01383
rs9478496	-0.0152	0.00423104	0.0023	0.008154	5.5e-11	0.605228	0.03	0.0085	0.0004041
rs948746	0.0147	0.0121341	0.0026	0.008995	1.9e-08	0.175857	0.0233	0.0093	0.01241
rs9490266	-0.0134	-0.0269479	0.0017	0.005908	7.4e-15	1.03e-05	-0.0251	0.0064	8.496e-05
rs9504443	0.0092	0.0185145	0.0021	0.007214	7.8e-06	0.009446	0.02	0.0076	0.008879
rs9506107	0.0101	0.00544018	0.0021	0.00693	1.3e-06	0.433111	-0.0022	0.0072	0.7607
rs9513071	0.0105	0.0217292	0.0023	0.00972	7.7e-06	0.023644	0.0111	0.009	0.2177
rs9522285	0.0127	0.0144412	0.0017	0.006262	2.5e-13	0.020078	0.0167	0.0064	0.008929
rs9527895	-0.0165	0.0200144	0.0023	0.008524	5.4e-13	0.017534	0.0189	0.0087	0.02964
rs9536327	0.0084	0.00598207	0.0019	0.006577	6.5e-06	0.363271	0.0071	0.0069	0.3042
rs9536482	-0.0122	-0.00393674	0.0024	0.008534	4.7e-07	0.648642	0.0269	0.0089	0.002506
rs9544938	0.0078	0.00737275	0.0017	0.00622	7.5e-06	0.235243	0.0069	0.0064	0.28
rs9549119	-0.0105	-0.00487587	0.0018	0.006311	5.4e-09	0.444805	0.0061	0.0067	0.3627
rs954976	-0.0131	-0.0103524	0.002	0.006806	2.7e-11	0.134889	-0.0157	0.0073	0.03218
rs955157	-0.0105	0.0255937	0.0017	0.006282	8.5e-10	3.3e-05	0.0238	0.0064	0.0001942
rs9564267	0.0121	0.0247629	0.0017	0.006793	4.4e-12	0.000207	0.0276	0.0067	3.808e-05
rs9569777	-0.0192	-0.0080735	0.0022	0.00813	4.6e-19	0.328492	-0.0437	0.0084	1.817e-07
rs9573671	0.0082	-0.00317504	0.0018	0.006375	9.5e-06	0.621833	0.0061	0.0067	0.3627
rs958976	-0.0093	-0.0100109	0.0017	0.006049	1.1e-07	0.103384	-0.0016	0.0065	0.8053
rs959535	0.0138	0.00282201	0.0031	0.01121	9.2e-06	0.802809	0.0384	0.0114	0.0007662
rs9599161	0.01	-0.0192603	0.0017	0.006215	1.7e-09	0.002528	-0.0128	0.0065	0.04863
rs9615905	0.011	0.0214562	0.0017	0.006224	2.7e-10	0.000467	0.0169	0.0065	0.009231
rs961748	-0.01	0.0165955	0.0017	0.006207	7e-09	0.006907	0.0187	0.0064	0.003413
rs962273	-0.0137	-0.00973422	0.0019	0.006524	2.6e-13	0.142097	-0.052	0.007	1.238e-13
rs962796	0.0148	0.00933727	0.0022	0.007529	5.9e-12	0.213973	0.0266	0.008	0.0008294
rs963396	0.0109	-0.0253424	0.0023	0.00809	3.2e-06	0.00246	-0.0031	0.0087	0.7213
rs9636276	-0.0125	0.0217429	0.0026	0.009039	1.2e-06	0.014829	0.0165	0.0093	0.07662
rs9644348	0.0081	-0.0276086	0.0018	0.006151	8.5e-06	1.45e-05	-0.0042	0.0067	0.5308
rs9650755	-0.0154	0.00469894	0.002	0.006767	2.8e-15	0.4883	0.0284	0.0072	8.456e-05
rs9651912	-0.0141	-0.0165309	0.0032	0.010626	9.3e-06	0.130032	-0.0146	0.0113	0.1967
rs9688431	0.0231	-0.00423696	0.0035	0.012416	2.4e-11	0.737138	-0.0296	0.0137	0.03092
rs9747992	-0.0144	-0.0197681	0.0032	0.01033	6e-06	0.063348	0.0086	0.0116	0.4593
rs976680	0.0097	-0.00845061	0.002	0.007016	1.3e-06	0.235576	-0.0084	0.0073	0.2518
rs977747	0.0169	0.00225446	0.0017	0.006172	1.3e-24	0.715901	0.0198	0.0065	0.002288
rs9783858	0.0091	-0.00881877	0.0017	0.006098	3.3e-08	0.154237	0.0013	0.0064	0.8387
rs9806742	0.0208	-0.0160826	0.0026	0.008995	1.4e-15	0.081242	-0.0185	0.0102	0.06852
rs9816226	-0.0323	-0.0499163	0.0021	0.007852	1.6e-52	2.04e-09	-0.027	0.0083	0.001098
rs9825063	0.0083	0.00187923	0.0018	0.006145	2.4e-06	0.760651	0.0086	0.0065	0.1852
rs9827823	0.0193	-0.0111125	0.0024	0.008375	1.2e-15	0.193167	-0.015	0.0091	0.09962
rs9831123	0.009	0.0308056	0.0017	0.006234	2.1e-07	4.14e-07	0.0021	0.0065	0.7463
rs9839167	0.0151	0.0254192	0.0028	0.010235	7.6e-08	0.011672	0.0192	0.0106	0.06943
rs9845966	0.0105	0.00750874	0.0017	0.006184	2.5e-10	0.223949	0.0272	0.0064	2.056e-05
rs9847223	-0.0077	-0.020614	0.0017	0.005924	7e-06	0.000706	-0.0071	0.0064	0.2663
rs9856804	0.0093	-0.0342364	0.0019	0.006805	1.1e-06	1.4e-06	-0.0182	0.007	0.009475
rs987237	-0.0409	0.021373	0.0021	0.007864	9.3e-84	0.005876	0.0595	0.0082	3.202e-13
rs987369	-0.0118	-0.0202088	0.0022	0.008271	1.2e-07	0.017586	-0.0211	0.0086	0.01399
rs987974	0.0199	-0.0379532	0.0017	0.005959	1.3e-30	1.13e-09	-0.0308	0.0065	2.089e-06
rs9888716	0.0135	0.0200183	0.0028	0.009539	1.4e-06	0.033906	0.0139	0.0102	0.1711
rs9906543	-0.0094	0.0212927	0.0018	0.006497	3e-07	0.000883	0.0135	0.0068	0.0473
rs9925273	0.0129	-0.0217028	0.0022	0.007667	1e-08	0.006002	-0.0056	0.0086	0.5142
rs9926784	0.0258	-0.00642057	0.0021	0.007651	9.9e-35	0.408015	-0.027	0.0084	0.001267
rs9927848	-0.0122	0.0156794	0.002	0.007047	6.4e-10	0.024812	0.0094	0.0073	0.1997
rs9931015	-0.0092	0.0084026	0.0018	0.006185	1.4e-07	0.173238	0.0078	0.0066	0.237
rs9935025	0.009	0.00437442	0.0016	0.006044	4e-08	0.469932	0.0002	0.0065	0.9754
rs9951619	-0.0156	-0.0215751	0.002	0.007396	1.4e-15	0.004616	-0.0321	0.0075	2.062e-05
rs9953924	0.0132	0.0225567	0.0026	0.010633	4.8e-07	0.031774	0.0119	0.0101	0.2364
rs9956169	-0.0082	-0.0010936	0.0017	0.006076	2.3e-06	0.85818	-0.0091	0.0064	0.1542
rs9960129	-0.0079	-0.00946667	0.0018	0.006276	8.1e-06	0.137553	-0.0184	0.0066	0.00528
rs9961374	0.011	0.0150551	0.0021	0.00764	3.1e-07	0.047098	0.0001	0.0079	0.9898
rs9964328	0.0024	0.0296539	0.0018	0.006605	0.18	4.38e-06	0.0331	0.0067	7.828e-07
rs997474	0.0135	0.0278146	0.0027	0.009717	3.6e-07	0.003559	0.012	0.0095	0.2079
rs998732	0.0171	-0.00160228	0.0022	0.008071	2e-14	0.844122	-0.0123	0.0088	0.162
rs9987332	-0.0077	-0.00714345	0.0017	0.006047	9.1e-06	0.243585	-0.0103	0.0064	0.1068
rs9989141	0.0162	-0.0127114	0.0017	0.006312	3.6e-21	0.048193	-0.0157	0.0066	0.01731
rs9990598	0.0097	0.0216587	0.0018	0.0064	3.7e-08	0.000592	0.0156	0.0068	0.02189
rs9990955	0.0108	0.0102018	0.0019	0.006836	1.8e-08	0.134234	0.0344	0.0071	1.354e-06
rs9992670	0.0082	-0.00128583	0.0018	0.006235	2.4e-06	0.837823	0.0155	0.006	0.0094
rs999889	-0.0108	0.010179	0.0019	0.006896	1.4e-08	0.138577	-0.0154	0.0071	0.03054

## Sheet: T2D_OSA_5x10-8
rsID	BMI_beta	T2DM_beta	BMI_se	T2DM_se	BMI_pval	T2DM_pval	OSA_beta	OSA_se	OSA_pval
rs10010217	-0.0122	-0.0142	0.002	0.0073	1e-09	0.05269	-0.00914307	0.007111	0.197509
rs10010739	0.011	0.0111	0.0019	0.0072	3.7e-09	0.1244	-0.00242093	0.006674	0.719246
rs10014552	0.014	0.0106	0.0022	0.0082	3.2e-10	0.1943	0.0131531	0.007884	0.102307
rs10024216	0.011	0.0039	0.0019	0.0068	3.1e-09	0.5666	0.0136198	0.006644	0.038973
rs10055834	0.0254	0.0119	0.0044	0.0161	6.4e-09	0.4605	0.000193019	0.014961	0.989845
rs1007090	-0.011	-0.044	0.0018	0.0068	1.3e-09	1.012e-10	0.00929566	0.00653	0.153345
rs10074802	0.012	0.0147	0.002	0.0068	1.4e-09	0.03078	-0.00339523	0.006611	0.60864
rs10095785	-0.011	-0.02	0.0017	0.0065	3.5e-10	0.002064	-0.0110477	0.006172	0.072032
rs10108900	-0.0151	-0.0267	0.0025	0.0084	1e-09	0.001435	-0.00158774	0.008351	0.850173
rs10132280	-0.0223	-0.0324	0.0018	0.007	5.6e-35	3.863e-06	-0.0178025	0.006576	0.008263
rs10133111	0.0195	0.0445	0.0023	0.0086	4e-17	2.182e-07	0.0195575	0.008008	0.013486
rs1013402	-0.0295	-0.0325	0.0018	0.0068	1.3e-63	1.793e-06	-0.00578623	0.006564	0.37837
rs1013431	0.0121	-0.0218	0.0018	0.0071	4.9e-11	0.002199	-0.00613176	0.006482	0.350251
rs10169594	-0.0121	-0.0177	0.0018	0.0066	2e-11	0.007289	0.00415361	0.006565	0.531339
rs10182181	-0.0325	-0.0102	0.0016	0.0064	6.7e-90	0.1103	-0.0170331	0.006129	0.004965
rs10190320	-0.0106	-0.0237	0.0019	0.0073	4.4e-08	0.001222	-0.00561819	0.006944	0.419018
rs10192119	-0.0166	-0.0205	0.0022	0.0086	3e-14	0.01695	-0.000835651	0.007936	0.916706
rs10195178	-0.0012	0.0524	0.0018	0.0065	0.5	6.914e-16	-0.00213428	0.00612	0.729486
rs10197031	-0.0166	-0.0248	0.0019	0.007	1.9e-18	0.0004074	-0.00232031	0.00678	0.733255
rs10247983	0.0201	0.0365	0.0033	0.0123	1.7e-09	0.002887	0.016842	0.011059	0.138623
rs10248136	-0.0097	-0.0079	0.0017	0.0064	2e-08	0.2161	-0.0163575	0.006132	0.007043
rs1025065	0.0111	0.016	0.0018	0.0067	8.2e-10	0.01695	0.0110853	0.006434	0.083388
rs1025162	-0.0107	-0.0207	0.0017	0.0064	5.6e-10	0.001191	-0.0288924	0.005885	2.16e-06
rs10269783	0.0133	0.0129	0.0017	0.0065	1.4e-15	0.0469	0.00813383	0.006286	0.194781
rs10401969	0.008	-0.0876	0.0031	0.012	0.011	3.457e-13	0.0184746	0.010908	0.100073
rs10406431	0.0072	0.0603	0.0017	0.0065	3.6e-05	1.557e-20	0.0120108	0.005991	0.048957
rs1042124	0.0135	0.0094	0.0022	0.0083	6.7e-10	0.2558	0.0156955	0.007658	0.045273
rs10425678	-0.0096	0.0152	0.0017	0.0064	3.2e-08	0.01732	-0.00584588	0.006751	0.386883
rs10425711	-0.0118	-0.0138	0.0019	0.0071	9.9e-10	0.05259	-0.00363259	0.006843	0.599318
rs10444323	-0.0113	-0.0212	0.0018	0.0072	5.6e-10	0.003341	-0.00371288	0.00672	0.58456
rs1045704	0.0097	0.0018	0.0017	0.0065	2e-08	0.7816	0.00868158	0.006041	0.156723
rs10461071	0.0111	0.0191	0.002	0.0071	1.9e-08	0.007304	0.0122912	0.006821	0.069965
rs10464844	-0.0116	-0.0232	0.0021	0.0079	4.8e-08	0.003133	0.00924864	0.007164	0.204077
rs10476664	-0.0111	0.0044	0.0019	0.0068	2.1e-09	0.5179	-0.00313892	0.006406	0.627401
rs10478110	-0.01	-0.0152	0.0017	0.0065	9.6e-09	0.01921	-0.00466809	0.006215	0.453305
rs1048932	-0.016	-0.0235	0.0017	0.0065	3.8e-22	0.0002945	-0.00932535	0.006093	0.13175
rs10489330	0.0154	0.0302	0.0027	0.0098	7e-09	0.002152	0.0114402	0.009506	0.238554
rs10492229	0.0142	0.0062	0.0019	0.0075	7.7e-14	0.4108	-0.00833565	0.007335	0.263234
rs10510419	-0.0177	0.0136	0.0023	0.009	2.2e-14	0.1309	0.00214669	0.008379	0.799
rs10513432	-0.0026	0.092	0.0044	0.0163	0.56	1.775e-08	0.00960094	0.01528	0.53999
rs10516495	-0.0117	-0.0418	0.0019	0.0069	3.9e-10	1.458e-09	-0.00273774	0.006702	0.685669
rs10518269	-0.019	-0.0239	0.0023	0.0088	2.5e-16	0.006579	-0.0175715	0.008035	0.033056
rs10518694	0.0146	0.0446	0.0025	0.0092	3.3e-09	1.295e-06	0.0155642	0.009249	0.090276
rs1061810	0.0209	0.0502	0.0019	0.007	6.1e-28	8.305e-13	0.0157415	0.006602	0.01611
rs1064213	0.012	0.0183	0.0017	0.0064	2.4e-12	0.004167	0.0150965	0.006034	0.011583
rs10644	-0.0103	-0.019	0.0018	0.0067	9.6e-09	0.004577	-0.0101756	0.006165	0.104434
rs10733051	0.0097	0.0055	0.0016	0.0064	2.9e-09	0.3892	0.00180363	0.006484	0.782656
rs10739647	-0.0098	-0.0056	0.0018	0.0065	2.6e-08	0.3883	-6.50021e-05	0.006321	0.991789
rs10741329	0.011	0.0145	0.0019	0.0069	4e-09	0.03588	0.0164424	0.006496	0.013398
rs10742752	-0.0124	-0.0222	0.0017	0.0066	1.1e-13	0.0007639	-0.00698635	0.006223	0.267845
rs10743152	0.009	0.0658	0.0018	0.0068	7.3e-07	4.106e-22	-0.00299147	0.006116	0.627927
rs10747488	-0.0123	-0.0097	0.002	0.0074	1.2e-09	0.1919	-0.0122418	0.007184	0.086693
rs10749128	-0.0006	-0.046	0.002	0.0074	0.77	6.097e-10	-0.00567089	0.007152	0.428465
rs10749537	0.0124	0.0305	0.0017	0.0064	7.2e-13	1.793e-06	0.0253782	0.006252	3.54e-05
rs10750397	0.0023	0.0394	0.0019	0.0071	0.23	3.132e-08	0.00383763	0.00699	0.584198
rs1075901	-0.0121	-0.0098	0.0016	0.0064	1.2e-13	0.1249	0.0052482	0.006157	0.394307
rs10761256	-0.0145	-0.0325	0.0019	0.007	6.4e-14	3.606e-06	-0.00532679	0.006703	0.427389
rs10766073	-0.0131	-0.025	0.0019	0.0071	1.6e-11	0.0004458	-0.0194479	0.006659	0.004453
rs10768994	0.0114	0.0176	0.0017	0.0065	6.4e-12	0.006704	0.00758872	0.006092	0.219122
rs10778853	-0.0125	-0.0253	0.002	0.0074	1.1e-09	0.0006657	-0.00280794	0.007106	0.695668
rs10781563	-0.0114	-0.0199	0.0017	0.0065	4.9e-11	0.002173	-0.0151497	0.006431	0.017478
rs10785266	-0.0141	-0.026	0.0017	0.0064	3.1e-16	4.684e-05	-0.0298112	0.006362	1.63e-06
rs10786705	-0.0106	0.0145	0.0018	0.0071	4.4e-09	0.04169	-0.0108163	0.006634	0.10907
rs10795422	-0.0139	-0.0262	0.0019	0.007	9.3e-14	0.0001878	-0.015273	0.006344	0.018507
rs10805383	0.0133	0.0166	0.0016	0.0064	2.1e-16	0.009347	0.00614607	0.0061	0.313562
rs10811661	-0.0065	0.1597	0.0022	0.0086	0.0028	3.158e-77	-0.0149684	0.007899	0.056284
rs10811871	0.0108	0.0111	0.0018	0.0066	1.6e-09	0.09242	0.01374	0.00622	0.030369
rs10824345	0.0105	0.0253	0.0017	0.0064	9.2e-10	7.455e-05	0.0240182	0.006229	8.71e-05
rs10827649	-0.0094	-0.0063	0.0016	0.0066	9.1e-09	0.3395	0.00357137	0.006088	0.561251
rs10830443	-0.0106	-0.0102	0.0019	0.0069	1.5e-08	0.1399	-0.0178219	0.00653	0.007747
rs10830963	-0.0075	-0.101	0.0019	0.0071	5.3e-05	1.121e-45	0.0054267	0.006586	0.41556
rs10832778	-0.0125	0.0656	0.0017	0.0065	1.3e-13	5.226e-24	-0.00602109	0.006232	0.339863
rs10842166	0.0109	0.0011	0.002	0.0073	4e-08	0.8807	0.0106576	0.00691	0.129644
rs10842240	0.0218	0.0164	0.0027	0.0098	3.1e-16	0.09565	0.0222555	0.009611	0.01901
rs10848958	0.0021	-0.0451	0.0022	0.0083	0.34	4.968e-08	0.00844226	0.007726	0.274091
rs10858334	-0.0143	-0.0303	0.0026	0.0101	2.7e-08	0.002574	-0.0256638	0.009152	0.004361
rs1086054	0.0131	0.0154	0.0017	0.0064	3.6e-14	0.0159	0.00593634	0.006069	0.327978
rs10866554	0.0121	0.0178	0.0017	0.0064	2.1e-12	0.00532	-0.00725324	0.006027	0.234973
rs10867256	-0.0118	-0.0288	0.0017	0.0064	8.7e-12	6.505e-06	-0.00514176	0.006147	0.403297
rs10867257	0.0116	0.0294	0.0017	0.0064	1.7e-11	4.16e-06	0.00371708	0.006103	0.543464
rs10868992	-0.0114	-0.0149	0.0017	0.0064	3.6e-11	0.01965	-0.000497876	0.006018	0.93444
rs10872224	0.0153	0.0296	0.0018	0.0066	3.6e-18	7.21e-06	0.0258215	0.006028	3.38e-05
rs10878946	-0.0141	-0.0219	0.0019	0.007	3.6e-13	0.001797	0.00299648	0.007073	0.674969
rs10879240	0.0008	-0.0445	0.0017	0.0064	0.64	3.227e-12	-0.00239413	0.006073	0.694431
rs10891494	-0.0152	-0.0336	0.0027	0.0095	1.3e-08	0.0004211	-0.0281886	0.008808	0.002053
rs10893829	-0.0023	0.0556	0.0025	0.009	0.35	6.627e-10	-0.0127474	0.008393	0.127051
rs10915840	-0.0118	-0.0115	0.0019	0.0072	1.3e-09	0.1114	-0.000260034	0.00685	0.969865
rs10920678	0.0155	0.0146	0.0016	0.0065	1.5e-21	0.02451	0.0140646	0.006208	0.02241
rs10929925	-0.0143	-0.019	0.0016	0.0064	1.8e-18	0.002931	-0.0122862	0.006068	0.046846
rs1093086	-0.0133	-0.0123	0.0019	0.0074	4.5e-12	0.09801	0.00527108	0.007582	0.487851
rs10937721	0.004	0.085	0.0017	0.0066	0.017	5.39e-38	-0.00965227	0.006205	0.11845
rs10938397	-0.0324	-0.0414	0.0016	0.0065	3.4e-86	1.8e-10	-0.0337829	0.00618	1.94e-08
rs10942267	0.0156	0.0052	0.0019	0.0069	3.9e-17	0.4518	0.00176556	0.00653	0.788557
rs10953740	0.0153	0.0106	0.0017	0.0064	1e-18	0.09698	0.0107461	0.006159	0.079593
rs10954771	-0.0115	-0.0341	0.0018	0.0065	5.2e-11	1.497e-07	-0.0107223	0.006247	0.084653
rs10962550	0.0182	0.0184	0.0022	0.0083	6.2e-16	0.02611	0.00866237	0.008039	0.280845
rs10968114	0.0113	0.0138	0.0017	0.0066	6.1e-11	0.03643	0.0154183	0.00603	0.012344
rs10971709	0.0132	0.0344	0.0021	0.0079	6.2e-10	1.183e-05	0.000614811	0.007375	0.933966
rs10974438	0.0023	-0.0514	0.0017	0.0067	0.18	1.713e-14	-0.00669156	0.006418	0.296861
rs10975933	0.0122	0.0111	0.0018	0.0067	2.7e-11	0.09762	-0.0063488	0.006536	0.331431
rs10984756	-0.0174	-0.0161	0.0029	0.0106	1.1e-09	0.1279	-0.00519449	0.009904	0.601625
rs11030618	0.011	0.0058	0.0017	0.0065	2.4e-10	0.3716	0.0103009	0.006118	0.09766
rs11043307	-0.0133	0.0146	0.0022	0.008	1.2e-09	0.06654	-0.00124878	0.007968	0.876612
rs11048456	0.0054	-0.0454	0.0019	0.0072	0.0041	3.295e-10	-0.00540437	0.00702	0.442074
rs11063069	0.0091	-0.056	0.0021	0.0079	9.8e-06	9.941e-13	-0.00206087	0.00729	0.77856
rs11066188	-0.012	0.0103	0.0017	0.0066	8.1e-13	0.1184	-0.00515527	0.005982	0.394059
rs11084553	0.021	0.0271	0.0024	0.0091	1.8e-18	0.002929	0.0217284	0.008197	0.01012
rs11089328	0.0102	0.0196	0.0018	0.0066	9.4e-09	0.002965	-0.00282201	0.006187	0.649382
rs11105515	0.0225	0.0464	0.004	0.0138	1.2e-08	0.0007871	0.0242681	0.014069	0.096976
rs11105839	-0.0109	-0.0036	0.0017	0.0066	1.1e-10	0.5852	-0.0184461	0.006212	0.00378
rs11108094	0.0067	0.0714	0.0034	0.0128	0.052	2.276e-08	-0.00259135	0.011988	0.831291
rs11115176	0.0121	0.0261	0.0019	0.0077	2e-10	0.0007555	0.00270064	0.007219	0.711096
rs11118308	0.0101	-0.0365	0.0016	0.0064	4.8e-10	1.098e-08	-0.0042151	0.006153	0.494064
rs11129661	0.0124	0.0288	0.0021	0.0077	5.4e-09	0.0002015	0.00196307	0.007381	0.791336
rs11150911	0.0133	0.0245	0.0018	0.007	4.7e-13	0.0004785	0.00490893	0.006839	0.473696
rs11165643	0.0206	0.0216	0.0017	0.0065	1.4e-35	0.0008766	0.0309397	0.00596	5.76e-07
rs11170468	0.0123	0.016	0.0019	0.0075	1.9e-10	0.0338	-0.00157476	0.007258	0.829204
rs11173522	0.0128	0.0311	0.0021	0.0079	1.1e-09	7.481e-05	0.00125421	0.007404	0.866278
rs11185111	-0.0129	-0.0259	0.0019	0.0069	7.7e-12	0.0001783	-0.0192827	0.007011	0.007403
rs11187065	0.0084	-0.0594	0.002	0.0077	2.3e-05	1.767e-14	0.00400501	0.00727	0.585974
rs11189473	-0.0119	-0.0296	0.0019	0.007	8e-10	2.449e-05	-0.00731319	0.007386	0.322025
rs11199266	-0.0102	-0.006	0.0018	0.0067	1.9e-08	0.3706	-0.0139828	0.006463	0.029266
rs11215427	-0.0119	-0.0305	0.0019	0.0072	6.3e-10	2.424e-05	-0.0124097	0.006869	0.076383
rs11223220	-0.0115	-0.0186	0.0018	0.0067	2.6e-10	0.005508	-0.007339	0.006395	0.250592
rs11251352	-0.0109	-0.0098	0.0018	0.0066	7e-10	0.1374	9.89951e-05	0.0062	0.98736
rs11253760	-0.0114	-0.024	0.0021	0.0075	3.6e-08	0.001454	-0.0147848	0.007129	0.042487
rs11257655	-0.0018	0.0859	0.002	0.0077	0.37	1.455e-28	-0.00414659	0.008386	0.625311
rs1127215	0.0013	-0.0491	0.0018	0.0065	0.47	3.918e-14	0.0184723	0.006229	0.002688
rs11496066	0.0028	0.0508	0.0022	0.0083	0.21	8.171e-10	-0.0106016	0.007758	0.170421
rs11496125	0.0169	0.0328	0.0017	0.0064	3e-22	2.813e-07	0.00998003	0.006558	0.126693
rs11505821	-0.0311	-0.0213	0.0035	0.0132	2.7e-19	0.1064	-0.0325621	0.012772	0.009291
rs1150659	-0.0139	-0.0062	0.0019	0.0076	3.8e-13	0.4173	-0.00675678	0.007062	0.345346
rs11538	-0.0135	-0.0087	0.0023	0.0086	3.3e-09	0.3109	-0.00975427	0.0079	0.215971
rs11577094	0.0182	0.0089	0.003	0.0116	6.9e-10	0.4438	0.0237624	0.011127	0.03052
rs11584996	0.0117	0.014	0.0019	0.008	1.6e-09	0.07851	0.000714255	0.006574	0.914135
rs1158805	-0.0137	-0.0265	0.0018	0.0066	1.2e-14	5.884e-05	-0.0075464	0.006231	0.232259
rs11607007	-0.0134	0.0064	0.0022	0.0085	2.2e-09	0.4505	-0.00131286	0.007767	0.866894
rs11609659	0.0154	0.0085	0.002	0.0074	2.2e-14	0.2529	-0.00799099	0.00738	0.278506
rs11611246	0.024	0.0155	0.002	0.0077	5e-32	0.04544	0.0200585	0.00772	0.008527
rs11614340	-0.0133	-0.0279	0.0019	0.0069	8.5e-13	5.404e-05	-0.00708087	0.006554	0.279591
rs11615578	0.013	-0.0033	0.002	0.0075	8.1e-11	0.6616	0.0045347	0.007297	0.53544
rs11629495	-0.0097	-0.0129	0.0018	0.0064	3.3e-08	0.04341	-0.0159993	0.006177	0.011313
rs11638236	-0.0098	-0.0162	0.0017	0.0064	1.5e-08	0.0112	-0.0108982	0.006024	0.075291
rs11639352	0.0147	0.0341	0.0026	0.0095	1.6e-08	0.000345	-0.00986651	0.00891	0.277139
rs11639988	0.0343	0.0395	0.0024	0.0093	4.5e-48	2.246e-05	-0.00326267	0.008494	0.702323
rs11642645	0.0095	0.0258	0.0017	0.0064	3.9e-08	5.355e-05	0.00698257	0.006306	0.267711
rs11656076	-0.0142	-0.007	0.0021	0.0075	5.6e-12	0.3531	-0.00734592	0.006974	0.299088
rs11658063	-0.0073	0.0684	0.0019	0.0066	0.0001	3.412e-25	-0.00442076	0.006385	0.49336
rs11659458	0.0135	0.0249	0.0019	0.007	2.2e-12	0.000386	0.0048542	0.006843	0.478943
rs11669624	-0.0131	-0.0038	0.0017	0.0065	6.3e-14	0.5583	-0.0281481	0.006317	5.31e-06
rs11672660	-0.034	0.0244	0.0021	0.008	1.7e-60	0.002167	-0.0304963	0.007189	4.46e-05
rs11677557	-0.0018	0.059	0.0023	0.009	0.44	5.664e-11	0.00446495	0.008582	0.607592
rs11708067	-0.0078	0.0882	0.0019	0.0077	5.8e-05	5.046e-30	-0.0129389	0.007134	0.068055
rs11709077	0.0173	-0.104	0.0025	0.0097	4.3e-12	1.255e-26	0.0142598	0.009267	0.121886
rs11713193	0.0239	0.0295	0.0017	0.0064	2.4e-44	3.858e-06	0.00136093	0.005987	0.821424
rs11714846	0.0182	0.0531	0.0032	0.0118	1.6e-08	7.187e-06	-0.00111538	0.011575	0.923982
rs11736228	0.0139	0.0133	0.002	0.0073	4.1e-12	0.06958	0.0119977	0.006812	0.083905
rs11739877	0.0117	0.0285	0.0018	0.0066	6.6e-11	1.556e-05	-0.00128917	0.006114	0.833753
rs11773362	-0.0111	-0.0155	0.0018	0.0068	1.5e-09	0.02276	-0.0268472	0.006323	4.05e-05
rs11773627	0.0121	0.0347	0.0022	0.0079	2.8e-08	9.922e-06	0.0284149	0.007309	0.000178
rs11781699	-0.0132	-0.0131	0.0021	0.0081	3.1e-10	0.1042	0.00962315	0.007496	0.206919
rs11784576	0.0109	0.0078	0.0019	0.0069	5.9e-09	0.259	0.000707749	0.006585	0.914846
rs11819995	0.0016	0.0498	0.0021	0.0077	0.44	1.297e-10	-0.000802322	0.007393	0.914216
rs11855853	-0.0145	-0.012	0.002	0.0073	2.4e-13	0.1016	0.00275121	0.00705	0.697557
rs11856579	-0.0141	-0.0114	0.002	0.0074	8e-13	0.1251	0.0014819	0.007019	0.833629
rs1187352	-0.0119	-0.0085	0.0018	0.0067	6e-11	0.2046	-0.0137308	0.006318	0.033169
rs1188017	-0.0142	-0.0148	0.0021	0.0082	1.2e-11	0.06995	-0.00716158	0.007547	0.349771
rs11880870	0.0189	0.0271	0.0017	0.0065	1e-28	2.984e-05	0.0219052	0.005859	0.000278
rs11889536	0.0189	0.0217	0.0024	0.0091	6.4e-15	0.01721	-0.000347939	0.008424	0.967328
rs11904490	-0.0099	-0.0047	0.0018	0.0067	3.7e-08	0.4831	0.00753851	0.006976	0.279524
rs11904898	-0.0121	-0.0089	0.0021	0.0076	3.7e-09	0.2443	0.00985924	0.007996	0.216604
rs11931941	0.0112	0.0179	0.002	0.0074	3.7e-08	0.01604	-0.00435145	0.007301	0.55578
rs11936062	0.0038	-0.0602	0.0023	0.0091	0.099	3.875e-11	-5.00013e-05	0.007858	0.99497
rs11945861	-0.0148	-0.0166	0.002	0.0076	5e-13	0.02987	-0.0157047	0.006967	0.027561
rs11951673	-0.0123	-0.0121	0.0017	0.0066	1.1e-13	0.0666	-0.0160369	0.006132	0.010554
rs11958808	-0.0032	0.0403	0.0018	0.0066	0.068	9.992e-10	-0.0208907	0.00609	0.000846
rs11971041	-0.021	-0.0047	0.0031	0.0115	1e-11	0.6832	-0.0196075	0.011575	0.087608
rs11978427	0.0122	0.026	0.0018	0.0066	7.5e-12	8.093e-05	0.0055267	0.006324	0.382497
rs11999003	-0.015	-0.022	0.0023	0.0084	4.7e-11	0.008627	-0.0173437	0.007778	0.024348
rs12033257	0.0146	0.0289	0.0018	0.0066	2.4e-15	1.18e-05	0.0247774	0.005978	5.91e-05
rs12037698	-0.014	-0.0264	0.0025	0.0093	1.5e-08	0.00461	-0.0017866	0.008571	0.836532
rs12041258	0.0146	0.0152	0.002	0.0079	9.5e-13	0.05291	-0.000713745	0.007201	0.921578
rs12044597	-0.0143	0.0035	0.0016	0.0064	1.7e-18	0.5837	-0.0140883	0.006408	0.026718
rs12049202	0.024	0.0022	0.0022	0.0081	1e-28	0.7849	0.0230796	0.007678	0.002271
rs12054062	-0.0221	-0.0131	0.0024	0.0091	1.4e-19	0.1504	-0.015977	0.009267	0.092765
rs12056089	-0.0101	-0.0165	0.0018	0.0066	3.8e-08	0.01237	-0.00376192	0.006471	0.562011
rs12065099	-0.0261	-0.0477	0.0045	0.0149	4.4e-09	0.001335	-0.0374095	0.014765	0.009519
rs12150665	0.0162	0.0229	0.0017	0.0065	1.6e-22	0.0004192	0.0052196	0.006349	0.416371
rs12185008	-0.0129	-0.0239	0.002	0.0074	1.3e-10	0.001304	-0.00744919	0.007267	0.305186
rs1218793	-0.0166	-0.0229	0.0018	0.0068	1.1e-19	0.0007659	-0.0181497	0.006324	0.005119
rs1218822	0.0168	0.0224	0.0017	0.0068	1.9e-22	0.000997	0.0172265	0.006305	0.007628
rs12233703	0.0106	0.0228	0.0018	0.0067	7.2e-09	0.0006677	0.0186431	0.006616	0.004348
rs1225060	0.0221	0.0317	0.0019	0.0071	2.8e-30	8.492e-06	0.00510992	0.006906	0.460073
rs12258858	-0.0108	-0.0283	0.0019	0.0071	1.9e-08	7.042e-05	-0.0162119	0.006785	0.015862
rs12299814	-0.0157	-0.0132	0.002	0.0073	5.2e-15	0.0717	-0.0102443	0.007007	0.150716
rs12325539	-0.0223	-0.041	0.0018	0.0065	4.2e-37	2.686e-10	-0.0130426	0.006282	0.036576
rs12328930	-0.0098	-0.0175	0.0017	0.0066	1.8e-08	0.007977	-0.00609439	0.006183	0.324263
rs12334877	-0.0144	-0.0078	0.0022	0.008	7.7e-11	0.327	-0.013744	0.0078	0.08463
rs12339822	-0.0123	-0.0138	0.0017	0.0064	1.6e-12	0.03072	-0.0159201	0.006077	0.010403
rs12364470	-0.0178	-0.0139	0.0022	0.0086	1.1e-15	0.1054	-0.026971	0.008279	0.000904
rs12369179	-0.0359	0.0252	0.0031	0.0115	2.5e-31	0.02867	-0.0215291	0.01038	0.044586
rs12416812	0.0111	0.0053	0.0016	0.0065	6.1e-12	0.4142	0.00157176	0.006028	0.79519
rs1241986	-0.0139	-0.0221	0.0024	0.0089	1.1e-08	0.01302	-0.00201597	0.008555	0.81486
rs12427676	0.0131	0.0065	0.0017	0.0064	5e-14	0.3088	0.00838909	0.00609	0.174527
rs12427700	0.0113	0.0156	0.0019	0.0068	1.4e-09	0.02189	0.0110963	0.006609	0.099029
rs12429545	0.0316	0.0384	0.0025	0.0101	9.6e-38	0.0001333	0.022143	0.009008	0.012743
rs12445430	0.0165	0.0375	0.0022	0.008	2e-14	2.446e-06	0.014316	0.007799	0.064599
rs12448257	0.0184	0.0339	0.002	0.008	8.1e-20	2.042e-05	0.0128619	0.007895	0.101504
rs12448738	-0.0168	-0.0158	0.0025	0.0097	2.8e-11	0.1047	-0.0154894	0.008905	0.079886
rs12449219	-0.0155	-0.0422	0.0026	0.0096	2e-09	1.182e-05	-0.0103255	0.008913	0.245902
rs12450045	0.0105	0.027	0.0018	0.0065	3.1e-09	3.193e-05	0.00654454	0.006201	0.290972
rs12450464	0.0128	0.028	0.002	0.0073	2.2e-10	0.0001333	0.00239613	0.007067	0.735682
rs12460105	0.0147	0.0214	0.0022	0.0083	1.1e-11	0.009676	0.0150111	0.007798	0.059926
rs12479270	-0.0134	-0.0194	0.0019	0.0069	1.1e-12	0.004995	-0.00501142	0.006586	0.44733
rs12490818	-0.0107	-0.0215	0.0019	0.0071	2.7e-08	0.00253	-0.0308345	0.006545	5.76e-06
rs12495178	0.0184	0.0122	0.0017	0.0066	7.6e-28	0.06438	0.0198507	0.006109	0.001552
rs12503873	-0.0154	-0.0222	0.0028	0.0103	2.4e-08	0.0305	-0.00509301	0.009721	0.602001
rs12505110	0.0154	0.0072	0.0027	0.0099	6.9e-09	0.4692	-0.00443316	0.00922	0.632247
rs12508307	-0.0131	-0.0149	0.0019	0.0069	3e-12	0.03107	-0.0183188	0.006321	0.004703
rs12527426	0.0135	0.0353	0.0019	0.007	1.4e-12	4.853e-07	0.0121845	0.006697	0.067323
rs12528912	-0.0138	-0.0189	0.0018	0.0066	7.5e-15	0.004167	0.00783721	0.006321	0.2142
rs12544064	0.016	0.0226	0.0028	0.0099	5.8e-09	0.02308	0.00284694	0.009416	0.763831
rs12564992	-0.0196	-0.0121	0.0026	0.0103	5.3e-14	0.2383	-0.0379401	0.009854	7.51e-05
rs12593036	0.0154	0.0274	0.0019	0.0072	3.8e-16	0.000149	0.000601181	0.00682	0.930297
rs12601211	0.0114	0.0256	0.0019	0.0069	2.8e-09	0.0002117	0.00240411	0.006635	0.718178
rs12602912	0.0176	0.0498	0.0021	0.008	9.9e-18	3.891e-10	-0.0084849	0.007236	0.24835
rs1260326	-0.0105	-0.0644	0.0017	0.0066	3.9e-10	1.621e-22	-0.0105181	0.005981	0.08364
rs12629015	0.0135	0.0173	0.0023	0.0083	2.1e-09	0.03648	0.0170282	0.007804	0.033323
rs12652212	-0.0123	-0.0146	0.0017	0.0065	9.7e-14	0.02451	-0.00568382	0.006197	0.359268
rs12663230	-0.0182	-0.0185	0.0025	0.009	5.8e-13	0.03992	-0.035365	0.008915	0.000149
rs1266874	-0.014	-0.0087	0.0018	0.0067	9.8e-15	0.1942	-0.0072983	0.006359	0.250524
rs12675063	-0.0156	-0.0292	0.0026	0.0102	1.3e-09	0.004039	0.00213327	0.009435	0.823123
rs12677791	-0.0091	-0.0106	0.0017	0.0065	4.9e-08	0.1025	0.00976021	0.006083	0.107265
rs1268065	-0.0102	-0.0273	0.0017	0.0064	1e-09	1.916e-05	-0.0173018	0.006117	0.005742
rs12680842	0.0133	-0.0029	0.0018	0.0068	4.4e-14	0.67	0.00207114	0.006379	0.74753
rs12718572	-0.0117	-0.014	0.0018	0.0065	3e-11	0.03103	-0.0146163	0.006413	0.025651
rs12762034	-0.024	-0.0357	0.0032	0.0117	7.3e-14	0.002332	-0.0201839	0.011546	0.077761
rs12763352	-0.021	-0.0425	0.0031	0.0111	1.2e-11	0.0001285	-0.0117032	0.010877	0.281423
rs1277742	0.0114	0.0152	0.0021	0.0076	3.5e-08	0.04674	0.0100554	0.007235	0.171911
rs12779328	0.0105	-0.0037	0.0019	0.0071	4.5e-08	0.6033	-0.00994024	0.006579	0.137241
rs12831185	0.0128	0.0067	0.0023	0.0087	3.7e-08	0.4407	0.00730058	0.008165	0.37866
rs1284048	-0.012	-0.0286	0.0019	0.0072	4.7e-10	7.534e-05	-0.0098958	0.006634	0.142265
rs1285245	-0.0121	0.0105	0.0018	0.0067	1.7e-11	0.1171	-0.00598789	0.00625	0.343845
rs12881629	-0.0212	-0.0396	0.0033	0.0119	1e-10	0.0009077	0.014102	0.011147	0.217382
rs12888545	-0.0136	-0.0212	0.002	0.0073	9.1e-12	0.003821	-0.00369516	0.007186	0.608398
rs12898311	0.0028	0.0505	0.0018	0.0068	0.13	1.169e-13	-0.000906411	0.006399	0.888131
rs12905439	0.0118	-0.0069	0.0018	0.0068	1.4e-10	0.3106	0.00998771	0.006306	0.119156
rs12910361	-0.0099	-0.0814	0.0019	0.007	1.7e-07	3.951e-31	0.0141307	0.006786	0.035931
rs12922346	0.0136	0.0102	0.002	0.0075	1e-11	0.176	0.0190945	0.007272	0.007889
rs12933482	-0.0186	-0.0286	0.0028	0.0107	4.9e-11	0.007407	-0.0186225	0.010054	0.061684
rs12936083	-0.0139	-0.0266	0.0019	0.0068	4.1e-13	9.287e-05	-0.0131985	0.006494	0.040728
rs12939549	0.018	0.017	0.0016	0.0064	2.7e-28	0.007774	0.0132514	0.005932	0.028443
rs1296328	0.0179	0.0346	0.0018	0.0065	4.9e-24	9.821e-08	0.0181542	0.006348	0.003811
rs12964689	0.0203	0.0258	0.0017	0.0064	5.1e-32	5.355e-05	0.0070085	0.005945	0.244512
rs12981256	0.0142	0.0129	0.0018	0.0067	1.1e-15	0.05422	0.00579878	0.006228	0.357593
rs13021737	-0.0574	-0.0493	0.0021	0.0085	7.5e-157	6.134e-09	-0.0206293	0.007802	0.010187
rs13022070	-0.0134	-0.0331	0.0017	0.0064	7.5e-15	2.189e-07	0.000795316	0.006079	0.896605
rs13034320	0.0114	0.0185	0.0021	0.0073	3.1e-08	0.0116	0.00386452	0.007318	0.598698
rs1304070	0.0126	0.0275	0.002	0.0074	3.7e-10	0.0002162	0.00514722	0.007089	0.473179
rs13047416	0.0154	-0.0026	0.0018	0.0066	2.2e-17	0.6935	0.0203742	0.006171	0.00131
rs13069244	0.0187	0.0371	0.0032	0.0123	3e-09	0.002457	0.00595921	0.013776	0.667748
rs13088843	0.0118	0.0288	0.0018	0.0068	1e-10	2.319e-05	0.00534071	0.006687	0.425046
rs13095389	-0.0209	-0.0264	0.0037	0.014	1.7e-08	0.05988	-0.0114512	0.014328	0.425349
rs13097360	0.0124	0.0218	0.002	0.0072	3.4e-10	0.002548	-0.00139597	0.006849	0.839764
rs13105058	0.0109	0.0052	0.0018	0.0068	3.1e-09	0.4448	-0.000683233	0.006519	0.917051
rs13107325	0.047	0.046	0.0032	0.0135	1.1e-47	0.0006598	0.0842354	0.011504	3.35e-15
rs13110266	-0.0117	-0.0099	0.0017	0.0065	1.9e-12	0.1272	-0.0040271	0.006266	0.52464
rs13130484	0.0322	0.0435	0.0017	0.0067	1.2e-84	8.492e-11	0.0339163	0.006252	2.49e-08
rs13147390	-0.0103	-0.0124	0.0018	0.0067	1e-08	0.06424	-0.00546007	0.006349	0.390128
rs13154356	0.0148	-0.0163	0.0023	0.0085	1.2e-10	0.05461	0.00184771	0.008271	0.824926
rs1316369	0.0101	0.0219	0.0018	0.0069	4.7e-08	0.001529	0.0220217	0.006507	0.001011
rs13167486	0.0099	-0.0129	0.0018	0.0066	4.4e-08	0.05051	0.00588528	0.00631	0.356834
rs13174483	0.0098	0.0152	0.0017	0.0064	1.9e-08	0.01732	0.00506913	0.006244	0.417404
rs13174863	-0.0192	-0.0043	0.0023	0.009	2.9e-16	0.633	-0.00186925	0.008767	0.832304
rs1317548	-0.0009	0.0693	0.002	0.0079	0.66	1.094e-18	-0.00434844	0.007914	0.587275
rs13184896	-0.0133	-0.0024	0.0016	0.0064	3.3e-16	0.7071	-0.0212727	0.006095	0.000688
rs13191362	0.0236	0.0235	0.0025	0.0098	5.9e-21	0.01695	0.0245058	0.009291	0.010802
rs1320903	0.0216	0.0342	0.0018	0.0069	9.2e-32	7.456e-07	0.00994934	0.006509	0.124986
rs13213867	0.0123	0.0291	0.0022	0.0081	1.9e-08	0.0003068	-0.00681771	0.007968	0.392707
rs13218383	0.0145	0.0189	0.0018	0.0067	2.5e-15	0.004795	0.00530002	0.006271	0.403401
rs13240600	0.0204	0.0214	0.0024	0.0088	3.5e-17	0.01497	0.0039518	0.008324	0.639099
rs13250058	0.0112	-0.0039	0.0018	0.0069	2.9e-10	0.5725	0.00103453	0.006449	0.873439
rs13257021	0.0019	0.0485	0.0017	0.0064	0.27	3.108e-14	0.00826376	0.006083	0.173292
rs13263601	-0.0154	-0.0238	0.0018	0.0067	2.2e-17	0.0003827	-0.0105383	0.006431	0.099832
rs1327259	0.0155	0.0209	0.0018	0.0065	1.7e-18	0.001284	0.0082701	0.006342	0.19873
rs13287131	-0.0123	-0.0084	0.002	0.0073	6.8e-10	0.2518	-0.00826475	0.007141	0.246544
rs13288178	0.014	0.0205	0.0018	0.0066	2.7e-15	0.001885	0.00528192	0.006292	0.406646
rs1330052	-0.0132	-0.0138	0.0018	0.0066	1.5e-13	0.03643	-0.00829748	0.006418	0.195195
rs1330303	0.0125	0.0196	0.0017	0.0067	1.6e-13	0.003445	-0.00863215	0.006319	0.178344
rs13329567	-0.0293	-0.0324	0.002	0.0077	1e-50	2.893e-05	-0.0238932	0.007012	0.00096
rs1333039	-0.0039	0.053	0.0017	0.0065	0.018	3.229e-16	-0.00120028	0.006226	0.847818
rs13330951	0.0161	0.0361	0.0017	0.0064	1e-20	1.584e-08	0.00237382	0.006277	0.707726
rs13389219	0.0112	-0.0605	0.0017	0.0065	1.2e-11	1.165e-20	-0.00128583	0.006066	0.833368
rs13396935	-0.0566	-0.0513	0.0022	0.0085	1e-152	1.458e-09	-0.0209172	0.007847	0.009615
rs13411919	-0.011	-0.0245	0.002	0.0072	2.1e-08	0.0006957	-0.0267568	0.007006	9.85e-05
rs1349351	-0.0094	-0.0073	0.0017	0.0066	1.4e-08	0.2684	-0.00119271	0.006212	0.848843
rs1351394	0.0054	-0.0519	0.0016	0.0064	0.00079	4.434e-16	0.0135725	0.006034	0.023432
rs1352202	-0.0101	-0.0164	0.0018	0.0068	4.2e-08	0.01596	-0.0069511	0.006391	0.283111
rs1357321	-0.0121	-0.0107	0.002	0.0074	2.1e-09	0.15	0.00171752	0.006972	0.806333
rs1359790	-0.0013	-0.0817	0.0018	0.0071	0.47	1.76e-30	0.00428381	0.006625	0.518849
rs1365466	-0.0137	-0.0302	0.0019	0.0073	3.3e-13	3.78e-05	-0.0201712	0.00722	0.004657
rs1371108	0.0119	0.0188	0.0018	0.0069	9e-11	0.006517	0.00456158	0.006455	0.480588
rs1371508	-0.0128	-0.0188	0.0017	0.0064	1.1e-13	0.003245	-0.0190327	0.006209	0.001908
rs1377807	0.0096	0.0524	0.0019	0.0069	3.1e-07	3.381e-14	0.00855332	0.006568	0.191825
rs137843	0.0018	0.0423	0.0019	0.0068	0.33	5.119e-10	1.59999e-05	0.006405	0.998069
rs1399471	-0.0131	-0.0149	0.002	0.0073	2.7e-11	0.04206	-0.00958277	0.006811	0.166281
rs1409818	0.0201	0.0422	0.0029	0.0106	2.5e-12	6.592e-05	0.000251968	0.010214	0.980498
rs1412234	-0.0243	-0.0393	0.0019	0.0068	2.4e-39	7.713e-09	-0.0130031	0.006676	0.049965
rs1412235	0.0246	0.038	0.0017	0.0068	6e-45	2.356e-08	0.0131896	0.006662	0.046272
rs1421085	-0.0778	-0.1218	0.0017	0.0065	0	1.52e-78	-0.078947	0.006515	8.35e-39
rs1421334	0.0125	0.0234	0.0018	0.0064	1e-12	0.0002485	0.0115283	0.006287	0.065246
rs1426652	0.0148	0.0138	0.0024	0.0088	5.4e-10	0.1166	0.0406994	0.00923	5.38e-06
rs1431659	0.0196	0.015	0.0019	0.0072	6e-24	0.03787	0.00910245	0.007453	0.221107
rs1431841	0.0131	0.0429	0.0021	0.0077	9.3e-10	3.078e-08	0.00627527	0.007423	0.398395
rs1445652	0.0123	-0.0027	0.0022	0.0083	4.3e-08	0.7441	0.025269	0.008143	0.001598
rs1447059	0.0081	-0.0522	0.0017	0.0066	1.3e-06	2.501e-15	-0.0102265	0.006367	0.106854
rs1449544	0.0148	0.0216	0.0017	0.0064	9.3e-18	0.0007197	0.0132413	0.005994	0.030267
rs1452075	0.0141	0.0171	0.0018	0.0071	1.3e-14	0.01632	0.00626659	0.006657	0.352782
rs1464323	0.0107	0.0332	0.0019	0.007	2.6e-08	2.216e-06	0.000174985	0.006824	0.979651
rs1465900	0.0125	0.037	0.002	0.0077	4.8e-10	1.793e-06	-0.0066111	0.007925	0.404704
rs1470687	0.012	0.0241	0.0018	0.0068	9.1e-11	0.0003984	0.00234374	0.006576	0.723912
rs1472370	0.0101	0.007	0.0018	0.0065	1.8e-08	0.2809	0.0114898	0.005999	0.059838
rs1477887	-0.0138	-0.0043	0.0017	0.0063	2e-15	0.4937	-0.00916285	0.006064	0.136684
rs1492767	0.0094	0.0128	0.0016	0.0064	1e-08	0.04506	-0.00328439	0.006159	0.597272
rs1493694	-0.0047	0.08	0.0026	0.0102	0.069	3.353e-15	-0.0122892	0.009813	0.220574
rs1496653	-0.0008	0.0665	0.002	0.0079	0.71	2.487e-17	-0.00892208	0.007521	0.234775
rs1503526	-0.014	-0.0159	0.0017	0.0063	5.5e-17	0.01137	-0.00695377	0.00611	0.254567
rs1517037	-0.0164	-0.0451	0.0022	0.0082	1.1e-13	3.345e-08	-0.0330574	0.007729	4.08e-05
rs1522569	0.0164	0.0223	0.0022	0.0084	2.9e-13	0.007761	0.0025683	0.007796	0.74438
rs1528435	0.0164	0.0275	0.0017	0.0066	9.1e-23	3.059e-05	0.0036346	0.006233	0.563619
rs1531583	-0.0213	0.1001	0.0045	0.0157	2.4e-06	1.846e-10	-0.0277834	0.014842	0.072942
rs1535660	0.0147	0.0137	0.0025	0.0092	5.2e-09	0.137	0.00790567	0.008741	0.366053
rs1536057	-0.0145	-0.004	0.002	0.0071	1.8e-13	0.5742	-0.000239029	0.006794	0.972075
rs1552224	-0.0122	0.0981	0.0022	0.0087	5e-08	1.497e-29	-0.00912623	0.008287	0.270251
rs1552893	0.0126	0.0048	0.0019	0.0071	8.1e-11	0.5002	0.00116468	0.006706	0.863176
rs1561924	0.0009	0.0536	0.0026	0.0095	0.73	1.849e-08	-0.000854365	0.008929	0.924439
rs1561927	-0.0032	-0.042	0.0018	0.0072	0.082	6.115e-09	0.0069652	0.006897	0.319254
rs156201	0.0123	-0.0044	0.002	0.0073	5.8e-10	0.5483	0.0236341	0.006909	0.000913
rs1579557	0.0213	0.0282	0.0019	0.007	1.1e-29	5.822e-05	0.0159108	0.006622	0.015305
rs1583123	0.0108	0.0234	0.0018	0.0066	1.3e-09	0.000389	0.00167841	0.006532	0.798849
rs1583164	-0.0135	-0.0026	0.0019	0.0065	1.3e-12	0.6888	-0.0114837	0.005962	0.058388
rs161125	-0.0128	-0.0274	0.0019	0.0071	2e-11	0.0001189	-0.0180856	0.006547	0.007056
rs1624134	0.0101	0.0134	0.0018	0.0065	1.1e-08	0.039	0.0124136	0.006308	0.047692
rs164485	-0.0114	-0.0216	0.0017	0.0064	6.9e-11	0.0007197	-0.0214307	0.006242	0.000492
rs1656377	-0.0099	-0.0276	0.0017	0.0065	1.6e-08	2.122e-05	-0.0073167	0.006288	0.250955
rs1665901	0.0037	0.0398	0.0019	0.0068	0.051	4.973e-09	-0.00503232	0.006652	0.45001
rs1681743	-0.0113	-0.018	0.0018	0.0065	3.9e-10	0.005557	-0.0124046	0.006333	0.054556
rs16822990	0.0187	0.0514	0.0032	0.0117	3.8e-09	1.17e-05	-0.00495072	0.010861	0.650422
rs16828047	0.0172	-0.0116	0.0028	0.0107	1.5e-09	0.2774	0.0285155	0.01026	0.004643
rs16839578	-0.0109	-0.0069	0.0018	0.0067	1.8e-09	0.3031	-0.0178483	0.006274	0.005504
rs16849710	0.0116	0.0055	0.0018	0.0065	6e-11	0.3969	0.00486813	0.006347	0.443721
rs16851483	0.0369	0.028	0.0035	0.013	3.2e-26	0.03103	0.0471479	0.012609	0.000108
rs16871902	0.0125	0.0177	0.0017	0.0064	4.6e-13	0.005583	-0.00724921	0.006037	0.235991
rs16889835	-0.0145	-0.0172	0.0025	0.0091	4.3e-09	0.059	-0.0143992	0.0087	0.105806
rs16903285	-0.0331	-0.0374	0.0026	0.0095	7.6e-38	8.662e-05	-0.0188414	0.009064	0.035776
rs16946750	-0.0151	-0.0174	0.0027	0.0101	2.8e-08	0.08343	-0.0175933	0.00974	0.068598
rs16953563	-0.0134	0.0143	0.002	0.0072	1.5e-11	0.04777	-0.00745875	0.007564	0.331325
rs16956501	0.0241	-0.0243	0.003	0.0107	3.9e-16	0.02288	0.00826773	0.010162	0.41665
rs16965678	-0.0216	-0.0436	0.0036	0.0134	2.9e-09	0.001141	-0.034813	0.012027	0.005773
rs17001561	0.0151	0.0176	0.0023	0.0089	3.8e-11	0.04797	0.00251982	0.008254	0.761433
rs17014375	-0.0172	-0.0155	0.0025	0.0093	1.1e-11	0.09624	-0.0135616	0.009001	0.130045
rs17024393	-0.0633	-0.0483	0.0049	0.0181	1.6e-37	0.007664	0.0163682	0.017928	0.377762
rs17030845	0.0029	-0.1191	0.0026	0.0108	0.28	2.349e-28	0.0515435	0.010409	2.48e-07
rs17056301	-0.0118	-0.0003	0.002	0.0073	2.4e-09	0.9673	-0.00106443	0.007122	0.881827
rs17066856	0.0385	0.0275	0.0028	0.0112	1.5e-42	0.0141	0.00403714	0.010188	0.696041
rs17109221	0.0275	0.0556	0.0021	0.0077	3.6e-39	7.175e-13	0.0189464	0.007604	0.011737
rs17113297	0.0166	0.026	0.0021	0.0077	2.1e-15	0.0007916	0.0209627	0.007379	0.003984
rs17113301	0.0165	0.0269	0.0021	0.0077	3.6e-15	0.0005168	0.0206327	0.007447	0.004995
rs17119937	-0.0212	-0.0088	0.0036	0.013	5.6e-09	0.4979	-0.0179509	0.013179	0.170946
rs1714524	0.0111	0.0309	0.0017	0.0064	1.4e-10	1.311e-06	0.00699138	0.006078	0.256194
rs17161761	-0.0218	-0.0315	0.0031	0.0112	1.1e-12	0.004928	0.00417826	0.01097	0.705147
rs17168465	-0.0012	-0.0599	0.0028	0.0106	0.66	1.476e-08	-0.00433658	0.010431	0.679433
rs17168486	0.0014	0.0672	0.0022	0.0083	0.53	4.5e-16	0.00561719	0.007858	0.475639
rs17203016	-0.015	-0.02	0.002	0.008	2.1e-13	0.01196	-0.0119088	0.007963	0.133164
rs17207196	-0.0221	-0.0076	0.0018	0.0066	2.1e-35	0.2493	-0.0261243	0.006259	5.39e-05
rs17238110	0.0353	0.0623	0.005	0.0192	2e-12	0.001148	0.0468799	0.019048	0.02135
rs17289059	-0.0113	-0.0152	0.0018	0.0068	8.1e-10	0.02552	-0.00319309	0.006408	0.621633
rs17293289	-0.0148	-0.0246	0.0018	0.0067	2.5e-16	0.0002415	-0.0104265	0.006398	0.101727
rs17311369	-0.0104	-0.0119	0.0019	0.0068	3.1e-08	0.08037	-0.00578269	0.006503	0.379684
rs17327461	0.0125	0.0185	0.0016	0.0064	1.5e-14	0.003773	0.0189101	0.006252	0.002193
rs17332320	-0.0162	-0.0072	0.0021	0.0079	3.3e-14	0.3592	-0.00397891	0.007495	0.599653
rs17405819	0.0215	0.0126	0.0018	0.0069	4.3e-33	0.06825	0.0172886	0.006409	0.008446
rs17424296	-0.0108	0.007	0.0018	0.0067	2.4e-09	0.2962	-0.00808358	0.006431	0.215365
rs17425707	-0.0167	-0.0059	0.0028	0.0107	4.4e-09	0.5806	0.00229062	0.009608	0.813719
rs17446257	0.0153	0.0236	0.0026	0.0095	2.9e-09	0.01325	0.00133311	0.009339	0.887361
rs17487691	-0.0125	-0.0104	0.0023	0.0083	4.7e-08	0.2086	-0.0100731	0.008172	0.216747
rs17499593	-0.0125	-0.0226	0.0022	0.0081	1.1e-08	0.005059	0.0108001	0.007775	0.172683
rs17513613	-0.0186	-0.0145	0.0018	0.007	3.6e-26	0.03874	-0.00287088	0.006415	0.65559
rs17515241	-0.0149	-0.0329	0.002	0.0076	3.8e-13	1.674e-05	-0.00730922	0.007239	0.312528
rs175165	0.0103	0.0188	0.0018	0.0065	5.2e-09	0.003779	-0.00332746	0.006451	0.607138
rs17522122	0.0159	0.0356	0.0017	0.0064	1.5e-21	2.49e-08	0.0125539	0.006121	0.038998
rs17535082	-0.0171	-0.0004	0.003	0.011	7.8e-09	0.971	-0.0161771	0.010049	0.116863
rs17535749	0.015	0.017	0.0027	0.0105	2.5e-08	0.1045	0.00516961	0.009758	0.597898
rs17551974	-0.0141	-0.0121	0.0022	0.0082	1.9e-10	0.1384	-0.00333656	0.00775	0.670252
rs17595452	0.0138	0.0167	0.0021	0.0076	2.7e-11	0.02889	-0.00498157	0.007409	0.502338
rs1759975	0.0096	0.0113	0.0017	0.0066	1.9e-08	0.0867	0.00389959	0.006165	0.531184
rs17630640	-0.0116	0.0537	0.0026	0.0096	6.3e-06	2.478e-08	-0.00518056	0.008815	0.558173
rs17636031	-0.016	0.003	0.0019	0.0073	1.2e-17	0.6823	-0.0108212	0.006815	0.110821
rs17663412	0.0157	0.0121	0.0027	0.0101	6.1e-09	0.2287	0.00118929	0.009314	0.89916
rs17667084	0.017	0.0225	0.003	0.0109	9.7e-09	0.0388	0.0150375	0.010237	0.152074
rs17689007	-0.0151	-0.0468	0.0017	0.0065	4.2e-18	5.621e-13	-0.00551216	0.005998	0.3636
rs17710386	-0.0126	-0.0289	0.0018	0.0068	1e-12	2.172e-05	-0.00778264	0.006583	0.236457
rs17724992	0.0183	0.0148	0.0019	0.0075	1e-22	0.04962	0.0178595	0.006816	0.010595
rs17746382	0.0042	-0.0461	0.0019	0.0073	0.031	3.176e-10	0.00190682	0.006803	0.781083
rs17767510	0.0129	0.0248	0.0023	0.0085	1.9e-08	0.003453	0.0154195	0.008182	0.0576
rs17789218	-0.013	0.0056	0.0019	0.0076	7.4e-12	0.4638	-0.0122447	0.006968	0.07726
rs17791513	0.0066	0.1016	0.0034	0.0132	0.051	1.346e-14	0.0130944	0.013254	0.335948
rs17805532	0.0226	0.0485	0.0039	0.0137	5.2e-09	0.0004062	0.0132942	0.013911	0.339409
rs17806379	-0.0258	-0.0373	0.0022	0.0084	1.5e-30	8.464e-06	-0.0338236	0.007737	2.79e-05
rs17833547	-0.0165	0.0179	0.0025	0.0092	5.5e-11	0.05205	-0.0130574	0.008921	0.141514
rs1784460	0.0132	0.0317	0.0018	0.0065	9e-14	1.043e-06	-0.00048912	0.006082	0.936233
rs1788826	-0.0183	-0.0303	0.0018	0.0067	2.4e-24	6.133e-06	-0.01008	0.006452	0.116817
rs1789168	0.0141	0.0186	0.0018	0.0068	1.8e-14	0.006276	0.0042209	0.007132	0.558498
rs1800961	-0.0001	0.1602	0.0048	0.0175	0.98	5.095e-20	0.0189572	0.017384	0.274527
rs1801212	0.0051	0.0907	0.0018	0.0071	0.0048	3.581e-37	-0.0101909	0.006691	0.126348
rs1804528	0.0109	0.0023	0.002	0.0066	3e-08	0.7273	0.00731915	0.006384	0.251058
rs1814170	0.0203	-0.0154	0.0029	0.0106	2.1e-12	0.1453	0.00820255	0.009899	0.415772
rs1829989	-0.0119	-0.017	0.0017	0.0064	6.2e-12	0.007774	-0.00137695	0.005941	0.818009
rs1830074	-0.0115	-0.0129	0.0019	0.007	1.4e-09	0.06593	0.00433338	0.006643	0.518798
rs1848068	-0.0016	0.0388	0.0018	0.0067	0.36	7.029e-09	0.00488604	0.006418	0.44717
rs1861410	-0.0217	-0.0344	0.0017	0.0064	5.3e-36	7.201e-08	-0.0307542	0.006368	7.54e-07
rs1863652	-0.0115	-0.0277	0.0018	0.0067	1.4e-10	3.569e-05	-0.00895699	0.006404	0.168389
rs1882297	0.0051	0.0474	0.0018	0.007	0.0044	1.41e-11	-0.000391076	0.006354	0.951207
rs1884389	-0.0103	-0.0089	0.0017	0.0065	4e-09	0.1704	-0.00675074	0.006115	0.275694
rs1884897	-0.0194	-0.0037	0.0017	0.0066	1.3e-30	0.5748	-0.0181568	0.006273	0.004749
rs1885728	0.0108	0.0133	0.0019	0.0069	1e-08	0.05427	0.0076784	0.006659	0.255632
rs1891216	-0.0107	-0.004	0.0018	0.0067	2.4e-09	0.5506	-0.00157176	0.0063	0.803814
rs1895874	-0.01	0.0271	0.0017	0.0064	5.5e-09	2.205e-05	0.00188478	0.006007	0.755552
rs1905840	-0.0166	-0.0439	0.0027	0.0099	1e-09	1.017e-05	-0.0099632	0.009592	0.298666
rs192710	-0.0012	-0.0377	0.0017	0.0067	0.47	1.844e-08	-0.00281195	0.006583	0.672175
rs1927790	-0.0148	-0.0162	0.0016	0.0065	1.8e-19	0.01258	-0.0107233	0.006204	0.082455
rs1928295	0.0141	0.0121	0.0016	0.0064	5.4e-18	0.05816	0.0251086	0.005885	3.58e-05
rs1937684	0.0112	0.0091	0.0018	0.0068	8.7e-10	0.1812	0.00885206	0.006306	0.166763
rs1938570	0.0136	0.021	0.0023	0.0089	2.7e-09	0.01829	0.0116143	0.008215	0.155929
rs1948080	0.0137	0.0146	0.0018	0.0066	1.1e-14	0.02687	0.00242494	0.006223	0.699199
rs1951455	-0.0145	0.0164	0.0019	0.0071	4.5e-14	0.02125	-0.0172418	0.006642	0.011276
rs1962412	-0.0139	-0.0521	0.0019	0.007	6.3e-13	1.112e-13	-0.00999074	0.006521	0.131775
rs1970525	-0.0246	-0.0136	0.0033	0.0123	1.2e-13	0.2669	-0.0175363	0.011734	0.132658
rs1982441	0.0175	0.0082	0.0026	0.0092	7e-12	0.3735	0.0266799	0.009223	0.003244
rs1982725	0.0097	0.0028	0.0017	0.0064	3.3e-08	0.6611	0.00749484	0.006361	0.238037
rs1986252	0.0106	-0.0101	0.0017	0.0064	7.8e-10	0.1138	0.0071335	0.006245	0.252817
rs1987886	0.0115	0.0275	0.0019	0.0066	1.2e-09	3.059e-05	0.020084	0.006376	0.001409
rs1993709	-0.0331	-0.0435	0.0021	0.0083	1.9e-57	1.448e-07	-0.00699642	0.007989	0.388302
rs1996121	-0.0152	-0.0241	0.0018	0.0065	1.8e-16	0.0002052	-0.0156204	0.006246	0.014438
rs1999494	0.0106	-0.0006	0.0019	0.0067	1.7e-08	0.9287	-0.00766631	0.006333	0.232571
rs2007231	-0.0104	-0.0218	0.0018	0.0067	5.2e-09	0.001141	0.00480251	0.006315	0.451965
rs200810	0.0136	0.0178	0.0017	0.0066	5.5e-16	0.006965	-0.00928476	0.006206	0.133363
rs2010281	-0.0161	-0.0379	0.0017	0.0067	6.7e-21	1.55e-08	0.0120788	0.006367	0.056357
rs2023681	0.003	-0.0826	0.003	0.0115	0.32	7.399e-13	0.000990509	0.010902	0.928287
rs2039995	0.011	0.0139	0.0017	0.0064	2.3e-10	0.02953	0.0147442	0.006018	0.016426
rs2047648	-0.0118	0.0081	0.002	0.0074	2.4e-09	0.2759	0.000324052	0.006902	0.962788
rs2051559	-0.0176	-0.0415	0.0026	0.0094	5e-12	1.063e-05	-0.005652	0.00894	0.528553
rs2062213	-0.0043	-0.0743	0.0031	0.012	0.16	6.799e-10	-0.000368932	0.011391	0.974462
rs2065418	0.0166	0.0136	0.0018	0.0066	3.6e-20	0.03923	0.0285775	0.006104	6.22e-06
rs2066827	0.0041	-0.0473	0.0022	0.0081	0.06	4.438e-09	0.0105656	0.006853	0.12971
rs2075424	0.002	0.0459	0.0017	0.0064	0.25	6.64e-13	-0.00217364	0.006207	0.727266
rs208015	0.0356	-0.0091	0.0034	0.0123	1.4e-25	0.4576	0.0104908	0.011752	0.372513
rs2103266	-0.0148	-0.0086	0.0018	0.0067	1.1e-16	0.1994	0.0126557	0.006121	0.042466
rs2107133	-0.0015	0.0643	0.0026	0.0097	0.57	4.017e-11	0.0104555	0.008759	0.241588
rs2124499	-0.0123	0.0307	0.0017	0.0067	3.4e-13	4.618e-06	-0.0121819	0.00621	0.054102
rs2135745	0.0127	0.0176	0.002	0.0074	2.4e-10	0.01791	-0.00959186	0.008236	0.252529
rs2143253	-0.0188	-0.0254	0.0026	0.0098	1.1e-12	0.009858	-0.00520955	0.009333	0.582268
rs2153743	0.0096	0.0195	0.0017	0.0064	3.6e-08	0.002265	0.00671046	0.006315	0.294234
rs215634	0.0152	0.026	0.0018	0.0066	2.6e-17	8.093e-05	-0.00319008	0.006226	0.611756
rs2161097	0.0096	0.0195	0.0017	0.0065	2.5e-08	0.002665	0.000536856	0.006084	0.930018
rs2162524	-0.0155	-0.0226	0.0018	0.0068	4.1e-17	0.0008977	-0.00163067	0.006399	0.799821
rs2164300	-0.009	-0.0282	0.0016	0.0064	3.8e-08	1.009e-05	0.00288483	0.006506	0.658658
rs2169642	-0.0122	-0.0161	0.0018	0.0067	2.9e-11	0.01628	-0.00205389	0.006348	0.747322
rs2174307	0.0121	0.0145	0.0017	0.0065	4.9e-12	0.0255	-0.00520955	0.006038	0.393522
rs217667	0.0133	0.014	0.0019	0.0075	3.6e-12	0.06329	0.0128886	0.007199	0.07172
rs217671	-0.0144	-0.0111	0.0019	0.0072	1.3e-13	0.1244	-0.0142194	0.006905	0.038011
rs2180454	-0.0207	-0.028	0.002	0.0075	2.9e-24	0.0002038	-0.0139509	0.007087	0.053921
rs2190788	0.0141	0.0275	0.0019	0.0069	2.9e-14	6.905e-05	0.016266	0.006716	0.014483
rs2192158	0.0129	0.0025	0.0017	0.0064	8.3e-14	0.6955	0.000570837	0.006203	0.927007
rs2196618	-0.0147	-0.0143	0.002	0.0072	1.3e-13	0.04777	0.00396712	0.006991	0.571522
rs2210612	-0.0132	-0.0176	0.0021	0.0079	5e-10	0.02501	-0.0204005	0.007683	0.007161
rs2215383	0.0017	-0.0641	0.0016	0.0064	0.3	1.056e-23	0.00557543	0.006112	0.361901
rs2228213	-0.0139	-0.0046	0.0017	0.0069	4.6e-16	0.5056	-0.015074	0.006137	0.016206
rs2228552	0.0127	0.0213	0.0019	0.0068	3.1e-11	0.00175	0.00426609	0.006179	0.494461
rs2237403	-0.0121	-0.0225	0.0018	0.0067	3.3e-11	0.0007858	-0.0208049	0.006617	0.00223
rs2237895	0.0066	-0.0892	0.0018	0.0066	0.00035	1.147e-41	-0.00257169	0.006034	0.67103
rs2242189	0.0135	0.0046	0.0018	0.0067	8.3e-14	0.4924	0.010974	0.006527	0.098459
rs2242517	0.0047	0.043	0.0018	0.0066	0.0084	7.085e-11	-0.00786201	0.006146	0.199981
rs2244918	-0.011	-0.0253	0.0018	0.0066	5.6e-10	0.0001253	-0.0121766	0.006379	0.054858
rs2246012	-0.0158	-0.0298	0.0022	0.0085	3.1e-13	0.0004418	-0.00902812	0.008872	0.308644
rs2247593	0.0123	0.0187	0.0019	0.0071	1.9e-10	0.008627	0.0168034	0.006824	0.016195
rs2257791	-0.0142	-0.0188	0.002	0.0075	1.8e-12	0.01264	-0.0262485	0.007491	0.000357
rs2271045	-0.0111	-0.0345	0.0019	0.007	4.6e-09	8.744e-07	-0.00719207	0.006755	0.286704
rs2271189	-0.0144	-0.0123	0.0018	0.0065	5e-16	0.05812	-0.0119015	0.006004	0.051538
rs2280614	-0.0126	-0.0307	0.002	0.0072	1.1e-10	2.143e-05	-0.0103522	0.00706	0.141162
rs2281819	-0.016	-0.017	0.002	0.0075	5.1e-15	0.02413	-0.00667422	0.007114	0.354746
rs2282581	-0.0101	0.014	0.0018	0.0067	2.1e-08	0.03668	-0.0242958	0.006235	0.000158
rs2283093	0.0127	0.0045	0.0021	0.0077	3.1e-09	0.5614	-0.00154219	0.007416	0.836658
rs2285178	-0.0112	0.0103	0.0019	0.0069	9.4e-09	0.1361	-0.00925207	0.006475	0.151817
rs2289739	0.0051	0.0469	0.0019	0.0067	0.0059	2.578e-12	0.000973526	0.00648	0.881259
rs2290202	-0.0022	0.0666	0.0024	0.0092	0.36	4.892e-13	-0.0153634	0.009075	0.098534
rs2292662	-0.0041	-0.0645	0.0024	0.0088	0.087	2.239e-13	-0.00989782	0.008421	0.248474
rs2304607	-0.032	-0.0401	0.0025	0.0092	1.7e-36	1.348e-05	-0.0200075	0.008957	0.023886
rs2306272	-0.0113	0.0261	0.0019	0.007	2.6e-09	0.0001988	-0.0109261	0.006643	0.098517
rs2306593	-0.0159	-0.0274	0.0017	0.0064	2.5e-20	1.786e-05	-0.00708101	0.005962	0.241066
rs2307111	0.0265	0.0502	0.0016	0.0065	1.6e-58	1.049e-14	0.0286958	0.005896	2.63e-06
rs2326773	0.0133	-0.0072	0.0018	0.0065	1e-13	0.2674	0.00971169	0.006483	0.132806
rs2357760	0.0145	0.0179	0.0017	0.0068	6.8e-17	0.008534	0.00253922	0.006417	0.694979
rs2365389	-0.0174	-0.0097	0.0017	0.0065	1.3e-25	0.1351	-0.0212063	0.005917	0.00049
rs2366214	0.0068	0.0582	0.0018	0.0067	0.0002	3.776e-18	0.00362456	0.006244	0.565448
rs2367112	0.0119	0.0033	0.0016	0.0064	2.3e-13	0.6054	-0.00242306	0.006062	0.690397
rs2388253	0.0106	0.0108	0.0018	0.0066	1.8e-09	0.1016	0.000381073	0.006047	0.950094
rs2423668	0.0105	0.0118	0.0019	0.0065	2.8e-08	0.0691	0.0109093	0.006193	0.076696
rs2424641	-0.0109	-0.0151	0.0018	0.0067	3.5e-09	0.02423	-0.00446696	0.006481	0.495374
rs2425840	-0.0119	-0.0175	0.0018	0.0065	1.6e-11	0.007022	-0.00774592	0.006328	0.22023
rs2427453	0.0112	-0.0027	0.0018	0.0063	2.7e-10	0.6673	0.0225254	0.006463	0.000399
rs2429150	-0.0111	-0.0199	0.0018	0.0065	2.7e-10	0.002173	-0.00289879	0.006148	0.638405
rs243019	-0.0016	-0.0588	0.0016	0.0064	0.32	3.372e-20	-0.00343709	0.006057	0.571356
rs2440374	-0.0114	-0.0401	0.002	0.0074	1.4e-08	6.882e-08	0.000912416	0.00703	0.897495
rs244418	-0.0207	-0.0429	0.0017	0.0065	1.3e-32	3.88e-11	-0.00963325	0.006148	0.122998
rs2453040	0.0051	-0.0782	0.0027	0.0103	0.059	2.513e-14	0.0109507	0.009873	0.277345
rs2465037	-0.0141	-0.0255	0.0018	0.0067	1.3e-14	0.0001416	-0.00727037	0.006468	0.267518
rs2469953	-0.0094	-0.0086	0.0016	0.0066	9.6e-09	0.1923	-0.0100251	0.006129	0.10748
rs2479958	0.0154	0.0134	0.0018	0.0065	1.5e-17	0.039	0.00253279	0.006152	0.681645
rs2481665	0.0161	0.0247	0.0016	0.0064	7.2e-23	0.00011	0.00502159	0.005953	0.404082
rs2491353	-0.0115	-0.0288	0.0016	0.0065	2.8e-12	9.142e-06	-0.00764717	0.006151	0.220117
rs2496725	0.01	0.017	0.0018	0.0065	1.6e-08	0.008824	0.00954629	0.006268	0.126448
rs2516734	0.0165	0.0127	0.0027	0.0099	1e-09	0.2017	0.0171838	0.008673	0.053542
rs2540970	0.003	0.0383	0.0018	0.0068	0.098	1.827e-08	0.00287814	0.006425	0.657152
rs2543132	0.0146	0.0038	0.0022	0.0082	5e-11	0.6417	0.0146812	0.007555	0.057399
rs254800	0.0098	0.0018	0.0017	0.0064	1.8e-08	0.7781	0.00424399	0.006001	0.483964
rs2553522	0.0119	0.0218	0.0021	0.0076	7.3e-09	0.004342	0.00218361	0.007208	0.763009
rs2570306	-0.0126	-0.0092	0.002	0.0074	3.7e-10	0.2159	-0.0113916	0.007304	0.125845
rs2577947	-0.014	0.0034	0.0022	0.0084	2.9e-10	0.6848	-0.0169633	0.007883	0.029873
rs258222	-0.0025	-0.0355	0.0017	0.0065	0.15	4.535e-08	0.00731469	0.006041	0.232146
rs2583401	0.0161	0.0318	0.0024	0.009	3.1e-11	0.000413	0.00427983	0.008459	0.614347
rs2600226	-0.0116	-0.0207	0.0019	0.0068	3.7e-10	0.002353	0.00330646	0.00655	0.617217
rs2600328	0.0095	0.0113	0.0017	0.0065	4.5e-08	0.08173	0.000676771	0.006179	0.91326
rs2605603	-0.0103	-0.0318	0.0016	0.0064	2.5e-10	6.392e-07	-0.00615792	0.006025	0.31265
rs2608703	0.0142	0.0263	0.0017	0.0066	1.9e-16	6.688e-05	0.0293345	0.00633	2.14e-06
rs2608954	0.0146	0.032	0.0022	0.0081	4.9e-11	7.212e-05	0.00856918	0.007889	0.276976
rs2612069	0.0003	-0.1034	0.0029	0.0109	0.92	2.186e-21	0.0201435	0.009742	0.044801
rs2612576	-0.011	-0.0212	0.0019	0.0073	9.7e-09	0.003821	-0.0129282	0.00678	0.061548
rs2613503	0.0328	0.0437	0.0021	0.0083	3e-56	1.269e-07	0.00700447	0.007989	0.387725
rs2616116	-0.0016	0.0351	0.0019	0.0064	0.4	3.892e-08	-0.0113937	0.006212	0.071527
rs262130	0.0127	0.0074	0.0023	0.0081	1.8e-08	0.3587	0.00179838	0.008197	0.827419
rs2642090	-0.0123	-0.0238	0.0018	0.0066	3.7e-12	0.0003084	-0.0216979	0.006352	0.000525
rs2642596	0.0001	0.044	0.0018	0.0064	0.94	5.612e-12	-0.014456	0.006165	0.021646
rs2677035	-0.0156	0.0267	0.0027	0.0103	1.3e-08	0.009265	-0.021478	0.009354	0.026028
rs2681780	0.0233	0.0316	0.0017	0.0064	4e-42	7.511e-07	9.20042e-05	0.00605	0.987897
rs2693826	-0.0137	-0.0175	0.0017	0.0064	2e-15	0.006144	-0.0105262	0.006019	0.085409
rs2694047	-0.0188	-0.0207	0.002	0.0073	3.9e-21	0.004738	-0.00380623	0.006949	0.587912
rs2712666	-0.0133	-0.0149	0.002	0.0073	2.1e-11	0.04206	0.00311284	0.006921	0.656107
rs273504	-0.0153	0.0044	0.0018	0.0065	4.4e-18	0.4979	-0.0205651	0.006192	0.000756
rs2737250	0.0164	0.0276	0.0018	0.0067	8.5e-20	3.808e-05	-0.00456855	0.006382	0.47488
rs274215	0.0095	0.0036	0.0017	0.0064	4.4e-08	0.573	0.0111427	0.006152	0.068668
rs2744972	0.0274	-0.0034	0.0025	0.009	1.4e-28	0.7057	0.0241149	0.008515	0.004022
rs2744974	0.0249	-0.014	0.0018	0.0068	1.4e-45	0.03968	0.00814772	0.00647	0.207082
rs274637	0.0105	0.0037	0.0018	0.0066	4.6e-09	0.5748	0.00358743	0.006373	0.577278
rs2754079	-0.014	-0.0207	0.0017	0.0065	1e-15	0.001429	-0.00434754	0.006118	0.478084
rs2767036	-0.0083	-0.0389	0.002	0.007	2.4e-05	2.936e-08	0.00900745	0.006506	0.17281
rs2791653	0.0141	-0.0251	0.0019	0.0076	1.3e-13	0.001024	3.89992e-05	0.007383	0.995773
rs2791655	-0.012	0.029	0.0019	0.0072	5.4e-10	5.966e-05	0.00597984	0.007148	0.408958
rs2796441	0.0066	-0.0674	0.0017	0.0065	7.3e-05	2.972e-25	0.0109281	0.006097	0.071634
rs2812545	0.0004	0.0413	0.0017	0.0065	0.83	1.99e-10	-0.00297956	0.006384	0.6418
rs2820311	-0.0235	-0.0292	0.0018	0.0068	4.1e-38	1.782e-05	-0.00618583	0.006543	0.344518
rs2820441	-0.0078	0.0556	0.0019	0.0069	2.8e-05	8.562e-16	-0.0045128	0.00661	0.495661
rs2832238	0.0117	0.0167	0.0021	0.0081	2.9e-08	0.03832	-0.0134977	0.007388	0.073579
rs2832283	0.0115	0.0122	0.002	0.0077	5.8e-09	0.1153	-0.00982713	0.007406	0.192162
rs28350	0.0177	0.0131	0.0022	0.0083	3.5e-15	0.1132	0.0135251	0.008165	0.09577
rs2836950	-0.0108	-0.0147	0.0018	0.0066	3.1e-09	0.02584	-0.00799099	0.006565	0.222766
rs2836964	0.011	0.013	0.0018	0.0067	1.3e-09	0.05238	0.00646183	0.006227	0.305555
rs2840343	-0.0133	-0.0278	0.0024	0.0083	1.7e-08	0.0007768	-0.0264887	0.007808	0.001052
rs2857605	-0.001	0.0575	0.002	0.0079	0.6	2.437e-13	0.00303961	0.007337	0.681764
rs2861683	0.0144	0.0139	0.0017	0.0065	1.3e-16	0.03225	0.0141517	0.006185	0.024986
rs287104	0.0115	0.0156	0.0017	0.0068	4.4e-11	0.02189	0.00643265	0.006434	0.323592
rs2875762	0.0139	0.0256	0.002	0.0076	1.2e-11	0.00081	0.0185783	0.007109	0.008213
rs2885415	-0.0158	-0.0364	0.002	0.0075	1.4e-15	1.376e-06	-0.00191082	0.006913	0.784069
rs2903971	0.0145	0.0079	0.0023	0.0084	1.5e-10	0.3456	0.00732073	0.007892	0.360922
rs2907948	-0.0141	-0.0301	0.0019	0.0075	1.3e-13	6.53e-05	-0.0163733	0.007011	0.022555
rs2925979	-0.0004	0.0546	0.0018	0.007	0.81	7.068e-15	-0.00623339	0.006447	0.339724
rs2931434	-0.0104	-0.0163	0.0018	0.0069	1.4e-08	0.01834	-0.00602713	0.006401	0.352341
rs294704	-0.0113	-0.0096	0.0019	0.0071	4e-09	0.1775	-0.0071186	0.006793	0.294426
rs2952895	-0.0141	-0.0236	0.0018	0.0067	5.8e-15	0.0004285	-0.0153053	0.006348	0.014987
rs2962447	-0.0104	-0.0156	0.0017	0.0064	2.1e-09	0.01459	-0.00981468	0.006211	0.112732
rs2962464	0.0105	0.0157	0.0017	0.0064	1e-09	0.01396	0.00962553	0.006216	0.120153
rs2968856	0.0137	0.0307	0.0019	0.0075	5.9e-13	4.653e-05	0.013595	0.006909	0.053877
rs2970839	0.0108	0.0191	0.0019	0.0071	2e-08	0.007304	0.000996496	0.006651	0.881804
rs2971669	-0.0033	0.0602	0.002	0.008	0.1	3.87e-14	-0.0010996	0.007396	0.882826
rs2972144	0.0062	-0.0911	0.0017	0.0066	0.00022	2.192e-43	0.0036573	0.006295	0.562324
rs29941	-0.0152	-0.0229	0.0018	0.0068	5.1e-18	0.0007659	-0.00763104	0.006337	0.234973
rs3007105	0.0142	0.0189	0.0017	0.0065	1.1e-17	0.003597	0.0158802	0.006293	0.010845
rs3020069	0.0048	0.0399	0.0019	0.0069	0.01	7.744e-09	0.000367067	0.006398	0.954545
rs3109469	-0.011	-0.024	0.0018	0.0067	1.6e-09	0.0003415	0.000652213	0.006362	0.918869
rs3131816	0.0131	0.0244	0.0022	0.0081	2.2e-09	0.002474	0.0301489	0.00781	7.94e-05
rs317689	-0.0118	-0.0214	0.0018	0.0071	1.4e-10	0.00265	0.00323924	0.006615	0.627744
rs320369	0.0032	0.0372	0.0019	0.0068	0.089	4.602e-08	0.0130505	0.006921	0.057744
rs3217795	-0.0008	0.1065	0.0031	0.0119	0.79	4.557e-19	-0.013459	0.010355	0.192154
rs326889	-0.0129	-0.0082	0.0018	0.0066	2.4e-13	0.2138	-0.000281039	0.006166	0.963861
rs326899	-0.0125	-0.01	0.0018	0.0065	1.1e-12	0.1234	-0.000983483	0.006222	0.875313
rs329122	-0.0125	0.0366	0.0017	0.0065	4.3e-14	1.719e-08	0.00884576	0.006181	0.151194
rs329651	0.0164	0.0207	0.0021	0.0083	9e-15	0.01233	0.0117407	0.0079	0.145026
rs331966	-0.0112	-0.0187	0.0018	0.0066	3.2e-10	0.004583	-0.0228675	0.006438	0.000307
rs339991	-0.0124	-0.0251	0.0018	0.0065	1.2e-12	0.0001104	-0.00587523	0.006101	0.341304
rs340874	-0.0019	-0.0678	0.0016	0.0065	0.26	1.555e-25	0.000794684	0.005983	0.894798
rs349088	-0.0128	-0.0267	0.0017	0.0064	1.8e-13	2.909e-05	-0.0117568	0.006049	0.056236
rs349332	-0.0167	-0.0309	0.0022	0.0084	8.2e-14	0.0002251	-0.014039	0.008444	0.094479
rs355777	0.0153	0.0135	0.0017	0.0065	1.4e-18	0.03756	0.00903704	0.006135	0.139506
rs3731695	-0.0116	-0.003	0.0016	0.0064	7.9e-13	0.6386	-0.0158347	0.005974	0.009524
rs3732084	-0.0107	-0.0067	0.0018	0.0066	1.1e-09	0.3098	-0.0190544	0.006253	0.002977
rs3733251	-0.0136	-0.0294	0.0024	0.0087	8.2e-09	0.0007168	0.00121874	0.00801	0.880163
rs3736485	0.0134	0.0213	0.0016	0.0065	2.5e-16	0.001034	0.0172376	0.006492	0.00728
rs3742305	0.0154	0.0382	0.002	0.0072	9.3e-15	1.239e-07	0.0041004	0.007027	0.563846
rs3749897	0.0122	0.0012	0.0018	0.0065	8.4e-12	0.8533	0.00234325	0.006019	0.698057
rs3751239	-0.0007	0.0749	0.0022	0.0081	0.74	1.537e-20	-0.00014199	0.007559	0.985081
rs3754346	0.0159	0.0795	0.0021	0.0076	4e-14	2.446e-25	0.0283425	0.007348	8.22e-05
rs3754822	-0.0135	-0.0229	0.0022	0.0082	5.1e-10	0.005047	-0.00426609	0.007762	0.587085
rs3754963	0.0123	0.0198	0.002	0.0072	3.3e-10	0.006131	-0.0020968	0.006898	0.762182
rs3757840	-0.0021	0.0448	0.0017	0.0064	0.21	2.309e-12	-0.00676705	0.006258	0.279213
rs3764002	-0.0098	-0.0511	0.0019	0.0073	2.9e-07	3.122e-12	-0.000178016	0.006797	0.979269
rs3764835	-0.0141	-0.0097	0.0024	0.0088	3.1e-09	0.2701	-0.0156925	0.008243	0.063082
rs3778934	0.0115	0.0233	0.0019	0.0067	7.4e-10	0.0005068	0.020168	0.006598	0.002931
rs3779074	0.0098	0.003	0.0018	0.0067	4.9e-08	0.6544	0.0101424	0.006364	0.109551
rs3783394	-0.0161	-0.038	0.0018	0.0067	5.3e-19	1.421e-08	0.0120896	0.006366	0.056123
rs3789587	0.0079	-0.0674	0.003	0.0112	0.0083	1.786e-09	0.0261199	0.010489	0.01141
rs3796129	-0.0098	-0.0091	0.0018	0.0065	3.2e-08	0.161	-0.00816954	0.006149	0.183062
rs3800229	0.0175	0.0111	0.0018	0.007	1.4e-22	0.1136	0.000731267	0.006534	0.911465
rs3800637	-0.0115	-0.0156	0.0018	0.0067	5.1e-10	0.01991	-0.0144383	0.006863	0.034009
rs3802177	0.006	-0.1077	0.0018	0.0069	0.00074	9.163e-55	0.00052886	0.006433	0.934785
rs3803286	0.0181	0.0303	0.0018	0.007	4.1e-23	1.565e-05	0.00880314	0.006375	0.166242
rs3806572	-0.0145	-0.011	0.0019	0.007	1.6e-14	0.1169	-0.0140776	0.006669	0.038693
rs3807645	-0.0166	-0.0213	0.0021	0.0077	2.4e-15	0.005976	0.0080634	0.007344	0.271786
rs380857	-0.0151	-0.0177	0.0027	0.0101	3.6e-08	0.07825	-0.0277825	0.009582	0.00315
rs3812547	0.0026	0.0495	0.0019	0.007	0.17	1.711e-12	-0.0159511	0.006537	0.013766
rs3814058	0.0135	0.0199	0.0023	0.0083	3e-09	0.01613	0.0170617	0.007798	0.03286
rs3814883	0.0232	0.0347	0.0017	0.0065	1.1e-40	9.021e-08	0.0145004	0.006289	0.020083
rs3819812	0.0102	0.0206	0.0019	0.0069	4.3e-08	0.002873	-0.0103126	0.006607	0.117165
rs3829109	-0.003	-0.0459	0.0019	0.0074	0.11	6.64e-10	0.0167381	0.007091	0.017159
rs3829849	0.0098	0.0065	0.0017	0.0067	5.9e-09	0.332	-0.00515024	0.006225	0.41338
rs38307	-0.011	-0.0143	0.0017	0.0064	2.5e-10	0.02516	-0.0032218	0.005974	0.590634
rs38314	-0.012	-0.0153	0.0017	0.0064	4.7e-12	0.0166	-0.00241291	0.006119	0.69586
rs3844598	-0.0095	0.0003	0.0017	0.0064	3.8e-08	0.9625	-4.60011e-05	0.006221	0.994111
rs3851083	-0.0102	-0.0241	0.0016	0.0065	4.1e-10	0.0002052	-0.00133089	0.006126	0.829215
rs3857834	-0.0151	-0.0141	0.0018	0.0066	4e-17	0.03255	-0.00648592	0.006338	0.305987
rs3872707	0.0155	0.0464	0.0027	0.0094	5e-09	8.479e-07	-0.00162031	0.008639	0.852706
rs3887925	-0.0037	0.0539	0.0017	0.0065	0.034	1.014e-16	-0.00552173	0.006174	0.371367
rs3902951	-0.0134	-0.0248	0.002	0.0074	7e-12	0.0008497	-0.00433061	0.007407	0.559978
rs3904244	0.0155	0.0042	0.0025	0.009	4.3e-10	0.6409	0.0042639	0.008595	0.621315
rs3906146	0.0129	0.0233	0.0017	0.0065	9.9e-14	0.0003316	0.0122516	0.006179	0.046049
rs3912067	-0.0124	-0.0274	0.0022	0.0081	2.2e-08	0.0006773	-0.00383735	0.007844	0.628713
rs391300	0.0119	0.0051	0.0017	0.0066	3.1e-12	0.4394	0.00183731	0.006391	0.774743
rs3962532	0.012	0.0098	0.0022	0.0081	3.3e-08	0.2242	0.00117369	0.007726	0.880279
rs3977755	-0.0135	0.0142	0.0019	0.0072	5.9e-13	0.04935	-0.0171278	0.006568	0.010896
rs40067	-0.0266	-0.0157	0.0023	0.0085	7.1e-30	0.06414	-0.00948686	0.008093	0.249364
rs4012234	-0.0141	-0.0352	0.0018	0.0065	9.9e-16	5.879e-08	-0.000685235	0.006198	0.912555
rs4072917	0.0115	0.012	0.0018	0.0065	6.9e-11	0.06452	-0.00138496	0.006363	0.829017
rs4075482	-0.0124	-0.0173	0.0018	0.007	9.5e-12	0.01366	-0.00830338	0.006306	0.194362
rs410011	-0.0127	-0.0175	0.0017	0.0064	1.5e-13	0.006144	-0.00777768	0.006108	0.202112
rs4132670	-0.0171	0.2794	0.0018	0.0069	4e-22	0	-0.0310872	0.006336	2.33e-06
rs4133017	-0.0127	-0.0116	0.0023	0.0081	2.1e-08	0.1502	-0.0117487	0.008027	0.141736
rs4140445	0.0103	0.0221	0.0018	0.0067	6.3e-09	0.0009736	-0.00505274	0.006278	0.426117
rs4148155	0.0188	0.0019	0.0026	0.0104	5e-13	0.8546	-0.00204191	0.00957	0.83229
rs4148866	0.0098	0.0273	0.0018	0.0067	4e-08	4.62e-05	0.0122813	0.006095	0.042584
rs4151664	0.02	0.017	0.0035	0.0142	1.4e-08	0.2325	0.00165463	0.012425	0.89517
rs4235395	0.0138	0.0201	0.0018	0.0068	6e-14	0.003143	0.0095661	0.006601	0.145981
rs4237643	0.0223	0.0336	0.0019	0.0069	4.3e-33	1.16e-06	0.0117971	0.00659	0.071911
rs4255357	0.0117	0.0131	0.0017	0.0066	1.4e-11	0.04704	0.00803923	0.00615	0.197457
rs4255703	0.0129	0.0147	0.0023	0.0083	1.2e-08	0.07554	-0.00948787	0.007658	0.223207
rs4258002	-0.0147	-0.0094	0.0023	0.0091	2.8e-10	0.3021	-0.0126375	0.008348	0.138225
rs4273712	0.0057	-0.0591	0.0018	0.0071	0.0019	1.034e-16	0.00421387	0.006993	0.551323
rs427943	-0.017	-0.0207	0.0017	0.0064	7.3e-23	0.001191	-0.00354126	0.006304	0.578052
rs429343	0.015	0.0235	0.0017	0.0065	6.8e-18	0.0002945	-0.00785074	0.006116	0.205572
rs4307239	-0.0115	-0.0019	0.0017	0.0064	3.9e-11	0.7661	0.00504068	0.006204	0.42165
rs4358081	-0.0097	0.0049	0.0017	0.0064	1.5e-08	0.443	-0.0142914	0.006121	0.018579
rs4414033	0.0129	-0.0034	0.0018	0.0068	1.4e-12	0.6174	0.0113997	0.007258	0.123123
rs4414876	-0.0183	-0.032	0.0024	0.0089	1.2e-14	0.0003236	-0.0232584	0.008263	0.006404
rs4430672	0.0127	0.0142	0.0022	0.0081	3.9e-09	0.07818	9.99999e-07	0.00761	0.999894
rs4461202	0.0105	0.013	0.0017	0.0064	8.6e-10	0.04181	-0.00554334	0.006022	0.362885
rs447267	-0.0148	-0.0271	0.002	0.0073	1.1e-13	0.0002177	-0.00529595	0.007159	0.460207
rs4482463	-0.0331	-0.0379	0.0033	0.0119	2.8e-23	0.001497	-0.0229184	0.011522	0.044177
rs4500930	0.0156	0.0293	0.0018	0.0067	6.5e-18	1.228e-05	0.00592044	0.006219	0.341191
rs4516268	-0.0217	-0.0329	0.0021	0.0082	5.2e-25	5.613e-05	-0.00845867	0.007754	0.283034
rs4517932	-0.0095	0.0299	0.0017	0.0065	1.1e-08	4.105e-06	-0.00725561	0.00623	0.243547
rs4518345	-0.0117	-0.0137	0.0019	0.0071	1e-09	0.05433	0.00544117	0.006672	0.415254
rs4521182	0.0104	0.0221	0.0019	0.0069	3.7e-08	0.001383	0.0128047	0.006632	0.052043
rs4556997	0.0197	0.0202	0.0024	0.0092	6.9e-17	0.02835	0.0108549	0.008546	0.202858
rs4585542	0.004	0.0486	0.0016	0.0064	0.015	2.754e-14	-0.00655544	0.006107	0.289122
rs4589691	-0.0141	-0.0172	0.0024	0.0088	4.7e-09	0.05051	-0.019173	0.008766	0.027082
rs459193	0.0015	-0.0722	0.0019	0.0073	0.42	6.783e-23	0.00345104	0.006839	0.615059
rs4639527	-0.0172	-0.0112	0.0019	0.0069	3.3e-20	0.1051	-0.00806638	0.006495	0.213429
rs4653017	0.0122	0.0073	0.0018	0.0067	4.5e-11	0.276	0.00424399	0.006652	0.527993
rs4657652	-0.0098	-0.0061	0.0017	0.0064	9.5e-09	0.3395	-0.00168241	0.00606	0.782941
rs4660443	0.0164	0.0761	0.0021	0.0076	6.8e-15	2.363e-23	0.0245707	0.0074	0.000733
rs4671328	0.0219	0.0328	0.0017	0.0067	2.2e-36	9.839e-07	0.0307687	0.006409	8.8e-07
rs4673613	-0.0117	-0.0256	0.0019	0.0069	3.7e-10	0.0002117	-0.00341715	0.006627	0.607275
rs4680340	-0.0123	0.0128	0.002	0.0074	4.1e-10	0.0851	0.00274877	0.006895	0.692934
rs4699837	-0.0108	-0.0314	0.0018	0.0067	1.2e-09	2.787e-06	0.00024403	0.007302	0.973559
rs4713436	-0.0133	-0.0078	0.0024	0.0085	1.8e-08	0.3577	-0.0175389	0.007683	0.026048
rs4713791	0.0172	0.0116	0.0024	0.009	2.1e-12	0.1977	0.00995429	0.008426	0.2366
rs4722398	0.0158	0.0233	0.0025	0.0097	3.6e-10	0.01672	0.000845642	0.008912	0.924952
rs4740619	0.0186	0.0146	0.0016	0.0064	2.3e-30	0.02226	0.00914065	0.00605	0.136726
rs474513	-0.01	0.0399	0.0017	0.0064	7.9e-09	4.178e-10	-0.006318	0.006013	0.293193
rs4757144	0.0169	0.0151	0.0018	0.0065	5.6e-22	0.02001	0.0218009	0.006019	0.00043
rs4773395	0.0121	0.0182	0.0017	0.0064	4e-12	0.004377	0.0188286	0.006351	0.002688
rs4786903	-0.0125	-0.0081	0.002	0.0073	3.5e-10	0.2691	-0.00102553	0.007198	0.887575
rs4790845	-0.0232	-0.0341	0.0023	0.0083	1.2e-24	3.746e-05	-0.00776003	0.007751	0.324217
rs4800191	0.0103	0.0228	0.0017	0.0067	2.5e-09	0.0006677	0.015139	0.006504	0.022772
rs4801117	0.0104	0.0029	0.0018	0.0066	4.6e-09	0.6602	0.00747201	0.00629	0.234182
rs4804833	0.0042	0.048	0.0017	0.0066	0.013	3.417e-13	0.00685048	0.006103	0.261154
rs4807191	0.0108	0.0282	0.0018	0.0068	1.5e-09	3.419e-05	0.00910735	0.006334	0.15677
rs480890	-0.0109	-0.0213	0.002	0.0074	4.1e-08	0.004167	-0.00543719	0.007061	0.441953
rs4812034	0.0048	0.0416	0.0017	0.0064	0.0058	7.347e-11	-0.00219259	0.006129	0.721601
rs4814229	-0.0089	-0.0114	0.0016	0.0064	4.3e-08	0.07427	-0.00798479	0.005999	0.189322
rs4818225	-0.0117	-0.0123	0.0018	0.0067	2.3e-10	0.06642	0.00549686	0.006474	0.396234
rs4820408	0.0151	0.0197	0.0017	0.0065	2.1e-19	0.002408	0.0179882	0.00614	0.003037
rs4832287	0.0126	0.0324	0.002	0.0074	2.6e-10	1.31e-05	0.00786797	0.007021	0.261908
rs4851029	-0.0121	-0.0147	0.0017	0.0064	1.7e-12	0.02136	-0.00499244	0.006028	0.412734
rs4851057	0.0154	0.0363	0.0026	0.0097	3.2e-09	0.0001931	-0.000211022	0.008814	0.981027
rs4851250	0.0133	0.0381	0.0023	0.0085	4.3e-09	7.041e-06	-0.0160958	0.007977	0.04191
rs4858193	0.0129	0.0261	0.0019	0.0071	1.6e-11	0.0002465	0.00804225	0.007303	0.27817
rs4859232	0.0104	0.0252	0.0019	0.0069	2.7e-08	0.0002656	0.00839716	0.006578	0.208508
rs4864201	0.0141	0.0213	0.0017	0.0067	1.5e-16	0.00148	0.0148876	0.006306	0.017256
rs4880341	-0.0118	-0.0157	0.0017	0.0064	1.1e-11	0.01396	-0.0142244	0.006228	0.021315
rs4888165	0.0115	0.0267	0.002	0.0074	1.1e-08	0.0003286	0.00179539	0.007272	0.805973
rs4896544	0.0106	-0.0112	0.0019	0.0065	1.1e-08	0.08447	0.00175346	0.006239	0.779578
rs4906908	-0.0103	-0.0095	0.0017	0.0064	2.5e-09	0.1369	-0.0190034	0.005921	0.001752
rs4908672	0.0098	0.0053	0.0018	0.0066	3.2e-08	0.4217	0.00170654	0.006172	0.783161
rs491711	0.0115	0.0177	0.0019	0.007	1.1e-09	0.01163	0.0197161	0.006503	0.003156
rs4925109	-0.0071	0.0476	0.0019	0.0069	0.00017	5.65e-12	-0.0115049	0.006486	0.081469
rs4929923	-0.0181	-0.029	0.0017	0.0067	7.2e-27	1.506e-05	-0.00900341	0.006133	0.148159
rs4932265	-0.0041	0.0653	0.002	0.0072	0.038	1.585e-19	0.000337943	0.006914	0.961281
rs4936175	-0.0122	-0.0137	0.0017	0.0064	1.4e-12	0.03195	-0.0100751	0.006038	0.093798
rs4937870	0.0109	0.0152	0.0019	0.0069	8.8e-09	0.02784	0.00610158	0.00676	0.37284
rs4952843	0.0131	0.0194	0.0018	0.0066	6.8e-14	0.003271	0.00643164	0.006321	0.315084
rs4953419	0.0128	0.0196	0.0018	0.0066	2.7e-13	0.002965	0.005663	0.006348	0.378028
rs4954638	0.0118	0.0067	0.002	0.0074	2.9e-09	0.3674	0.00411847	0.006981	0.559561
rs4968656	-0.0116	-0.0242	0.0019	0.0069	8.2e-10	0.0004618	-0.00428082	0.006538	0.513554
rs4977218	0.0069	-0.0505	0.0018	0.0069	0.00011	2.714e-13	0.0101503	0.006276	0.111564
rs4981693	0.0206	0.0268	0.002	0.0075	6.9e-24	0.0003779	0.0126578	0.007182	0.084027
rs4986044	-0.0164	-0.023	0.0016	0.0065	3.3e-23	0.0003955	-0.0242609	0.005966	8.04e-05
rs5015480	0.0029	-0.1091	0.0017	0.0065	0.099	2.188e-63	0.00800587	0.006082	0.187094
rs505922	-0.0021	-0.0473	0.0017	0.0068	0.22	3.65e-12	0.0185255	0.00617	0.003413
rs508419	-0.0008	-0.0811	0.002	0.0075	0.69	5.433e-27	0.0136257	0.007156	0.055276
rs512619	0.011	0.0179	0.0019	0.0069	4.1e-09	0.009589	0.0196835	0.0065	0.003192
rs5215	0.0117	-0.0706	0.0017	0.0066	5.9e-12	9.848e-27	0.00350112	0.006146	0.572635
rs523092	-0.0094	-0.0267	0.0017	0.0064	4.7e-08	2.909e-05	0.00200499	0.006015	0.739871
rs538579	0.0137	0.0184	0.0019	0.0068	1.3e-13	0.006859	0.0173644	0.006811	0.009988
rs543874	-0.0475	-0.0547	0.002	0.0081	1.2e-122	1.162e-11	0.00213327	0.007442	0.776487
rs559231	0.0135	0.0164	0.0018	0.0065	2.4e-14	0.01153	-0.000463107	0.006291	0.941727
rs571174	-0.0128	-0.0199	0.0019	0.0069	9.8e-12	0.00398	-0.0164106	0.006564	0.011581
rs573455	-0.0093	-0.0081	0.0016	0.0066	1.6e-08	0.2195	-0.00737916	0.005917	0.218434
rs5758223	0.0106	0.0401	0.0019	0.0071	4e-08	1.779e-08	0.015335	0.00672	0.025622
rs576674	0.0041	-0.0538	0.0022	0.0086	0.067	3.697e-10	-0.000555845	0.007873	0.944128
rs577525	-0.0166	-0.0085	0.0017	0.0064	9.7e-22	0.1832	-0.00449408	0.00635	0.483852
rs587242	0.0191	0.0162	0.0019	0.0072	2.5e-24	0.02494	0.0274079	0.007087	7.96e-05
rs592483	-0.0147	-0.0078	0.0017	0.0063	2e-18	0.2144	-0.00481638	0.00623	0.440046
rs6012876	-0.002	0.0428	0.0018	0.0065	0.26	4.305e-11	-0.00935709	0.006126	0.125348
rs6044641	0.0134	0.0146	0.0023	0.0086	6.9e-09	0.08903	-0.0145503	0.007908	0.071998
rs6050446	-0.0343	-0.0439	0.0047	0.0191	4.4e-13	0.02124	0.00308125	0.018165	0.867277
rs6061194	-0.0128	-0.0036	0.0023	0.0092	4.1e-08	0.696	-0.00977606	0.008586	0.254207
rs6068294	0.0118	0.0197	0.0018	0.0067	7.5e-11	0.003283	0.01833	0.006311	0.004618
rs614836	0.0142	-0.0137	0.0022	0.0085	1.5e-10	0.1062	0.0072059	0.007675	0.35495
rs621042	-0.0107	-0.0002	0.0017	0.0064	6.3e-10	0.975	-0.0100392	0.006041	0.10196
rs6235	-0.0175	0.0034	0.0019	0.0072	1.5e-19	0.6379	-0.0139917	0.006707	0.035601
rs6265	-0.0412	-0.0171	0.0021	0.0083	1e-86	0.0387	-0.0257507	0.007392	0.000757
rs629443	0.0116	0.0087	0.0019	0.0074	1.4e-09	0.2419	0.00623154	0.007085	0.379392
rs630378	-0.0104	-0.0222	0.0019	0.0073	4.7e-08	0.002454	-0.0101584	0.00655	0.127184
rs637531	-0.0105	-0.0143	0.0019	0.0071	4.8e-08	0.04459	0.00964137	0.006854	0.158244
rs6430017	-0.0164	-0.025	0.0025	0.0092	3.3e-11	0.006661	-0.0190788	0.008727	0.027159
rs6443750	-0.0148	-0.025	0.0021	0.0083	3.2e-12	0.002508	-0.00292728	0.00761	0.703485
rs6444809	-0.001	0.0544	0.0026	0.0096	0.69	1.628e-08	0.0109659	0.009116	0.238357
rs6448587	0.0167	0.0159	0.0023	0.0082	2.3e-13	0.05155	0.000322052	0.007766	0.967191
rs645040	0.0171	0.0362	0.002	0.0077	2.5e-18	2.98e-06	0.0143282	0.007029	0.046024
rs6453620	0.0115	0.0212	0.0019	0.007	3e-09	0.002511	0.0225537	0.006815	0.000776
rs645482	0.0109	0.028	0.0019	0.007	6.2e-09	6.568e-05	0.00737513	0.006652	0.274283
rs6459733	-0.0068	-0.0589	0.0018	0.0068	0.00021	4.948e-18	-0.00541664	0.006492	0.409626
rs6461115	0.0144	0.0316	0.0019	0.0075	1.2e-13	2.768e-05	0.0293186	0.006957	4.88e-05
rs6471941	0.0156	0.0244	0.0021	0.0083	3.1e-13	0.003179	0.00139303	0.008154	0.865258
rs6477694	-0.0123	-0.0196	0.0017	0.0066	3.8e-13	0.002965	-0.00594927	0.006247	0.340978
rs6483212	-0.0042	-0.0653	0.0018	0.0064	0.02	1.546e-24	0.00730663	0.006204	0.245286
rs6512302	0.0142	-0.0274	0.002	0.0076	2.1e-12	0.0003373	0.0120139	0.007017	0.092985
rs653178	0.0097	-0.0213	0.0017	0.0065	4.9e-09	0.001034	-0.000675772	0.005928	0.909753
rs6545714	-0.0191	-0.0363	0.0017	0.0065	9.1e-31	2.246e-08	-0.0105234	0.006292	0.09297
rs6546496	0.0116	0.0071	0.0018	0.0065	6.6e-11	0.2741	0.00917496	0.006044	0.134823
rs6551278	-0.0181	-0.032	0.0022	0.0089	7.2e-16	0.0003236	-0.0231376	0.00829	0.00686
rs6556301	-0.0111	-0.0049	0.0018	0.0067	4.1e-10	0.4646	-0.0137177	0.006794	0.047929
rs6561708	-0.0097	-0.0222	0.0018	0.0064	3.2e-08	0.0005092	-0.0127375	0.006248	0.040175
rs657452	0.0188	0.0037	0.0017	0.0066	7.2e-29	0.5748	-0.00745371	0.006325	0.245062
rs6577584	-0.0131	-0.0345	0.0018	0.0067	3.7e-13	2.625e-07	-0.027798	0.006453	1.09e-05
rs6587552	0.0173	0.0226	0.002	0.0074	1.6e-17	0.002365	0.020856	0.007261	0.003599
rs6591407	-0.0118	-0.0092	0.0021	0.0082	1.9e-08	0.2599	0.00312212	0.007986	0.697222
rs6593688	-0.0137	-0.0103	0.0018	0.0066	8.6e-15	0.1184	-0.0181041	0.006338	0.003856
rs6600191	0.0016	0.0587	0.0023	0.0085	0.48	4.471e-12	-0.0139266	0.007859	0.074565
rs6602150	-0.0126	-0.0228	0.0018	0.0067	3.1e-12	0.0006677	-0.0171736	0.006287	0.007644
rs660895	-0.0009	-0.067	0.002	0.008	0.67	3.77e-17	0.0021463	0.007349	0.77237
rs663129	0.0545	0.0542	0.0019	0.0075	1.6e-178	6.494e-13	0.01532	0.007209	0.032144
rs6664664	0.0143	-0.0036	0.0017	0.0064	5.9e-17	0.573	0.0143358	0.006402	0.023995
rs6673081	0.01	-0.011	0.0018	0.0065	1.8e-08	0.09017	-0.00434141	0.006072	0.479181
rs667920	0.0166	0.0387	0.002	0.0076	2.4e-17	4.121e-07	0.0209019	0.006968	0.003547
rs6687271	-0.0062	-0.0402	0.002	0.0073	0.0019	4.136e-08	-0.00752958	0.007082	0.287409
rs6691857	-0.0347	-0.0172	0.0051	0.0195	6.9e-12	0.3771	-0.000249031	0.017509	0.988825
rs6692586	0.0192	-0.0022	0.0023	0.0087	1.1e-16	0.8001	0.0246994	0.00842	0.002869
rs6711477	0.0139	0.0443	0.0022	0.0084	2.5e-10	1.231e-07	-0.00515929	0.007655	0.50583
rs6712	0.0138	0.0366	0.0025	0.0094	4.4e-08	0.0001027	-5.30014e-05	0.008904	0.995273
rs6734537	-0.0133	-0.0139	0.0022	0.0081	1e-09	0.08469	-0.0089419	0.007533	0.234502
rs6744911	0.0122	0.0194	0.002	0.0073	6.8e-10	0.008122	-0.00152284	0.006952	0.827451
rs6760042	0.013	0.0202	0.0018	0.0068	2.1e-13	0.002996	0.00621763	0.006665	0.351079
rs6761198	0.0107	0.0212	0.0018	0.0068	4.6e-09	0.001839	0.00297158	0.006397	0.643428
rs6764533	0.0116	0.0172	0.0018	0.0067	1.4e-10	0.01026	0.0200271	0.006421	0.001572
rs6766511	-0.0105	-0.0306	0.0018	0.0066	4e-09	3.501e-06	0.00825296	0.006189	0.188709
rs6772756	0.0104	0.0239	0.0019	0.0069	4e-08	0.000543	0.00835682	0.007082	0.245233
rs6781254	0.0112	0.0148	0.0018	0.007	4.9e-10	0.03488	0.0071742	0.006577	0.274988
rs6792696	0.0104	0.0094	0.0017	0.0067	6.6e-10	0.1607	0.0119315	0.006515	0.065564
rs6804842	-0.0156	-0.0175	0.0017	0.0065	3.6e-21	0.007022	-0.0208243	0.006037	0.00079
rs6812882	-0.0113	-0.0339	0.0019	0.007	2.5e-09	1.349e-06	-0.00723774	0.006716	0.280804
rs6841761	-0.0131	-0.0181	0.0016	0.0064	6.4e-16	0.004598	-0.0161538	0.006069	0.007177
rs6850639	0.0124	0.0222	0.0021	0.0081	1.8e-09	0.005894	-0.00140399	0.007705	0.856633
rs6852016	0.0105	0.0117	0.0018	0.0068	1.1e-08	0.08559	0.00672136	0.006532	0.30334
rs6857	-0.0244	-0.066	0.0023	0.0086	2.6e-25	1.503e-14	-0.0387377	0.008156	5.96e-06
rs6878122	0.0069	-0.0605	0.0018	0.007	0.00011	6.448e-18	0.00482361	0.00639	0.455343
rs6890277	-0.0153	-0.0305	0.0017	0.0065	1.6e-18	2.622e-06	-0.0161843	0.006149	0.007852
rs6901944	-0.0126	-0.0221	0.0023	0.0085	2.7e-08	0.009164	-0.00804456	0.008192	0.326101
rs693232	-0.0457	-0.0542	0.0021	0.008	5.4e-110	9.673e-12	0.0023668	0.007455	0.753185
rs6934973	-0.0118	-0.0115	0.0019	0.007	3.4e-10	0.1011	-0.00328759	0.006736	0.6267
rs6937438	0.0025	-0.0514	0.0018	0.007	0.16	2.352e-13	0.00339777	0.006637	0.612225
rs6951931	0.0147	0.0376	0.0022	0.0081	4.1e-11	3.104e-06	-0.00119071	0.007832	0.880178
rs6985109	-0.0177	-0.0429	0.0017	0.0065	1.5e-26	3.88e-11	-0.00788582	0.00608	0.193767
rs6992853	0.0165	0.0265	0.0026	0.0098	4.1e-10	0.007091	-0.000344059	0.009034	0.969851
rs6997041	0.0139	0.0286	0.002	0.0076	4.7e-12	0.0001827	-0.0018972	0.006978	0.786757
rs7015203	0.0004	0.0354	0.0017	0.0065	0.82	4.946e-08	0.000225025	0.006139	0.970875
rs7018475	0.0062	-0.1043	0.002	0.0072	0.0024	3.025e-47	0.0146173	0.007237	0.048157
rs7024334	0.0138	0.0174	0.002	0.0076	3.1e-12	0.02282	3.39994e-05	0.007252	0.996317
rs7025938	-0.0166	-0.0133	0.0019	0.0068	3.7e-19	0.05067	-0.0174607	0.006544	0.00699
rs702634	-0.0102	0.0503	0.0018	0.0069	7.3e-09	3.365e-13	-0.00936105	0.006566	0.152761
rs7030297	-0.0099	-0.017	0.0017	0.0065	1.1e-08	0.008824	-0.010977	0.005962	0.070284
rs7031406	-0.0104	-0.0152	0.0018	0.0066	4.8e-09	0.0212	0.00796619	0.006311	0.205962
rs7043405	-0.0123	-0.0209	0.0017	0.0066	1.6e-12	0.001532	-0.00362055	0.006147	0.559739
rs704633	-0.0122	-0.0344	0.0018	0.0067	1.6e-11	2.843e-07	-0.0115413	0.006433	0.078033
rs7069812	0.0107	0.0136	0.0019	0.0071	2.9e-08	0.05611	0.0109376	0.006671	0.107144
rs7084454	0.0193	-0.0057	0.0019	0.0069	4e-25	0.4095	0.0257525	0.00654	6.01e-05
rs7099048	0.01	0.0286	0.0017	0.0064	7.2e-09	7.536e-06	0.0245043	0.006362	8.82e-05
rs7102454	-0.0158	-0.0046	0.0018	0.0067	2.4e-18	0.4924	-0.00152883	0.00632	0.80968
rs7117238	-0.0131	-0.0042	0.0022	0.0086	2.5e-09	0.6247	-0.0183361	0.007887	0.023552
rs7124681	0.0263	0.0362	0.0016	0.0065	3.2e-58	2.454e-08	0.0175069	0.006211	0.004366
rs7133378	0.0125	-0.0316	0.0018	0.0068	9.4e-13	3.431e-06	-0.000852363	0.006556	0.897261
rs7136732	-0.0126	-0.0083	0.0022	0.0082	9.8e-09	0.3095	-0.0212212	0.007915	0.00659
rs7138803	0.03	0.0342	0.0017	0.0066	2.3e-71	2.163e-07	0.02519	0.006281	4.4e-05
rs7143394	-0.0054	-0.0364	0.0017	0.0064	0.0016	1.204e-08	-0.000191982	0.006061	0.974869
rs7144011	0.0282	0.0552	0.002	0.0077	5.2e-47	1.045e-12	0.0186736	0.007493	0.011733
rs7159126	0.0157	0.0246	0.0019	0.0071	2.4e-16	0.0005499	0.0150822	0.006647	0.026427
rs7172627	-0.0117	-0.0078	0.0017	0.0064	1.1e-11	0.222	0.00160429	0.006039	0.792041
rs7173441	0.0119	0.0105	0.0018	0.0065	1.2e-11	0.1058	0.0234069	0.006421	0.00021
rs7178762	-0.0049	-0.0387	0.0017	0.0064	0.0046	1.367e-09	0.0041255	0.006108	0.503777
rs7181498	0.0163	0.0253	0.0018	0.0067	1e-19	0.0001596	0.022279	0.006424	0.000427
rs7190668	0.0129	0.0259	0.0019	0.0069	4.9e-12	0.0001783	0.0184369	0.006435	0.005211
rs7196720	0.0129	-0.0084	0.0017	0.0064	7.3e-14	0.1884	0.000501874	0.006026	0.934007
rs7202116	-0.0747	-0.1188	0.0017	0.0065	0	8.166e-75	-0.0775433	0.006567	7.95e-37
rs7206608	-0.0132	-0.0274	0.0019	0.0068	1.3e-12	5.672e-05	-0.000111994	0.006559	0.98642
rs7213608	-0.0147	-0.0315	0.0019	0.0069	4.7e-15	5.155e-06	-0.0223865	0.007031	0.001226
rs7216064	0.0164	0.0507	0.0022	0.008	4.1e-14	1.873e-10	-0.00995337	0.00739	0.185578
rs7219033	0.0102	0.0387	0.0018	0.0068	2.7e-08	1.297e-08	0.00360749	0.006588	0.585094
rs7222349	0.0115	0.0007	0.0018	0.0067	3.3e-10	0.9168	0.00551576	0.006386	0.388024
rs723672	0.0108	0.0233	0.0018	0.0065	2.3e-09	0.0003316	0.00281204	0.006148	0.648454
rs7239114	0.0124	0.0189	0.0017	0.0065	1.2e-13	0.003597	0.00507787	0.006146	0.413913
rs7240767	0.0035	-0.0372	0.0018	0.0066	0.05	1.705e-08	0.00293631	0.006669	0.662725
rs7249149	0.0124	0.0132	0.0019	0.0071	9.3e-11	0.06374	0.00360148	0.006749	0.597442
rs7258722	-0.0196	-0.029	0.0018	0.0066	8.9e-28	1.1e-05	-0.0221536	0.006084	0.000403
rs7299943	0.0002	-0.046	0.0022	0.008	0.91	7.435e-09	-0.0100998	0.007532	0.187668
rs7301515	-0.0203	-0.0098	0.002	0.0074	3.1e-24	0.1874	-0.0158642	0.006907	0.024779
rs7313220	0.0122	0.02	0.0017	0.0064	1.4e-12	0.00174	0.0211409	0.006351	0.001209
rs7313924	0.0101	0.0073	0.0018	0.0074	3.5e-08	0.3261	0.00518341	0.00661	0.43837
rs7318817	-0.0155	-0.0271	0.0018	0.0066	2.7e-18	3.984e-05	-0.00673725	0.006251	0.280834
rs7325671	-0.0001	0.0545	0.0026	0.0096	0.97	1.533e-08	0.00260859	0.01022	0.799983
rs7334078	0.0121	0.0246	0.0019	0.0071	2.2e-10	0.0005499	0.00806947	0.006695	0.234932
rs7337382	0.0097	0.0015	0.0017	0.0064	2.5e-08	0.8143	0.0050246	0.005939	0.402677
rs735842	0.0155	-0.011	0.0022	0.0087	3e-12	0.2056	-0.00037293	0.007998	0.963029
rs7445169	0.021	0.029	0.0021	0.0077	1.4e-23	0.0001819	0.0108961	0.007333	0.144526
rs745596	-0.0178	-0.0064	0.0032	0.012	4.2e-08	0.5951	-0.0119258	0.011085	0.2931
rs745805	-0.0037	0.0632	0.0023	0.0084	0.1	4.516e-14	-0.00144995	0.007842	0.854174
rs7467618	0.0042	-0.0393	0.0018	0.0065	0.017	1.413e-09	-0.00269237	0.006297	0.670081
rs747091	-0.01	-0.0291	0.0017	0.0064	6.9e-09	5.208e-06	-0.00550412	0.005962	0.361385
rs747248	-0.0145	-0.0247	0.0025	0.0092	4.9e-09	0.007346	0.00268661	0.008637	0.758398
rs7488867	-0.0204	-0.0225	0.002	0.0071	8.4e-24	0.001577	-0.0280806	0.006698	5.21e-05
rs7492628	0.0132	-0.0173	0.0019	0.0069	3.4e-12	0.0123	0.0167017	0.006446	0.011368
rs7498665	-0.0271	-0.0287	0.0017	0.0065	5.6e-60	9.818e-06	-0.0213407	0.0062	0.000476
rs7503597	0.0134	0.017	0.0019	0.0076	2.8e-12	0.02614	0.012779	0.007024	0.06724
rs7512146	-0.0094	-0.0138	0.0017	0.0064	3.9e-08	0.03072	-0.0101685	0.006154	0.104018
rs752579	0.0082	-0.0389	0.0017	0.0066	1.6e-06	3.695e-09	0.00419077	0.006228	0.505468
rs7534723	-0.0133	-0.0304	0.0022	0.0085	2.8e-09	0.0003377	-0.0257516	0.008175	0.001349
rs7535528	-0.0152	-0.0121	0.0018	0.0068	1.4e-16	0.07541	-0.0263296	0.006342	5.94e-05
rs754635	-0.0198	-0.0165	0.0027	0.0101	2.2e-13	0.1007	-0.0153563	0.009867	0.129113
rs7550434	-0.0187	-0.0486	0.0031	0.0108	1.1e-09	6.59e-06	-0.0299189	0.01035	0.0032
rs7550711	0.0649	0.0516	0.005	0.018	3.2e-38	0.004167	-0.0132615	0.017496	0.462406
rs7551507	-0.0184	0.0035	0.0016	0.0065	9.3e-30	0.5898	-0.00581208	0.006102	0.340904
rs7557796	0.016	0.0264	0.0018	0.0067	2.3e-19	8.157e-05	0.0106016	0.006411	0.096724
rs7559813	-0.0017	-0.0529	0.002	0.0073	0.39	5.286e-13	-0.00889242	0.006971	0.209258
rs756717	-0.0148	-0.0183	0.0017	0.0066	5.4e-18	0.005532	-0.0165126	0.006711	0.016233
rs7568172	0.0004	-0.0827	0.0036	0.0135	0.91	9.187e-10	-0.012514	0.012818	0.341194
rs7572970	-0.0093	-0.0447	0.0019	0.0072	1.5e-06	6.12e-10	0.00765165	0.007108	0.281368
rs7593130	-0.0225	-0.0154	0.002	0.0075	6.4e-29	0.04107	-0.0110972	0.007139	0.118519
rs7596052	0.0023	-0.0404	0.0019	0.0071	0.22	1.392e-08	0.0193535	0.006646	0.003189
rs7599312	-0.0186	-0.0049	0.0019	0.0072	6.9e-24	0.4976	-0.0244525	0.007108	0.000864
rs7615297	0.0149	0.017	0.0024	0.0089	5.7e-10	0.05611	0.00488592	0.008498	0.570517
rs7626079	0.011	-0.0238	0.0018	0.0067	1.6e-09	0.0003827	0.00464719	0.006402	0.46857
rs7633675	0.0057	-0.1085	0.0018	0.0068	0.0011	3.206e-57	0.00981602	0.006306	0.125544
rs7637408	-0.0107	-0.02	0.0017	0.0065	9e-10	0.002064	0.00431228	0.006133	0.486468
rs7637852	0.0139	0.0061	0.0019	0.0069	1.7e-13	0.3774	0.0232535	0.006633	0.000366
rs7639470	-0.0258	-0.0305	0.0039	0.0154	2.2e-11	0.04752	-0.0430719	0.014269	0.001885
rs7640424	-0.0136	-0.0175	0.0018	0.0069	2.3e-14	0.01133	-0.0110154	0.006646	0.103441
rs7641395	0.0098	-0.0067	0.0018	0.0064	4.2e-08	0.2942	0.0192807	0.005911	0.001476
rs7647305	-0.0298	-0.031	0.002	0.0079	9.9e-50	7.891e-05	-0.0462429	0.007445	4.09e-09
rs765875	-0.0121	-0.0151	0.0017	0.0064	3e-12	0.01807	-0.00320814	0.006033	0.598281
rs7667864	-0.0084	-0.0402	0.0019	0.0071	1.2e-05	1.64e-08	-0.0226168	0.006657	0.000974
rs7669833	0.0042	-0.0572	0.0019	0.007	0.026	3.524e-16	0.0130347	0.006882	0.056643
rs7678054	-0.01	-0.0394	0.0017	0.0064	7e-09	6.875e-10	-0.00573039	0.006102	0.353296
rs7683836	-0.0114	-0.0126	0.0017	0.0064	6.3e-11	0.04852	0.00669939	0.006086	0.277151
rs7685048	-0.0101	-0.0352	0.0017	0.0064	4.1e-09	3.561e-08	-0.00318607	0.006063	0.602534
rs768840	0.0114	-0.0024	0.0018	0.0066	2e-10	0.716	0.00206487	0.006256	0.742434
rs769449	-0.0254	-0.07	0.0027	0.0099	2.3e-20	1.957e-12	-0.050094	0.009118	2.31e-07
rs7694732	0.0099	0.014	0.0017	0.0064	8.7e-09	0.02838	0.0106162	0.005996	0.081603
rs7701038	0.0107	0.0149	0.0019	0.0071	2.4e-08	0.03637	-0.00437243	0.006661	0.512497
rs7703576	-0.0103	-0.0253	0.0019	0.007	4.8e-08	0.0003103	-0.0161243	0.006738	0.015715
rs7704281	0.0271	-0.0072	0.0041	0.0156	6.5e-11	0.6444	0.0516299	0.014821	0.0003
rs771141	-0.0096	-0.0124	0.0017	0.0065	4.1e-08	0.05611	-0.00855852	0.006007	0.160289
rs7715256	-0.0166	-0.028	0.0016	0.0065	2.2e-24	1.608e-05	-0.0169997	0.006172	0.00537
rs7724675	-0.0119	-0.0105	0.0021	0.0076	9.5e-09	0.1695	-0.0014831	0.007175	0.837615
rs7727781	0.0097	0.0162	0.0017	0.0064	1.9e-08	0.0112	-0.00719902	0.006221	0.246634
rs7729395	0.0051	0.1472	0.0038	0.0149	0.18	4.137e-23	-0.0561376	0.01401	0.000191
rs7730004	0.0148	0.0245	0.0018	0.0068	9.1e-16	0.0003183	-0.0042868	0.006694	0.522826
rs7730676	0.0166	0.0238	0.0019	0.0068	7.5e-19	0.0004704	0.00155321	0.006773	0.820068
rs7730898	0.0168	0.0228	0.0018	0.0071	4.5e-20	0.001363	0.00714043	0.006868	0.305282
rs7734385	-0.0092	-0.0033	0.0016	0.0064	2.5e-08	0.6054	-0.00031705	0.006205	0.959511
rs7741604	0.0108	-0.0983	0.0024	0.0092	5.1e-06	1.425e-26	0.0112905	0.009114	0.224837
rs774246	-0.0153	-0.002	0.0025	0.0091	5.4e-10	0.8262	-0.000350938	0.008671	0.967959
rs7745873	-0.0111	-0.0231	0.002	0.0067	1.4e-08	0.0005663	-0.0136254	0.005992	0.02578
rs775724	0.0106	0.0255	0.0018	0.0065	1.7e-09	8.559e-05	0.0274225	0.006656	2.61e-05
rs7761673	-0.0126	-0.0208	0.0021	0.0079	1.9e-09	0.008078	0.00727745	0.007475	0.330288
rs7777885	-0.0178	-0.0365	0.0031	0.0118	1.4e-08	0.002035	-0.0134034	0.010605	0.217213
rs7779181	-0.0162	-0.0337	0.0021	0.0076	3.4e-15	1.038e-05	-0.00702626	0.007166	0.326785
rs7779498	-0.0249	-0.0415	0.0045	0.0176	3.1e-08	0.01831	0.000549849	0.016558	0.973892
rs7780752	-0.0139	0.0042	0.0018	0.0068	1e-14	0.5371	-0.0110042	0.006525	0.090204
rs7788008	-0.0157	-0.02	0.0017	0.0064	1.1e-19	0.00174	-0.00557652	0.006105	0.366625
rs7808180	-0.0117	-0.0257	0.0018	0.0066	4e-11	9.773e-05	-0.00598605	0.006886	0.384984
rs7809758	-0.0106	-0.0249	0.0018	0.0067	4.4e-09	0.0002025	-0.00864255	0.006432	0.17799
rs7819514	-0.0107	-0.0081	0.0018	0.0068	5.7e-09	0.234	-0.00930011	0.006664	0.169583
rs7826312	-0.0104	-0.0089	0.0017	0.0065	4.9e-10	0.1704	-0.00663698	0.006197	0.290329
rs7835078	0.0117	0.0227	0.002	0.0072	2.5e-09	0.001677	0.0306603	0.006759	1.26e-05
rs7844647	0.0123	0.0224	0.0018	0.0072	2.8e-11	0.001931	0.0295812	0.006736	2.32e-05
rs7846747	0.0138	0.0205	0.0018	0.0066	9.2e-15	0.001885	0.00652222	0.006328	0.308868
rs7869771	0.014	0.0091	0.0019	0.0073	4.9e-13	0.2144	-0.00295363	0.006663	0.658762
rs7871866	0.0187	0.0193	0.0024	0.0089	2.3e-14	0.03011	0.0325669	0.009087	0.000244
rs7899106	-0.0331	-0.0113	0.0037	0.0144	1e-18	0.4342	-0.0279361	0.014126	0.044862
rs7903146	-0.0181	0.3142	0.0018	0.007	1.3e-23	0	-0.0326224	0.006316	6.92e-07
rs7925214	0.0147	0.0165	0.0018	0.0065	4.4e-17	0.01103	0.00408031	0.006279	0.520087
rs7928842	-0.0261	-0.0349	0.0017	0.0065	3e-50	7.607e-08	-0.0169731	0.006194	0.005615
rs7933205	-0.0116	-0.0106	0.0021	0.0079	3.2e-08	0.1771	-0.0144803	0.007239	0.050305
rs7935453	-0.0109	-0.0209	0.0019	0.0073	4.6e-09	0.00435	-0.0058531	0.006755	0.39217
rs7941030	-0.0112	-0.0045	0.0017	0.0066	2e-11	0.4951	0.00129984	0.006075	0.831777
rs7942159	-0.012	0.0069	0.0018	0.0068	1.8e-11	0.3106	0.00143996	0.006343	0.82129
rs7954129	0.0028	0.0582	0.0023	0.0087	0.22	2.126e-11	0.0120068	0.007982	0.140329
rs7957197	0.0009	-0.0672	0.0021	0.008	0.66	3.041e-17	0.00850275	0.0078	0.275211
rs7967402	-0.0126	-0.0358	0.0023	0.0086	4.4e-08	3.049e-05	-0.00298654	0.008032	0.711415
rs7983065	-0.0148	-0.0059	0.0017	0.0064	8.9e-18	0.3556	-0.00903873	0.006023	0.139326
rs8006817	0.0056	0.0359	0.0017	0.0064	0.0012	1.899e-08	0.000498876	0.005961	0.933708
rs8008285	-0.0155	-0.027	0.0025	0.009	2.9e-10	0.002713	0.00533521	0.008661	0.543561
rs8012823	0.0101	0.0164	0.0018	0.0065	2.4e-08	0.01153	0.00610731	0.006355	0.336595
rs8025516	0.0162	0.0234	0.0018	0.0065	2e-19	0.0003125	0.0217576	0.006435	0.000597
rs8027205	0.0108	0.0029	0.0018	0.0066	1.4e-09	0.6602	0.00191984	0.006193	0.758478
rs8032939	-0.0061	-0.0418	0.002	0.0074	0.0025	1.878e-08	-0.0103987	0.006804	0.124987
rs8033995	-0.0166	-0.039	0.0029	0.0109	1.4e-08	0.0003415	-0.0104878	0.010159	0.311848
rs8036040	0.0109	0.0194	0.0017	0.0064	2.7e-10	0.002386	0.015258	0.006166	0.012532
rs8065336	-0.012	-0.0197	0.0019	0.007	1.9e-10	0.004981	-0.0201231	0.006509	0.002621
rs806600	0.0095	-0.0033	0.0017	0.0066	3.3e-08	0.6169	0.00122275	0.006065	0.841368
rs8068429	0.0063	0.0363	0.0018	0.0066	0.0004	3.731e-08	0.00422008	0.006331	0.505938
rs8071182	0.0133	0.0065	0.0022	0.0084	2.1e-09	0.4377	0.000654786	0.00792	0.934519
rs8089364	-0.0498	-0.0535	0.0018	0.0072	7.7e-161	1.308e-13	-0.0135478	0.006971	0.050383
rs8097672	-0.02	-0.0441	0.0025	0.0089	8.4e-16	7.225e-07	-0.0124887	0.008895	0.158712
rs8103966	-0.0099	-0.0126	0.0018	0.0065	1.9e-08	0.05226	-0.00290923	0.006013	0.631604
rs8116853	-0.0184	-0.0446	0.0028	0.0107	2.7e-11	2.965e-05	0.00331248	0.010407	0.753501
rs8123881	-0.0196	-0.0096	0.0024	0.0093	4.4e-16	0.3029	-0.00450185	0.009886	0.65059
rs8129315	-0.012	-0.0258	0.0018	0.0065	1.8e-11	7.056e-05	-0.0136173	0.006194	0.031147
rs8181588	-0.0152	0.102	0.004	0.0149	0.00017	6.862e-12	-0.00307626	0.013931	0.827052
rs818524	-0.0106	-0.0131	0.0019	0.007	3.4e-08	0.06184	-0.00791524	0.007314	0.286507
rs8192675	-0.0152	0.0659	0.0018	0.007	1.4e-17	5.772e-21	-0.0191377	0.006774	0.004235
rs825688	-0.0095	-0.0008	0.0017	0.0065	4.7e-08	0.9019	-0.00115767	0.006274	0.854622
rs840976	-0.003	-0.0449	0.0018	0.0065	0.087	4.623e-12	0.00237917	0.006494	0.715174
rs845084	0.014	0.0194	0.002	0.0072	1.3e-12	0.007246	0.00586377	0.006829	0.390919
rs849135	0.0109	-0.0906	0.0016	0.0064	2e-11	1.128e-45	0.00972357	0.006023	0.105117
rs849336	-0.0084	0.0771	0.0017	0.0067	6.9e-07	1.233e-30	-0.00506581	0.00625	0.42285
rs852056	0.0128	0.0113	0.002	0.0075	1.8e-10	0.1339	-0.00439464	0.007086	0.539814
rs854918	0.011	0.0059	0.002	0.0073	2.4e-08	0.4208	0.0128639	0.007004	0.064647
rs865809	0.0127	0.0253	0.002	0.0075	5.4e-10	0.0007906	0.0173477	0.007463	0.01889
rs872281	-0.0151	-0.007	0.0023	0.0084	4.7e-11	0.4033	0.0064273	0.008379	0.443855
rs876605	0.0108	-0.0002	0.002	0.0073	3.4e-08	0.9782	0.00694979	0.006836	0.309174
rs879620	0.0231	0.0038	0.0018	0.0067	5.3e-38	0.5707	0.0174585	0.006263	0.0065
rs889512	-0.0027	0.1111	0.0029	0.0107	0.35	2.403e-25	-0.00182633	0.009863	0.854264
rs891368	-0.0069	-0.0378	0.0017	0.0064	7e-05	3.251e-09	0.00154181	0.006037	0.79933
rs895330	0.0201	0.0107	0.0023	0.0087	5.5e-19	0.2182	0.00531108	0.007582	0.489216
rs896499	-0.0049	0.0409	0.0016	0.0065	0.003	2.967e-10	0.00952747	0.006156	0.120391
rs901630	-0.0146	-0.0283	0.0017	0.0066	1.9e-18	1.784e-05	-0.0236331	0.006008	0.000135
rs902695	-0.0103	-0.0015	0.0017	0.0064	2.2e-09	0.8143	-0.0159231	0.006184	0.011797
rs905938	-0.0149	0.0161	0.0019	0.0072	1.2e-15	0.02584	0.00680913	0.006729	0.318093
rs909002	0.0096	0.0208	0.0017	0.0065	2.8e-08	0.001355	0.00270165	0.006197	0.665715
rs912697	0.0142	0.018	0.0018	0.0064	5.1e-16	0.004828	0.0112594	0.006292	0.072084
rs9288754	-0.0096	-0.0003	0.0017	0.0065	4.1e-08	0.9631	-0.00182767	0.00614	0.767694
rs9294260	0.0147	0.0257	0.0016	0.0064	1.8e-19	5.724e-05	-0.00644472	0.006075	0.294696
rs9300422	0.0103	0.0075	0.0018	0.0069	4e-09	0.2778	-0.000163013	0.006573	0.98029
rs930295	0.0211	0.0204	0.0023	0.0086	1e-19	0.0175	-0.0055192	0.008308	0.512295
rs9304665	0.0229	0.0418	0.002	0.0076	2.9e-29	4.529e-08	0.0139732	0.007144	0.05548
rs9312873	0.0036	0.0684	0.0029	0.0111	0.21	7.137e-10	-0.00117131	0.010456	0.9116
rs934224	0.0107	-0.0022	0.002	0.0073	4.7e-08	0.764	0.00669838	0.00738	0.370843
rs9362662	0.0112	0.0053	0.0017	0.0063	1.2e-10	0.3989	0.00661011	0.00626	0.290689
rs9367368	0.0121	0.0081	0.0018	0.007	1e-11	0.2482	0.0045202	0.006666	0.502469
rs9368222	-0.0092	0.1379	0.0018	0.0071	5.7e-07	1.42e-83	-0.0184502	0.006583	0.006286
rs9375702	-0.0115	0.0199	0.0019	0.0069	7.9e-10	0.00398	-0.0123563	0.006589	0.059231
rs9379084	0.0075	-0.0994	0.0028	0.0106	0.0077	5.478e-21	-0.000864373	0.009392	0.927378
rs9382285	-0.023	-0.0281	0.0042	0.0153	3.9e-08	0.06603	0.00939298	0.014894	0.538238
rs938672	-0.0062	-0.0758	0.0034	0.0127	0.07	2.189e-09	-0.00446601	0.011744	0.705736
rs9388347	-0.0146	-0.0283	0.0023	0.0088	4.3e-10	0.001292	-0.0224481	0.00818	0.005373
rs9408882	-0.0093	-0.0073	0.0016	0.0064	1.3e-08	0.253	-0.0131288	0.006167	0.036798
rs9409498	0.0024	0.0374	0.0019	0.0068	0.21	3.898e-08	0.000737728	0.006994	0.916473
rs941633	0.0129	-0.0048	0.0023	0.0083	1.6e-08	0.5617	-0.00401493	0.00796	0.615298
rs9458611	-0.0115	0.0014	0.0019	0.007	2.2e-09	0.8418	-0.0171187	0.006875	0.015082
rs9458814	-0.0115	-0.0108	0.002	0.0076	1.8e-08	0.1577	-0.0153909	0.007236	0.031988
rs946824	0.0206	0.0173	0.0026	0.0094	1.1e-15	0.06637	0.00935411	0.008982	0.29738
rs947612	-0.0116	-0.0183	0.002	0.0074	5.6e-09	0.01383	-0.0194065	0.006949	0.004693
rs947791	0.0142	0.0606	0.0021	0.0081	1.7e-11	5.619e-14	-0.00934755	0.007571	0.224705
rs9478496	-0.0152	-0.03	0.0023	0.0085	5.5e-11	0.0004041	-0.00423104	0.008154	0.605228
rs9479509	0.0125	0.034	0.0019	0.0069	4.3e-11	8.648e-07	0.013964	0.006813	0.038983
rs948085	-0.0108	-0.0008	0.002	0.0073	3.3e-08	0.9131	0.00332447	0.006805	0.626384
rs9505008	0.0035	-0.038	0.0018	0.0065	0.048	4.806e-09	0.0200456	0.006115	0.001414
rs9516959	-0.0105	-0.0079	0.0019	0.0069	1.3e-08	0.253	-2.39997e-05	0.006561	0.997127
rs9520799	0.0005	-0.0509	0.0025	0.0092	0.84	3.308e-08	-0.0053994	0.009132	0.555816
rs9522285	0.0127	0.0167	0.0017	0.0064	2.5e-13	0.008929	0.0144412	0.006262	0.020078
rs9527863	-0.012	-0.0015	0.0018	0.0065	7.2e-12	0.8173	0.000330054	0.006303	0.958524
rs9527895	-0.0165	-0.0189	0.0023	0.0087	5.4e-13	0.02964	-0.0200144	0.008524	0.017534
rs9547153	-0.0098	-0.0086	0.0017	0.0066	8.7e-09	0.1923	-0.0089756	0.006152	0.143364
rs9563615	0.0141	0.0408	0.0019	0.0072	1.5e-13	1.628e-08	0.00609453	0.006627	0.363838
rs9568867	0.0316	0.0425	0.0026	0.0095	6.1e-34	8.174e-06	0.0225459	0.009079	0.011832
rs9569777	-0.0192	-0.0437	0.0022	0.0084	4.6e-19	1.817e-07	-0.0080735	0.00813	0.328492
rs9584850	-0.0113	-0.0275	0.0019	0.0072	6.9e-09	0.0001409	-0.00511606	0.006671	0.448503
rs9599161	0.01	0.0128	0.0017	0.0065	1.7e-09	0.04863	0.0192603	0.006215	0.002528
rs9603697	0.0141	0.0249	0.0018	0.0068	2.6e-14	0.0002535	0.00145494	0.00659	0.826113
rs9615905	0.011	0.0169	0.0017	0.0065	2.7e-10	0.009231	0.0214562	0.006224	0.000467
rs962273	-0.0137	-0.052	0.0019	0.007	2.6e-13	1.238e-13	-0.00973422	0.006524	0.142097
rs962796	0.0148	0.0266	0.0022	0.008	5.9e-12	0.0008294	0.00933727	0.007529	0.213973
rs9630985	-0.0177	-0.033	0.0018	0.0067	4.4e-22	8.45e-07	-0.00842237	0.006401	0.194773
rs9639377	-0.0102	-0.0129	0.0018	0.0066	1.3e-08	0.05051	-0.00964731	0.006564	0.140335
rs9650755	-0.0154	-0.0284	0.002	0.0072	2.8e-15	8.456e-05	-0.00469894	0.006767	0.4883
rs9688431	0.0231	0.0296	0.0035	0.0137	2.4e-11	0.03092	0.00423696	0.012416	0.737138
rs977747	0.0169	0.0198	0.0017	0.0065	1.3e-24	0.002288	0.00225446	0.006172	0.715901
rs9783858	0.0091	-0.0013	0.0017	0.0064	3.3e-08	0.8387	0.00881877	0.006098	0.154237
rs9806742	0.0208	0.0185	0.0026	0.0102	1.4e-15	0.06852	0.0160826	0.008995	0.081242
rs9816226	-0.0323	-0.027	0.0021	0.0083	1.6e-52	0.001098	-0.0499163	0.007852	2.04e-09
rs9827823	0.0193	0.015	0.0024	0.0091	1.2e-15	0.09962	0.0111125	0.008375	0.193167
rs9829776	0.0117	0.0123	0.0019	0.007	4.6e-10	0.07954	0.0192073	0.006637	0.004814
rs9842724	0.001	-0.0458	0.0022	0.008	0.65	8.63e-09	-0.0217171	0.007537	0.00515
rs9845966	0.0105	0.0272	0.0017	0.0064	2.5e-10	2.056e-05	0.00750874	0.006184	0.223949
rs9847186	-0.014	-0.0162	0.0017	0.0065	6e-16	0.01258	-0.0201374	0.006194	0.001549
rs9854673	-0.019	-0.0302	0.0017	0.0064	2.1e-28	2.262e-06	-0.00943733	0.006029	0.116194
rs9860730	-0.0096	0.0539	0.0018	0.007	7.3e-08	1.548e-14	0.00560367	0.006406	0.387396
rs9863074	-0.0101	-0.0134	0.0017	0.0064	3.5e-09	0.0359	-0.00810173	0.005961	0.180128
rs987237	-0.0409	-0.0595	0.0021	0.0082	9.3e-84	3.202e-13	-0.021373	0.007864	0.005876
rs9873519	-0.0025	0.0371	0.0017	0.0064	0.15	6.292e-09	-0.00811796	0.006103	0.182548
rs9922288	0.0138	-0.0195	0.0022	0.0083	7.7e-10	0.0184	-0.00193988	0.007766	0.8046
rs9926784	0.0258	0.027	0.0021	0.0084	9.9e-35	0.001267	0.00642057	0.007651	0.408015
rs9927848	-0.0122	-0.0094	0.002	0.0073	6.4e-10	0.1997	-0.0156794	0.007047	0.024812
rs9928648	-0.0117	-0.0335	0.002	0.0071	2.4e-09	2.536e-06	-0.00543421	0.006733	0.420123
rs993322	-0.0146	-0.0494	0.0026	0.0097	2.6e-08	3.911e-07	-0.0168404	0.008901	0.056455
rs9951619	-0.0156	-0.0321	0.002	0.0075	1.4e-15	2.062e-05	-0.0215751	0.007396	0.004616
rs9958909	-0.0211	-0.0441	0.0029	0.0091	1.6e-13	1.29e-06	-0.0177515	0.009078	0.048502
rs997258	0.0004	0.0376	0.0017	0.0065	0.82	6.949e-09	-0.0115135	0.00632	0.067036
rs998732	0.0171	0.0123	0.0022	0.0088	2e-14	0.162	0.00160228	0.008071	0.844122
rs9989141	0.0162	0.0157	0.0017	0.0066	3.6e-21	0.01731	0.0127114	0.006312	0.048193
rs999889	-0.0108	-0.0154	0.0019	0.0071	1.4e-08	0.03054	0.010179	0.006896	0.138577

## Sheet: OSA_T2D_10-7
rsID	BMI_beta	OSA_beta	BMI_se	OSA_se	BMI_pval	OSA_pval	T2DM_beta	T2DM_se	T2DM_pval
rs10000174	-0.0104	-0.00460057	0.0017	0.006016	2e-09	0.449238	0.0128	0.0064	0.04506
rs10009867	-0.0115	-0.0205375	0.0019	0.006708	6.8e-10	0.002901	-0.008	0.0073	0.275
rs10016961	0.0093	0.0117349	0.0017	0.006174	7.5e-08	0.055941	0.0242	0.0064	0.0001512
rs10104063	-0.0148	-0.019814	0.0023	0.007732	1.1e-10	0.012696	-0.0061	0.0084	0.4665
rs1013017	0.0156	0.0015468	0.0027	0.009253	6.6e-09	0.868194	0.0138	0.0101	0.1698
rs10131890	-0.0222	0.0296423	0.0039	0.013406	1.6e-08	0.024575	-0.0015	0.0137	0.9129
rs10132280	-0.0223	-0.0178025	0.0018	0.006576	5.6e-35	0.008263	-0.0324	0.007	3.863e-06
rs10136429	-0.0115	-0.0188404	0.0018	0.006037	6.5e-11	0.002342	-0.0182	0.0065	0.005053
rs10139903	0.0095	0.00726753	0.0018	0.006379	7e-08	0.254089	0.014	0.0065	0.03103
rs10144464	-0.0182	0.0182495	0.0022	0.007725	9.8e-17	0.016963	0.0325	0.0081	5.549e-05
rs1016776	-0.0109	0.0187796	0.0018	0.006413	3.3e-09	0.003032	0.0112	0.0067	0.09464
rs10169594	-0.0121	-0.00415361	0.0018	0.006565	2e-11	0.531339	0.0177	0.0066	0.007289
rs10182181	-0.0325	0.0170331	0.0016	0.006129	6.7e-90	0.004965	0.0102	0.0064	0.1103
rs10192119	-0.0166	0.000835651	0.0022	0.007936	3e-14	0.916706	0.0205	0.0086	0.01695
rs10197031	-0.0166	0.00232031	0.0019	0.00678	1.9e-18	0.733255	0.0248	0.007	0.0004074
rs10199929	0.0096	-0.0217222	0.0018	0.006255	5.2e-08	0.000737	-0.0115	0.0067	0.08613
rs10205835	0.0116	0.00555156	0.0018	0.006753	1.1e-10	0.411481	-0.0197	0.0066	0.002821
rs10212879	0.0125	-0.0139387	0.0021	0.007436	3.2e-09	0.066565	-0.0013	0.008	0.8702
rs10247983	0.0201	-0.016842	0.0033	0.011059	1.7e-09	0.138623	-0.0365	0.0123	0.002887
rs10248136	-0.0097	0.0163575	0.0017	0.006132	2e-08	0.007043	0.0079	0.0064	0.2161
rs10259620	0.0133	-0.0213871	0.0021	0.007432	4.3e-10	0.005191	0.0007	0.0076	0.927
rs10269783	0.0133	0.00813383	0.0017	0.006286	1.4e-15	0.194781	0.0129	0.0065	0.0469
rs10275044	-0.0129	0.00436944	0.0023	0.007539	3.3e-08	0.563382	-0.0001	0.0083	0.9904
rs1034528	0.0126	-0.00255225	0.002	0.006947	3.3e-10	0.715971	-0.0277	0.0073	0.0001572
rs1034566	0.0103	0.0041693	0.0019	0.006836	8.4e-08	0.543007	0.0236	0.0071	0.0009174
rs1035387	-0.0163	0.00638358	0.003	0.010468	8.5e-08	0.543577	0.0119	0.0115	0.3015
rs1045704	0.0097	-0.00868158	0.0017	0.006041	2e-08	0.156723	-0.0018	0.0065	0.7816
rs10478110	-0.01	0.00466809	0.0017	0.006215	9.6e-09	0.453305	0.0152	0.0065	0.01921
rs10483213	-0.0168	-0.0198875	0.003	0.010139	3.1e-08	0.057027	0.0113	0.0112	0.3131
rs1048932	-0.016	-0.00932535	0.0017	0.006093	3.8e-22	0.13175	-0.0235	0.0065	0.0002945
rs10489882	0.0109	0.00228738	0.0017	0.006121	5.1e-11	0.709648	-0.0005	0.0065	0.9386
rs10492229	0.0142	-0.00833565	0.0019	0.007335	7.7e-14	0.263234	0.0062	0.0075	0.4108
rs10499837	-0.0132	0.00929764	0.0019	0.006775	9e-12	0.168814	-0.0097	0.0071	0.1731
rs10510419	-0.0177	0.00214669	0.0023	0.008379	2.2e-14	0.799	0.0136	0.009	0.1309
rs10512009	0.0112	-0.00754943	0.002	0.006898	1.1e-08	0.280648	0.0068	0.0072	0.3466
rs10513136	0.0306	0.0616801	0.0034	0.01352	3.1e-19	1.68e-06	0.0299	0.0138	0.03051
rs10518694	0.0146	0.0155642	0.0025	0.009249	3.3e-09	0.090276	0.0446	0.0092	1.295e-06
rs1054975	0.0097	0.00674222	0.0018	0.006095	3.2e-08	0.2682	0.0295	0.0065	5.51e-06
rs1055248	0.0118	-0.0301994	0.0022	0.007773	8.3e-08	0.000186	-0.0098	0.0088	0.2652
rs1064213	0.012	0.0150965	0.0017	0.006034	2.4e-12	0.011583	0.0183	0.0064	0.004167
rs10733051	0.0097	-0.00180363	0.0016	0.006484	2.9e-09	0.782656	-0.0055	0.0064	0.3892
rs10740441	-0.0147	0.0134205	0.0024	0.008287	9.7e-10	0.103488	0.0072	0.0089	0.4185
rs10741329	0.011	-0.0164424	0.0019	0.006496	4e-09	0.013398	-0.0145	0.0069	0.03588
rs10742752	-0.0124	-0.00698635	0.0017	0.006223	1.1e-13	0.267845	-0.0222	0.0066	0.0007639
rs10747488	-0.0123	0.0122418	0.002	0.007184	1.2e-09	0.086693	0.0097	0.0074	0.1919
rs1075467	0.0088	-0.0119107	0.0016	0.005933	6.1e-08	0.048633	-0.0021	0.0064	0.7423
rs1075901	-0.0121	0.0052482	0.0016	0.006157	1.2e-13	0.394307	-0.0098	0.0064	0.1249
rs10768994	0.0114	-0.00758872	0.0017	0.006092	6.4e-12	0.219122	-0.0176	0.0065	0.006704
rs10789398	0.0108	-0.0111429	0.0017	0.006265	6.3e-11	0.080476	0.0017	0.0065	0.7934
rs10795422	-0.0139	-0.015273	0.0019	0.006344	9.3e-14	0.018507	-0.0262	0.007	0.0001878
rs10798949	-0.0111	-0.00129984	0.0018	0.006736	7.4e-10	0.848125	0.0022	0.0067	0.7427
rs10810528	-0.0143	-0.0166102	0.0017	0.006088	1.5e-16	0.007671	-0.0147	0.0065	0.02354
rs10811871	0.0108	-0.01374	0.0018	0.00622	1.6e-09	0.030369	-0.0111	0.0066	0.09242
rs10824345	0.0105	0.0240182	0.0017	0.006229	9.2e-10	8.71e-05	0.0253	0.0064	7.455e-05
rs10827649	-0.0094	-0.00357137	0.0016	0.006088	9.1e-09	0.561251	0.0063	0.0066	0.3395
rs10832778	-0.0125	-0.00602109	0.0017	0.006232	1.3e-13	0.339863	0.0656	0.0065	5.226e-24
rs10842166	0.0109	-0.0106576	0.002	0.00691	4e-08	0.129644	-0.0011	0.0073	0.8807
rs10842240	0.0218	0.0222555	0.0027	0.009611	3.1e-16	0.01901	0.0164	0.0098	0.09565
rs10842244	-0.0106	0.0189268	0.0019	0.006703	5.7e-08	0.004262	0.0115	0.0071	0.1063
rs10858334	-0.0143	0.0256638	0.0026	0.009152	2.7e-08	0.004361	0.0303	0.0101	0.002574
rs10867256	-0.0118	0.00514176	0.0017	0.006147	8.7e-12	0.403297	0.0288	0.0064	6.505e-06
rs10876447	0.0136	0.0182583	0.0024	0.008449	1.3e-08	0.029061	0.0087	0.0089	0.3283
rs10896050	0.0123	0.00634781	0.0021	0.007817	3.8e-09	0.417406	0.0382	0.0082	2.904e-06
rs10904791	-0.0133	-0.0183789	0.0019	0.006545	1.1e-12	0.006184	-0.0186	0.0069	0.007111
rs10913419	-0.0095	0.0104185	0.0017	0.006244	9e-09	0.093784	-0.0184	0.0065	0.00459
rs10915840	-0.0118	-0.000260034	0.0019	0.00685	1.3e-09	0.969865	-0.0115	0.0072	0.1114
rs10920259	0.0144	-0.00891361	0.0017	0.006412	4.7e-17	0.170942	-0.0271	0.0064	2.205e-05
rs10920678	0.0155	0.0140646	0.0016	0.006208	1.5e-21	0.02241	0.0146	0.0065	0.02451
rs10929149	0.0129	0.0189935	0.002	0.007235	3.4e-10	0.007899	0.0169	0.0075	0.02497
rs10938397	-0.0324	0.0337829	0.0016	0.00618	3.4e-86	1.94e-08	0.0414	0.0065	1.8e-10
rs10942267	0.0156	-0.00176556	0.0019	0.00653	3.9e-17	0.788557	-0.0052	0.0069	0.4518
rs10953740	0.0153	0.0107461	0.0017	0.006159	1e-18	0.079593	0.0106	0.0064	0.09698
rs10960397	0.0116	0.00933133	0.0018	0.007066	4e-11	0.185559	0.0058	0.0064	0.3638
rs10962550	0.0182	0.00866237	0.0022	0.008039	6.2e-16	0.280845	0.0184	0.0083	0.02611
rs10968114	0.0113	-0.0154183	0.0017	0.00603	6.1e-11	0.012344	-0.0138	0.0066	0.03643
rs10971709	0.0132	0.000614811	0.0021	0.007375	6.2e-10	0.933966	0.0344	0.0079	1.183e-05
rs10975933	0.0122	0.0063488	0.0018	0.006536	2.7e-11	0.331431	-0.0111	0.0067	0.09762
rs10983829	-0.0094	0.010656	0.0017	0.006151	4.5e-08	0.081767	-0.0073	0.0064	0.253
rs10984756	-0.0174	0.00519449	0.0029	0.009904	1.1e-09	0.601625	0.0161	0.0106	0.1279
rs11030084	-0.0392	-0.0287884	0.0022	0.007495	4.8e-70	0.000214	-0.0165	0.0083	0.04606
rs11030618	0.011	-0.0103009	0.0017	0.006118	2.4e-10	0.09766	-0.0058	0.0065	0.3716
rs11031484	0.0122	-0.0157524	0.0023	0.007786	9.5e-08	0.048176	-0.0149	0.0084	0.07526
rs11056875	0.0138	0.00922928	0.0024	0.009	1.1e-08	0.304936	0.0216	0.0089	0.01522
rs11066188	-0.012	-0.00515527	0.0017	0.005982	8.1e-13	0.394059	0.0103	0.0066	0.1184
rs11075256	-0.011	0.0043326	0.0019	0.006754	8.2e-09	0.522255	0.0267	0.0071	0.0001767
rs11084553	0.021	-0.0217284	0.0024	0.008197	1.8e-18	0.01012	-0.0271	0.0091	0.002929
rs11105839	-0.0109	-0.0184461	0.0017	0.006212	1.1e-10	0.00378	-0.0036	0.0066	0.5852
rs11115176	0.0121	-0.00270064	0.0019	0.007219	2e-10	0.711096	-0.0261	0.0077	0.0007555
rs11118308	0.0101	0.0042151	0.0016	0.006153	4.8e-10	0.494064	0.0365	0.0064	1.098e-08
rs1112706	0.0147	-0.0156559	0.0017	0.006156	3.4e-17	0.012856	-0.0155	0.0065	0.01695
rs11129661	0.0124	0.00196307	0.0021	0.007381	5.4e-09	0.791336	0.0288	0.0077	0.0002015
rs1113416	-0.0131	-0.0112774	0.0017	0.005983	2.4e-15	0.063927	0.0324	0.0064	3.917e-07
rs11150911	0.0133	0.00490893	0.0018	0.006839	4.7e-13	0.473696	0.0245	0.007	0.0004785
rs11152214	0.0263	-0.0246862	0.0027	0.00881	4.3e-22	0.006756	-0.022	0.0101	0.02862
rs11158434	0.0123	-0.000546149	0.0022	0.007776	1.6e-08	0.944453	0.0147	0.0081	0.06825
rs11165643	0.0206	-0.0309397	0.0017	0.00596	1.4e-35	5.76e-07	-0.0216	0.0065	0.0008766
rs11170468	0.0123	0.00157476	0.0019	0.007258	1.9e-10	0.829204	-0.016	0.0075	0.0338
rs11173522	0.0128	0.00125421	0.0021	0.007404	1.1e-09	0.866278	0.0311	0.0079	7.481e-05
rs11185111	-0.0129	-0.0192827	0.0019	0.007011	7.7e-12	0.007403	-0.0259	0.0069	0.0001783
rs11191515	0.0264	0.057664	0.003	0.010988	1e-18	3.83e-08	-0.0025	0.0114	0.8266
rs11199266	-0.0102	0.0139828	0.0018	0.006463	1.9e-08	0.029266	0.006	0.0067	0.3706
rs1119950	-0.0103	0.0134541	0.0019	0.006491	5e-08	0.036841	0.0211	0.0067	0.001639
rs11208662	0.0209	0.0335934	0.0031	0.011019	2e-11	0.001817	0.0517	0.0113	4.83e-06
rs11222395	-0.0132	0.00887748	0.0018	0.006374	5e-14	0.162587	0.0114	0.0064	0.07427
[truncated: 925 more rows]

## Sheet: T2D_OSA_10-5
rsID	BMI_beta	T2DM_beta	BMI_se	T2DM_se	BMI_pval	T2DM_pval	OSA_beta	OSA_se	OSA_pval
[truncated: 1,532 more rows]
