# Supplementary material for: Obstructive sleep apnea mediates genetic risk of Diabetes Mellitus in Hispanic and Latino communities
Source: Commun Med (Lond). 2025 Sep 25;5:398. doi: 10.1038/s43856-025-01107-y (PMC12462445; doi:10.1038/s43856-025-01107-y)
Supplement: Supplementary file 6 — Supplementary Data 3 [file 43856_2025_1107_MOESM6_ESM.xlsx]

## Sheet: Fig. 1a
	Q1	Q2	Q3	Q4
Always Diabetes	210	333	448	644
Always Normoglycemic	670	536	418	352
Improve	191	156	162	133
Worsen	541	598	550	485

## Sheet: Fig. 1b
PRS	N	N_case	N_control	log_OR	log_OR_SE	log_OR_p	OR	CI_low	CI_high	OR_CI	mean_AUC	AUC_CI_lower	AUC_CI_upper	AUC_CI
BMIadjPRS	12309	2405	9904	0.156369	0.0425607	3e-04	1.16926	1.07568	1.27098	1.17 [1.08 ; 1.27]	0.779253	0.751372	0.807312	0.78 [0.75 ; 0.81]
PGS002308_PRS	12309	2405	9904	0.441453	0.0405773	2e-25	1.55497	1.43609	1.68368	1.55 [1.44 ; 1.68]	0.793399	0.765903	0.820541	0.79 [0.77 ; 0.82]
PGS003867_PRS	12309	2405	9904	0.659121	0.0385063	3e-54	1.93309	1.79257	2.08463	1.93 [1.79 ; 2.08]	0.809538	0.783205	0.836803	0.81 [0.78 ; 0.84]
mgbPRSsum	12309	2405	9904	0.982072	0.0540101	1e-59	2.66998	2.40179	2.96813	2.67 [2.40 ; 2.97]	0.820435	0.792445	0.847116	0.82 [0.79 ; 0.85]
gapPRSsum	10231	2082	8149	1.01706	0.063274	6e-49	2.76505	2.44255	3.13014	2.77 [2.44 ; 3.13]	0.811253	0.783688	0.838706	0.81 [0.78 ; 0.84]
PRSsum	12309	2405	9904	1.14007	0.0658849	4e-55	3.12698	2.74817	3.55802	3.13 [2.75 ; 3.56]	0.815954	0.790046	0.842462	0.82 [0.79 ; 0.84]

## Sheet: Fig. 1c
PRS	N	N_case	N_control	log_IRR	log_IRR_SE	log_IRR_p	IRR	CI_low	CI_high	IRR_CI	mean_AUC	AUC_CI_lower	AUC_CI_upper	AUC_CI
BMIadjPRS	6965	800	6165	0.10522	0.0517507	4e-02	1.11095	1.0038	1.22955	1.11 [1.00 ; 1.23]	0.7513	0.72146	0.782205	0.75 [0.72 ; 0.78]
PGS002308_PRS	6965	800	6165	0.353151	0.0542251	2e-10	1.42355	1.28001	1.58317	1.42 [1.28 ; 1.58]	0.766289	0.733772	0.796575	0.77 [0.73 ; 0.80]
PGS003867_PRS	6965	800	6165	0.390119	0.0669931	9e-09	1.47716	1.29539	1.68443	1.48 [1.30 ; 1.68]	0.778752	0.747636	0.807467	0.78 [0.75 ; 0.81]
mgbPRSsum	6965	800	6165	0.702347	0.072225	7e-21	2.01848	1.75205	2.32544	2.02 [1.75 ; 2.33]	0.798282	0.768636	0.82478	0.80 [0.77 ; 0.82]
PRSsum	6965	800	6165	0.756738	0.0783681	1e-20	2.13131	1.82784	2.48517	2.13 [1.83 ; 2.49]	0.788233	0.761089	0.815711	0.79 [0.76 ; 0.82]
gapPRSsum	5687	675	5012	0.765104	0.0791871	1e-20	2.14922	1.84024	2.51007	2.15 [1.84 ; 2.51]	0.781354	0.748344	0.81528	0.78 [0.75 ; 0.82]

## Sheet: Fig. 1d
stratum	N	N_case	N_control	PRS	Estimate	CI_low	CI_high	log_Estimate_p	Estimate_CI	mean_AUC	AUC_CI_lower	AUC_CI_upper	AUC_CI	Analysis
Overall	12309	2405	9904	mgbPRSsum	2.66998	2.40179	2.96813	1e-59	2.67 [2.40 ; 2.97]	0.820435	0.792445	0.847116	0.82 [0.79 ; 0.85]	Cross-sectional
No OSA	7540	1093	6447	mgbPRSsum	2.81321	2.39739	3.30114	8e-33	2.81 [2.40 ; 3.30]	0.817027	0.787654	0.84178	0.82 [0.79 ; 0.84]	Cross-sectional
Mild OSA	2116	579	1537	mgbPRSsum	3.14434	2.5655	3.85378	1e-25	3.14 [2.57 ; 3.85]	0.819547	0.794884	0.843171	0.82 [0.79 ; 0.84]	Cross-sectional
Moderate to severe OSA	1269	456	813	mgbPRSsum	2.16024	1.68166	2.77502	4e-09	2.16 [1.68 ; 2.78]	0.810084	0.782639	0.83478	0.81 [0.78 ; 0.83]	Cross-sectional
Overall	6965	800	6165	mgbPRSsum	2.01848	1.75205	2.32544	7e-21	2.02 [1.75 ; 2.33]	0.798282	0.768636	0.82478	0.80 [0.77 ; 0.82]	Incident
No OSA	4515	394	4121	mgbPRSsum	2.1994	1.77439	2.7262	2e-12	2.20 [1.77 ; 2.73]	0.792085	0.763366	0.819208	0.79 [0.76 ; 0.82]	Incident
Mild OSA	1160	192	968	mgbPRSsum	2.1178	1.65162	2.71556	7e-09	2.12 [1.65 ; 2.72]	0.789415	0.75715	0.818877	0.79 [0.76 ; 0.82]	Incident
Moderate to severe OSA	607	142	465	mgbPRSsum	1.44165	1.1108	1.87104	6e-03	1.44 [1.11 ; 1.87]	0.755227	0.714607	0.791425	0.76 [0.71 ; 0.79]	Incident

## Sheet: Fig. 2a
stratum	PRS	N	N_case	N_control	log_OR	log_PR_SE	log_OR_p	OR	CI_low	CI_high	OR_CI	mean_AUC	AUC_CI_lower	AUC_CI_upper	AUC_CI
EDS	mgbPRSsum	12112	1906	10206	0.00497087	0.0495826	9.2e-01	1.00498	0.911913	1.10755	1.00 [0.91 ; 1.11]	0.817863	0.790337	0.844756	0.82 [0.79 ; 0.84]
Insomnia	mgbPRSsum	11967	3833	8134	-0.0171683	0.0402485	6.7e-01	0.982978	0.908414	1.06366	0.98 [0.91 ; 1.06]	0.81729	0.792687	0.840822	0.82 [0.79 ; 0.84]
Long sleep	mgbPRSsum	11708	2113	9595	-0.0268736	0.0425969	5.3e-01	0.973484	0.895509	1.05825	0.97 [0.90 ; 1.06]	0.816487	0.792113	0.84154	0.82 [0.79 ; 0.84]
Mild to severe OSA	mgbPRSsum	10925	3344	7581	0.143265	0.0450723	1.6e-03	1.15404	1.05646	1.26062	1.15 [1.06 ; 1.26]	0.820854	0.796742	0.844022	0.82 [0.80 ; 0.84]
Short sleep	mgbPRSsum	11708	1152	10556	0.08642	0.0634757	1.7e-01	1.09026	0.96272	1.23471	1.09 [0.96 ; 1.23]	0.803184	0.775684	0.830092	0.80 [0.78 ; 0.83]

## Sheet: Fig. 2b
PRS_value	density				quantile	value
-3.21086	1.09313518949651e-05				0	-2.67995
-3.19499	1.43645430442631e-05				0.25	-0.342419
-3.17913	1.86947191741662e-05				0.5	0.274638
-3.16327	2.41026532148182e-05				0.75	0.911194
-3.14741	3.07926576704079e-05				1	4.36408
-3.13154	3.89933813864908e-05
-3.11568	4.89584129258027e-05
-3.09982	6.11465238207053e-05
-3.08396	7.61515894090024e-05
-3.06809	9.40394020825786e-05
-3.05223	0.000115184
-3.03637	0.000139976
-3.02051	0.00016882
-3.00464	0.000202134
-2.98878	0.00024106
-2.97292	0.000285928
-2.95705	0.000336745
-2.94119	0.000393903
-2.92533	0.00045777
-2.90947	0.000528687
-2.8936	0.000606961
-2.87774	0.000694359
-2.86188	0.000789853
-2.84602	0.000893382
-2.83015	0.001005
-2.81429	0.00112469
-2.79843	0.00125236
-2.78256	0.00138812
-2.7667	0.00153265
-2.75084	0.00168414
-2.73498	0.00184204
-2.71911	0.00200572
-2.70325	0.00217443
-2.68739	0.00234732
-2.67153	0.00252361
-2.65566	0.00270182
-2.6398	0.00288037
-2.62394	0.00305803
-2.60808	0.00323354
-2.59221	0.00340567
-2.57635	0.00357323
-2.56049	0.0037341
-2.54462	0.00388774
-2.52876	0.00403405
-2.5129	0.00417294
-2.49704	0.00430469
-2.48117	0.00442998
-2.46531	0.00454996
-2.44945	0.00466628
-2.43359	0.00478278
-2.41772	0.00490267
-2.40186	0.00502965
-2.386	0.00516784
-2.37013	0.00532178
-2.35427	0.00549786
-2.33841	0.00570576
-2.32255	0.00594753
-2.30668	0.00622839
-2.29082	0.00655336
-2.27496	0.00692718
-2.2591	0.00735421
-2.24323	0.00784535
-2.22737	0.00840374
-2.21151	0.00902566
-2.19565	0.00971223
-2.17978	0.0104638
-2.16392	0.0112798
-2.14806	0.012159
-2.13219	0.0131092
-2.11633	0.014118
-2.10047	0.015179
-2.08461	0.0162875
-2.06874	0.0174385
-2.05288	0.0186266
-2.03702	0.0198466
-2.02116	0.0210952
-2.00529	0.0223606
-1.98943	0.0236374
-1.97357	0.0249202
-1.9577	0.0262044
-1.94184	0.0274855
-1.92598	0.028759
-1.91012	0.0300203
-1.89425	0.0312688
-1.87839	0.0325035
-1.86253	0.0337243
-1.84667	0.0349319
-1.8308	0.0361276
-1.81494	0.0373127
-1.79908	0.0384921
-1.78321	0.0396703
-1.76735	0.0408515
-1.75149	0.0420401
-1.73563	0.0432409
-1.71976	0.0444585
-1.7039	0.0457031
-1.68804	0.0469764
-1.67218	0.0482818
-1.65631	0.0496228
-1.64045	0.0510026
-1.62459	0.0524235
-1.60873	0.0538896
-1.59286	0.0554086
-1.577	0.0569736
-1.56114	0.0585848
-1.54527	0.0602423
-1.52941	0.0619457
-1.51355	0.0636944
-1.49769	0.0654923
-1.48182	0.0673391
-1.46596	0.0692294
-1.4501	0.0711631
-1.43424	0.0731404
-1.41837	0.0751618
-1.40251	0.0772284
-1.38665	0.0793495
-1.37078	0.0815239
-1.35492	0.0837523
-1.33906	0.0860391
-1.3232	0.0883892
-1.30733	0.0908083
-1.29147	0.0933033
-1.27561	0.0959014
-1.25975	0.0985953
-1.24388	0.101394
-1.22802	0.104308
-1.21216	0.107346
-1.1963	0.110518
-1.18043	0.113842
-1.16457	0.117346
-1.14871	0.121014
-1.13284	0.124852
-1.11698	0.128865
-1.10112	0.133054
-1.08526	0.13742
-1.06939	0.141981
-1.05353	0.146725
-1.03767	0.151626
-1.02181	0.156671
-1.00594	0.161846
-0.99008	0.167136
-0.974217	0.172522
-0.958355	0.177993
-0.942492	0.18351
-0.926629	0.18905
-0.910767	0.194592
-0.894904	0.200116
-0.879041	0.205602
-0.863179	0.211032
-0.847316	0.216373
-0.831453	0.221626
-0.81559	0.226783
-0.799728	0.231838
-0.783865	0.236787
-0.768002	0.241631
-0.75214	0.246364
-0.736277	0.250988
-0.720414	0.255525
-0.704552	0.259985
-0.688689	0.264376
-0.672826	0.268712
-0.656964	0.273003
-0.641101	0.27726
-0.625238	0.281499
-0.609375	0.285734
-0.593513	0.289974
-0.57765	0.294229
-0.561787	0.298507
-0.545925	0.302813
-0.530062	0.307163
-0.514199	0.311552
-0.498337	0.315982
-0.482474	0.320452
-0.466611	0.32496
-0.450748	0.329504
-0.434886	0.334079
-0.419023	0.338679
-0.40316	0.343288
-0.387298	0.347895
-0.371435	0.352489
-0.355572	0.357056
-0.33971	0.361579
-0.323847	0.366036
-0.307984	0.3704
-0.292121	0.374661
-0.276259	0.3788
-0.260396	0.382798
-0.244533	0.386638
-0.228671	0.390302
-0.212808	0.39374
-0.196945	0.396954
-0.181083	0.399942
-0.16522	0.402694
-0.149357	0.405201
-0.133495	0.407459
-0.117632	0.409462
-0.101769	0.411159
-0.0859064	0.412606
-0.0700437	0.41381
-0.054181	0.414778
-0.0383183	0.415521
-0.0224556	0.416051
-0.00659295	0.416371
0.00926975	0.416488
0.0251324	0.416448
0.0409951	0.416269
0.0568578	0.415971
0.0727205	0.415572
0.0885832	0.415091
0.104446	0.414541
0.120309	0.413948
0.136171	0.413332
0.152034	0.412706
0.167897	0.412084
0.183759	0.411474
0.199622	0.410884
0.215485	0.410326
0.231348	0.409799
0.24721	0.409299
0.263073	0.408825
0.278936	0.408371
0.294798	0.40793
0.310661	0.407493
0.326524	0.407046
0.342386	0.406575
0.358249	0.406068
0.374112	0.405513
0.389974	0.404897
0.405837	0.404208
0.4217	0.403425
0.437563	0.40253
0.453425	0.401526
0.469288	0.400405
0.485151	0.399162
0.501013	0.397793
0.516876	0.396295
0.532739	0.394649
0.548601	0.392865
0.564464	0.390957
0.580327	0.388926
0.59619	0.386779
0.612052	0.384521
0.627915	0.382156
0.643778	0.379672
0.65964	0.377094
0.675503	0.374427
0.691366	0.371675
0.707228	0.368839
0.723091	0.365922
0.738954	0.362919
0.754816	0.359819
0.770679	0.356631
0.786542	0.353352
0.802405	0.349977
0.818267	0.346502
0.83413	0.342923
0.849993	0.339223
0.865855	0.335398
0.881718	0.331458
0.897581	0.327404
0.913443	0.323238
0.929306	0.318964
0.945169	0.314587
0.961032	0.310103
0.976894	0.305537
0.992757	0.300907
1.00862	0.296229
1.02448	0.291517
1.04035	0.286789
1.05621	0.282063
1.07207	0.277365
1.08793	0.272713
1.1038	0.268122
1.11966	0.263607
1.13552	0.25918
1.15138	0.254853
1.16725	0.250642
1.18311	0.246565
1.19897	0.242607
1.21483	0.238767
1.2307	0.235043
1.24656	0.231428
1.26242	0.227915
1.27829	0.224503
1.29415	0.221172
1.31001	0.2179
1.32587	0.214671
1.34174	0.211469
1.3576	0.20828
1.37346	0.205087
1.38932	0.201869
1.40519	0.198612
1.42105	0.195306
1.43691	0.191942
1.45278	0.188513
1.46864	0.185013
1.4845	0.181438
1.50036	0.177777
1.51623	0.174047
1.53209	0.170254
1.54795	0.166406
1.56381	0.162511
1.57968	0.158581
1.59554	0.154627
1.6114	0.150666
1.62726	0.146714
1.64313	0.142786
1.65899	0.138894
1.67485	0.135051
1.69072	0.13127
1.70658	0.127572
1.72244	0.123965
1.7383	0.120449
1.75417	0.117032
1.77003	0.113714
1.78589	0.1105
1.80175	0.107388
1.81762	0.104398
1.83348	0.101504
1.84934	0.0987018
1.86521	0.0959854
1.88107	0.0933487
1.89693	0.0907856
1.91279	0.0882928
1.92866	0.0858691
1.94452	0.0834989
1.96038	0.0811783
1.97624	0.0789045
1.99211	0.0766755
2.00797	0.0744906
2.02383	0.0723553
2.03969	0.0702716
2.05556	0.0682382
2.07142	0.0662587
2.08728	0.0643374
2.10315	0.0624785
2.11901	0.0606868
2.13487	0.0589796
2.15073	0.0573533
2.1666	0.0558076
2.18246	0.0543449
2.19832	0.0529667
2.21418	0.0516735
2.23005	0.0504661
2.24591	0.049357
2.26177	0.0483261
2.27764	0.0473687
2.2935	0.0464796
2.30936	0.0456526
2.32522	0.0448809
2.34109	0.0441599
2.35695	0.0434815
2.37281	0.0428312
2.38867	0.0422014
2.40454	0.0415847
2.4204	0.0409743
2.43626	0.040364
2.45213	0.0397471
2.46799	0.0391185
2.48385	0.0384766
2.49971	0.0378202
2.51558	0.0371492
2.53144	0.0364648
2.5473	0.035769
2.56316	0.0350644
2.57903	0.0343579
2.59489	0.0336543
2.61075	0.032959
2.62661	0.0322771
2.64248	0.0316139
2.65834	0.0309753
2.6742	0.030371
2.69007	0.0298001
2.70593	0.029265
2.72179	0.0287671
2.73765	0.0283071
2.75352	0.0278845
2.76938	0.027501
2.78524	0.0271539
2.8011	0.026835
2.81697	0.0265398
2.83283	0.0262633
2.84869	0.026
2.86456	0.0257441
2.88042	0.0254885
2.89628	0.0252251
2.91214	0.0249483
2.92801	0.0246527
2.94387	0.0243333
2.95973	0.0239858
2.97559	0.0236061
2.99146	0.0231832
3.00732	0.0227218
3.02318	0.0222211
3.03904	0.0216808
3.05491	0.0211015
3.07077	0.0204844
3.08663	0.0198296
3.1025	0.0191377
3.11836	0.018418
3.13422	0.0176746
3.15008	0.0169121
3.16595	0.0161352
3.18181	0.0153489
3.19767	0.0145587
3.21353	0.0137718
3.2294	0.0129936
3.24526	0.0122288
3.26112	0.011482
3.27699	0.0107573
3.29285	0.0100585
3.30871	0.00939477
3.32457	0.00876557
3.34044	0.00817168
3.3563	0.0076146
3.37216	0.00709532
3.38802	0.00661443
3.40389	0.00617279
3.41975	0.00577657
3.43561	0.00541744
3.45147	0.00509426
3.46734	0.00480571
3.4832	0.0045503
3.49906	0.00432644
3.51493	0.00413454
3.53079	0.00397377
3.54665	0.00383835
3.56251	0.00372649
3.57838	0.00363639
3.59424	0.00356626
3.6101	0.00351432
3.62596	0.00348063
3.64183	0.00346175
3.65769	0.00345458
3.67355	0.00345722
3.68942	0.00346772
3.70528	0.00348414
3.72114	0.00350449
3.737	0.00352661
3.75287	0.00354777
3.76873	0.00356613
3.78459	0.00357998
3.80045	0.00358777
3.81632	0.00358811
3.83218	0.00357942
3.84804	0.00355922
3.86391	0.00352855
3.87977	0.00348719
3.89563	0.00343518
3.91149	0.00337278
3.92736	0.00330052
3.94322	0.00321836
3.95908	0.00312754
3.97494	0.0030303
3.99081	0.00292792
4.00667	0.00282173
4.02253	0.00271308
4.03839	0.00260332
4.05426	0.00249405
4.07012	0.00238681
4.08598	0.00228259
4.10185	0.00218228
4.11771	0.00208661
4.13357	0.00199615
4.14943	0.00191134
4.1653	0.00183366
4.18116	0.00176184
4.19702	0.00169567
4.21288	0.0016348
4.22875	0.00157876
4.24461	0.00152698
4.26047	0.00147898
4.27634	0.00143401
4.2922	0.00139077
4.30806	0.00134853
4.32392	0.00130656
4.33979	0.00126424
4.35565	0.00122096
4.37151	0.00117603
4.38737	0.00112901
4.40324	0.0010799
4.4191	0.00102866
4.43496	0.000975365
4.45082	0.000920192
4.46669	0.000863417
4.48255	0.000805304
4.49841	0.000746616
4.51428	0.000687902
4.53014	0.000629681
4.546	0.000572468
4.56186	0.000516759
4.57773	0.000463078
4.59359	0.000412362
4.60945	0.00036454
4.62531	0.00031985
4.64118	0.000278466
4.65704	0.000240497
4.6729	0.000205987
4.68877	0.000175194
4.70463	0.00014816
4.72049	0.000124284
4.73635	0.000103384
4.75222	8.52560336355961e-05
4.76808	6.96809346586561e-05
4.78394	5.64297342102093e-05
4.7998	4.55137031443449e-05
4.81567	3.6488028360165e-05
4.83153	2.89902293165268e-05
4.84739	2.28202060082534e-05
4.86325	1.77924272416258e-05
4.87912	1.37368799112912e-05
4.89498	1.04996991893972e-05

## Sheet: Fig. c
baseline_PRS_quantile	higher_PRS_quantile	mediator	n	PRS	ACME_Estimate	ACME_p_value	ACME_lower_CI	ACME_upper_CI	ADE_Estimate	ADE_p_value	ADE_lower_CI	ADE_upper_CI	prop_mediated	prop_mediated_p_value	prop_mediated_lower_CI	prop_mediated_upper_CI	percent_mediated	signif_code
0	25	Mild to severe OSA	6278	PRSstd_mgb_std	1.80302757238435e-06	0	1.05040189060132e-06	2.64874225963459e-06	7.58907354935648e-05	0	7.20601136047479e-05	8.04263255449425e-05	0.022825	0	0.0136648	0.0336957	2.3	***
0	50	Mild to severe OSA	6278	PRSstd_mgb_std	3.34659107374131e-06	0	2.09163533607184e-06	4.76286364555652e-06	0.000128138	0	0.000121364	0.000135686	0.0253962	0	0.0160541	0.0357139	2.5	***
0	75	Mild to severe OSA	6278	PRSstd_mgb_std	6.18333317232471e-06	0	4.20477368410369e-06	8.20781471003364e-06	0.000212855	0	0.00019907	0.000227735	0.0280766	0	0.0197325	0.0373427	2.8	***
0	100	Mild to severe OSA	6278	PRSstd_mgb_std	0.000154521	0	0.000110739	0.00020912	0.00308877	0	0.00257285	0.00373071	0.0474085	0	0.0381059	0.0580915	4.7	***
25	50	Mild to severe OSA	6278	PRSstd_mgb_std	1.05109449466619e-06	0.214	-6.49084e-07	2.7326683467756e-06	5.28277999478062e-05	0	4.90370768145746e-05	5.68094766862692e-05	0.0197254	0.214	-0.0122485	0.0496273	2	not signif
25	75	Mild to severe OSA	6278	PRSstd_mgb_std	2.8622991950743e-06	0.016	4.15477215740288e-07	5.16752043580997e-06	0.000138163	0	0.000127107	0.000150632	0.0202842	0.016	0.00309704	0.0363287	2	*
25	100	Mild to severe OSA	6278	PRSstd_mgb_std	0.00010949	0	7.60908923812996e-05	0.000150968	0.00308578	0	0.0025065	0.00370732	0.034043	0	0.0259164	0.04296	3.4	***
50	75	Mild to severe OSA	6278	PRSstd_mgb_std	1.69887906711503e-06	0.21	-9.74389e-07	4.44837908991592e-06	8.5901029277512e-05	0	7.79493410494286e-05	9.40784721753811e-05	0.0191026	0.21	-0.0124579	0.049749	1.9	not signif
50	100	Mild to severe OSA	6278	PRSstd_mgb_std	9.77519451436695e-05	0	6.52648161302564e-05	0.000137569	0.00305642	0	0.00248748	0.00374102	0.0308726	0	0.0223718	0.0392046	3.1	***
75	100	Mild to severe OSA	6278	PRSstd_mgb_std	8.42574327414068e-05	0	5.43054084347488e-05	0.000118493	0.00296706	0	0.00240143	0.00359848	0.0275839	0	0.0191902	0.0359116	2.8	***

## Sheet: Fig. 2d
Exposure	Outcome	Analysis	Type	OR	CI_low	CI_high	Pvalue	OR_CI
T2D	OSA	IVW	BMI-unadjusted	0.975286	0.946749	1.00468	0.1	0.98 [0.95 ; 1.00]
T2D	OSA	MR-PRESSO	BMI-unadjusted	0.954141	0.933555	0.97518	4e-05	0.95 [0.93 ; 0.98]
T2D	OSA	MR-RAPS	BMI-unadjusted	0.954096	0.93031	0.97849	3e-04	0.95 [0.93 ; 0.98]
T2D	OSA	IVW	BMI-adjusted	1.02623	1.00638	1.04648	0.01	1.03 [1.01 ; 1.05]
T2D	OSA	MR-PRESSO	BMI-adjusted	1.02923	1.00974	1.04909	0.004	1.03 [1.01 ; 1.05]
T2D	OSA	MR-RAPS	BMI-adjusted	1.02759	1.00781	1.04775	0.006	1.03 [1.01 ; 1.05]

## Sheet: Fig. 2e
Exposure	Outcome	Analysis	Type	OR	CI_low	CI_high	Pvalue	OR_CI
OSA	T2D	IVW	BMI-unadjusted	2.34022	1.59343	3.43702	0.002	2.34 [1.59 ; 3.44]
OSA	T2D	MR-PRESSO	BMI-unadjusted	1.99098	1.54609	2.56389	0.002	1.99 [1.55 ; 2.56]
OSA	T2D	MR-RAPS	BMI-unadjusted	2.07869	1.43047	3.02063	1e-04	2.08 [1.43 ; 3.02]
OSA	T2D	IVW	BMI-adjusted	1.2791	0.94837	1.72516	0.1	1.28 [0.95 ; 1.73]
OSA	T2D	MR-RAPS	BMI-adjusted	1.27907	0.919127	1.77998	0.1	1.28 [0.92 ; 1.78]
